# Supplementary material for: Pseudomonas syringae infectivity correlates to altered transcript and metabolite levels of Arabidopsis mediator mutants
Source: Sci Rep. 2024 Mar 21;14:6771. doi: 10.1038/s41598-024-57192-x (PMC10958028; doi:10.1038/s41598-024-57192-x)
Supplement: Supplementary file 8 — Supplementary Table 1. [file 41598_2024_57192_MOESM8_ESM.xlsx]

## Sheet: GCMS_Data
Supplementary Table 1. Normalized peak values of metabolites detected by GC-TOF MS in uninfected (buffer) and infected (Pseudomonas) WT (Col-0), and arabidopsis Mediator subunit mutant lines at 24 and 72 hours p.i. Gray columns represent internal MS standards. Yellow columns represent metabolites that were used in the analyses. Metabolites in columns 6, 9,10,12,13,17-19,22,24-30,32,34,41,43,44,50…
										1	2	3	4	5	6	7	8	9	10	11	12	13	14	15	16	17	18	19	20	21	22	23	24	25	26	27	28	29	30	31	32	33	34	35	36	37	38	39	40
Annotated Metabolite	cpd order	Line	Treatment	Sampling time (hours p.i.)	Replicate	Sample weight (mg)	Exp Time Difference (minutes)	Injection Standard MS	Internal Standard IS07	Pyruvic acid	Glycolic acid	Alanine	L-Valine	Benzoic acid	Ethanolamine	Leucine	Glycerol	Isoleucine	Proline	Glycine	Succinic acid	Glyceric acid	4-Deoxythreonic acid	Fumaric acid	L-Serine	Pipecolic acid	Threonine	Glutaric acid	Tromethamine	Butyric acid	beta-Alanine	Citramalic acid	L-Glutamine	Malic acid	Salicylic acid	Aspartic acid	Pyroglutamic acid	g-Aminobutyric acid (GABA)	Threonic acid	2-Hydroxyglutaric acid	Oxoglutaric acid	D-Glutamic acid	Phenylalanine	Dodecanoic acid	D-Arabinose	L-Xylulose	D-Ribose	Levoglucosan	Putrescine
SMC Library ID		Customer Meta	Customer Meta					I100 Octadecanoic acid methyl ester, n- Mz 298 1 M/z299	I107 MYRISTIC ACID-13C3 1TMS Mz 288 1	W087 PYRUVIC ACID-MEOX 1TMS 1 M/z174	S248 GLYCOLIC ACID 2TMS 2 M/z205	S087 ALANINE 2TMS 1 M/z220	S489 VALINE 2TMS 1 M/z246	S112 BENZOIC ACID 1TMS 1 M/z179	S186 ETHANOLAMINE 3TMS 1 M/z264	S294 LEUCINE 2TMS 1 M/z260	P049 Glycerol 3TMS 1 M/z293	S278 ISOLEUCINE 2TMS 1	S407 PROLINE 2TMS 1 M/z259	S246 GLYCINE 3TMS major 1 M/z278	S456 SUCCINIC ACID 2TMS 1 M/z262	S241 GLYCERIC ACID 3TMS 1 M/z322	W107 (R*,S*)-2,3-Dihydroxybutanoic acid 3TMS 1 M/z293	S203 FUMARIC ACID 2TMS 1 M/z248	W047 SERINE 3TMS 1 M/z307	S405 PIPECOLIC ACID 2TMS	S469 THREONINE 3TMS 1 M/z320	S238 GLUTARIC ACID 2TMS 1 M/z262	P051 Tromethamine 3TMS 1 M/z236	P052 Butanoic acid 3TMS	S113 BETA-ALANINE 3TMS major 1 M/z291	S031 2-METHYLMALIC ACID 3TMS 1 M/z349	S237 GLUTAMINE 3TMS minor 1 M/z230	S312 MALIC ACID 3TMS 1 M/z337	W086 SALICYLIC ACID 2TMS 1 M/z269	S107 ASPARTIC ACID 3TMS 1 M/z349	S411 PYROGLUTAMIC ACID 2TMS 1 M/z260	S057 4-AMINOBUTYRIC ACID 3TMS major 1 M/z306	W121 L-Threonic acid nTMS 1 M/z294	2-Hydroxyglutaric acid 3TMS	S091 ALPHA-KETOGLUTARIC ACID-MEOX 2TMS 1 M/z304	S234 GLUTAMIC ACID 3TMS major 1 M/z363	S398 PHENYLALANINE 2TMS 1 M/z294	S168 DODECANOIC ACID 1TMS 1 M/z272	S099 ARABINOSE-MEOX 4TMS 1 M/z104	S499 XYLULOSE-MEOX 4TMS 1	S420 RIBOSE-MEOX 4TMS 1 M/z309	Levoglucosan 3TMS	S409 PUTRESCINE 4TMS 1 M/z214
HMDB										HMDB0000243	HMDB0000115	HMDB0000161	HMDB0000883	HMDB0001870	HMDB0000149	HMDB0000687	HMDB0000131	HMDB0000172	HMDB0000162	HMDB0000123	HMDB0000254	HMDB0000139	HMDB0002453	HMDB0000134	HMDB0000187	HMDB0000070	HMDB0000167	HMDB0000661	HMDB0240288	HMDB0000039	HMDB0000056	HMDB0000426	HMDB0000641	HMDB0000156	HMDB0001895	HMDB0000191	HMDB0000267	HMDB0000112	HMDB0000943	HMDB0000606	HMDB0000208	HMDB0003339	HMDB0000159	HMDB0000638	HMDB0029942	HMDB0000751	HMDB0000283	HMDB0000640	HMDB0001414
KEGG										C00022	C03547	C00041	C00183	C00539	C00189	C00123	C00116	C00407	C00148	C00037	C00042	C00258		C00122	C00065	C00408	C00188	C00489	C07182	C00246	C00099	C00815	C00064	C00149	C00805	C00049	C01879	C00334	C01620	C01087	C00026	C00217	C00079	C02679		C00312	C00121		C00134
PubChem										1060	757	5950	6287	243	700	6106	753	6306	145742	750	1110	439194	10964471	444972	5951	849	6288	743	6503	264	239	1081	5961	222656	338	5960	7405	119	5460407	439391	51	23327	6140	3893	66308	22253	5779	2724705	1045
RI (resolved)								2125	1845	1065	1094	1120	1223	1253	1271	1276	1280	1296	1299	1307	1317	1332	1344	1354	1361	1362	1385	1404	1408	1409	1426	1468	1469	1486	1505	1516	1517	1527	1539	1570	1571	1615	1621	1649	1651	1670	1672	1697	1734
M/z (unique)								299	303	174	205	220	246	179	264	260	293	261	259	278	262	322	293	248	307	156	320	262	236	219	291	349	230	337	269	349	260	306	294	129	304	363	294	272	104	364	309	217	214
RSD Samples (%)								3.4	6.1	33	29.4	29.4	169.5	8.9	33.8	217.9	23.7	192.1	104.7	67.9	44.4	35.8	130.3	35.1	49	167	75.5	77.1	182.4	155.3	138.1	30.5	56.1	25.1	79.5	50.9	38	157.5	40.2	90.7	38.5	45.5	179.1	55.3	43.3	73.7	90.4	77.2	65.4
RSD QC (%)								2.9	4.4	8.9	5.6	5.4	6.7	7.8	13.7	7.8	4.7	2.2	13.2	15.5	7.3	2	33.1	1.6	9.4	9.7	7.2	128.7	23.6	6.1	25.2	5.4	20.2	2.3	23	15.7	2.1	7.3	3.5	3.8	8.4	6.2	11.9	9.5	4.4	3.1	7	22.9	11
Corr. Runorder								-0.51	0.17	0.12	0	0.07	-0.04	0.51	0.15	-0.05	0.16	-0.05	0.05	0.1	0	0.05	-0.01	0.03	0.13	0.04	0.07	-0.41	-0.12	-0.04	0.06	0.01	0.34	0.13	0.24	0.28	0.15	-0.12	0.07	0.02	0.23	0.06	-0.02	0.04	0.13	-0.09	-0.01	0.18	0.1
	1	Col-0	buffer	24 h	1	20.5	6.35805	4.32859	3.59323	1.92083	2.20137	2.00858	0.105659	3.01083	1.56034	0.0477463	1.95376	0.0757073	0.138459	0.508395	1.3274	3.17778	0.232268	2.74885	0.540888	0.025161	0.320859	0.81082	0.310956	0.195132	0.147624	1.87439	0.759898	2.18983	0.290107	0.853122	1.30066	0.268854	1.54948	0.668576	1.05205	0.741459	0.0582146	0.791102	1.18459	0.757341	0.530551	0.490522	0.448254
	2	Col-0	buffer	24 h	2	20.1	44.7547	4.3782	3.84402	2.60893	2.02065	2.45202	0.117045	3.17495	1.53434	0.044209	1.78084	0.0555373	0.232249	0.724975	1.44122	3.41556	0.169711	2.74648	0.71303	0.0344129	0.388811	0.330736	0.192602	0.214428	0.175736	1.90464	1.38368	2.36176	0.351905	1.45442	1.47271	0.147736	1.26467	0.668458	1.55496	1.14258	0.0723383	0.881886	1.2401	0.669826	0.483264	0.832836	0.525945
	3	Col-0	buffer	24 h	3	20.2	84.7639	4.273	3.92583	2.65656	2.20917	2.45822	0.147074	3.45585	1.77163	0.0506881	2.23845	0.096896	0.354955	0.854139	1.68031	3.84667	0.366708	2.96172	0.953327	0.0449851	0.504153	0.508297	0.164381	0.208129	0.218614	2.20837	1.25254	2.56621	0.393847	1.68943	1.69324	0.194386	1.56938	0.690218	1.50432	1.14981	0.0919604	1.13883	1.39004	0.68648	0.565079	0.925946	0.567559
	4	Col-0	buffer	24 h	4	21.2	24.6712	4.2652	3.85176	1.87091	2.00161	2.31591	0.106821	2.98085	1.8648	0.0439481	2.17043	0.0694811	0.193302	0.550811	1.53181	3.58644	0.29858	2.93535	0.754868	0.0362075	0.431236	0.538599	0.330887	0.182344	0.190222	1.95548	1.00602	2.40782	0.331632	1.33919	1.69857	0.314392	1.61114	0.815788	1.25296	1.3381	0.082783	0.987156	1.55615	0.915354	0.433	0.776453	0.551467
	5	med16	buffer	24 h	1	22.4	22.692	3.87896	3.37021	1.982	1.83283	2.30196	0.164201	2.84551	1.43482	0.0823304	1.47945	0.143094	0.769638	1.6168	0.538848	1.34309	0.319344	0.951022	0.624366	0.0389241	0.55017	0.368781	0.248638	0.246589	0.311804	1.46031	1.14555	1.53792	0.31842	0.975978	1.34659	0.071433	0.743424	0.294576	0.752536	0.870344	0.165183	0.938656	0.959263	0.618004	0.492241	0.531397	0.933996
	6	med16	buffer	24 h	2	21	58.7143	4.0625	3.61863	2.82094	3.55891	3.11181	0.28419	3.34211	2.26957	0.156829	2.25149	0.282586	2.20075	1.89991	1.12678	3.69264	0.726171	1.47824	1.71403	0.199957	1.18369	0.316981	0.113271	0.344438	0.507233	1.68675	1.9203	2.44048	0.598067	1.22362	1.7213	0.111224	0.93119	0.475176	1.28867	1.27681	0.235781	1.35999	1.48112	1.17499	0.70511	0.899024	1.2449
	7	med16	buffer	24 h	3	21.1	77.0218	4.14764	3.68176	2.68764	2.4569	2.73569	0.1949	3.3988	1.71809	0.0965355	2.10782	0.128422	0.901204	2.16903	0.787806	1.87531	0.202427	1.33642	0.996374	0.0813081	0.826886	0.370095	0.346166	0.225829	0.363592	1.65815	1.7622	1.95469	0.562976	1.53019	1.73239	0.0759905	1.00813	0.374218	0.957422	1.12027	0.159355	1.34288	1.34424	0.763564	0.50118	0.910185	1.15256
	8	med16	buffer	24 h	4	20.1	3.6005	4.48419	3.71945	2.5215	2.77993	2.69799	0.222771	3.34158	1.53216	0.118925	1.87635	0.176129	0.903547	1.93489	0.821114	1.66579	0.305776	1.29588	0.855413	0.0545821	0.716647	1.12997	0.387572	0.282294	0.297254	1.73207	1.26024	1.7762	0.406891	0.943995	1.59394	0.14296	0.740338	0.406726	0.810169	0.998821	0.211398	0.9521	1.19597	0.879985	0.558592	0.624731	0.943388
	9	med18	buffer	24 h	1	22.1	27.6041	4.13056	3.6601	2.95401	2.20005	3.50459	0.218312	3.01713	2.5264	0.0801493	2.52711	0.156462	1.04827	2.30051	0.636294	1.22169	0.265615	2.00301	1.65866	0.023991	0.718439	0.453303	0.365824	0.265937	0.178149	2.64789	0.921738	1.86113	0.366348	1.5211	1.99715	0.324344	1.14459	0.452104	1.51687	1.98674	0.120986	1.38061	1.47586	0.884281	0.585348	1.4792	0.560362
	10	med18	buffer	24 h	2	21.1	50.2033	4.33554	3.95249	2.80504	2.2423	3.18217	0.190261	3.32571	2.34197	0.0733649	2.44704	0.0971991	1.18652	2.14372	0.916664	1.71047	0.254062	2.44408	1.75742	0.0326588	0.680863	0.44136	0.233336	0.21645	0.205853	3.60278	1.05012	2.12607	0.422616	1.70526	1.95491	0.249493	1.18936	0.520118	1.60813	2.12936	0.106815	1.65394	1.50953	0.763047	0.521569	1.84951	0.570735
	11	med18	buffer	24 h	3	19.7	2.94619	4.62278	3.97068	2.78476	2.54102	2.70227	0.16899	3.22356	1.70156	0.0639239	2.1751	0.107843	0.665756	1.41337	1.02105	1.52824	0.106452	2.28191	1.31092	0.0241777	0.537701	1.45202	0.239929	0.197629	0.122	3.07834	0.703777	2.00892	0.530467	1.05931	1.67674	0.282838	1.09031	0.499096	1.33763	1.41772	0.0597868	1.55515	1.28543	0.856234	0.611599	0.774472	0.522518
	12	med18	buffer	24 h	4	19.9	82.3864	4.40409	4.11192	2.91621	2.51079	3.32062	0.207206	3.76408	2.4046	0.101291	2.67926	0.127156	1.17172	2.48479	1.02644	1.24506	0.355935	2.59112	1.8886	0.0386482	0.679769	0.403427	0.216327	0.221141	0.247693	3.80019	0.953241	2.2531	0.512814	1.48951	1.87331	0.291322	1.3651	0.56202	1.65428	1.60936	0.0832412	1.87837	1.68891	0.839844	0.561673	1.92432	0.616573
	13	med25	buffer	24 h	1	21.8	28.6408	4.13617	3.72954	1.55258	1.42617	1.60447	0.151427	3.05222	2.11906	0.0543853	1.95492	0.0896514	0.187853	2.21486	0.95411	1.81144	0.102619	1.86483	0.971326	0.0498394	0.687417	0.401206	0.587583	0.243028	0.257826	1.85974	1.44982	1.92583	0.453931	1.6052	1.97214	0.205986	1.26591	0.500596	1.04667	1.43536	0.0778073	1.254	1.27059	0.529358	0.498362	0.646101	0.879748
	14	med25	buffer	24 h	2	21.3	38.8437	4.22695	4.00154	1.74667	1.47484	1.84418	0.163225	3.22927	2.93626	0.0718638	2.46677	0.102094	0.239986	2.66807	1.10043	2.09458	0.189394	2.43615	1.50541	0.240901	1.06938	0.418751	0.161399	0.299254	0.306667	1.89129	2.21	2.38568	0.782408	2.23711	2.29975	0.310437	1.61823	0.704587	1.33298	1.89334	0.127958	1.19907	1.86225	0.781911	0.511131	1.01822	1.12301
	15	med25	buffer	24 h	3	20.6	71.1223	4.27555	4.12418	1.8201	1.69589	1.84688	0.177675	3.47011	2.69177	0.0775534	2.50098	0.0920243	0.349922	2.32062	1.20246	1.86272	0.275718	2.31159	1.31155	0.0987767	1.00271	0.420413	0.0882087	0.213806	0.291277	2.06215	2.27356	2.26013	0.660835	2.34379	2.40672	0.239626	1.40318	0.564951	1.21172	1.73835	0.0891796	1.42765	1.6745	0.574296	0.690141	1.08303	1.16758
	16	med25	buffer	24 h	4	21.2	4.78113	4.40931	3.84879	1.58119	1.85402	1.54748	0.147288	3.07704	2.20413	0.0544198	2.33243	0.119519	0.161061	1.72225	1.12321	1.84544	0.133698	2.29842	1.08334	0.106392	0.793245	0.940208	0.219717	0.253175	0.191269	1.92791	1.22832	2.17694	0.517245	1.63615	2.16117	0.249387	1.45706	0.590024	0.945241	1.64628	0.0902689	1.14891	1.63936	0.754132	0.629344	0.697939	0.918052
	17	cdk8	buffer	24 h	1	22	33.0014	4.13796	3.73443	1.98246	1.54098	1.81889	0.129245	3.27785	2.04448	0.0588682	1.9583	0.0523	0.390259	0.756673	1.00676	2.2506	0	1.80142	0.802373	0.0188273	0.324868	0.400841	0.255491	0.144264	0.144168	2.07226	1.01678	1.93907	0.365418	1.27505	1.4981	0.177009	1.18213	0.372432	1.1987	1.32917	0.0680318	1.44769	1.56767	0.774095	0.524732	0.785164	0.730286
	18	cdk8	buffer	24 h	2	22	55.38	3.93353	3.55068	1.8432	1.46549	1.57178	0.112886	3.10726	2.01372	0.0399682	2.26625	0.0495591	0.415655	0.684355	0.921418	2.16408	0.0946818	1.93359	0.753509	0.0129455	0.314927	0.280227	1.31756	0.160986	0.189459	2.08127	0.998295	1.97393	0.310268	1.5153	1.477	0.124718	1.02208	0.382795	1.13585	1.33433	0.0807955	1.19361	1.42695	0.651295	0.558173	0.758041	0.719668
	19	cdk8	buffer	24 h	3	20.2	8.62178	4.49329	3.85996	2.60066	2.00783	1.78228	0.122183	3.11409	1.83354	0.0503861	2.06001	0.0738713	0.250911	0.646223	1.34932	2.46688	0.0996931	2.21685	0.864153	0.0344208	0.390475	0.629287	0.483579	0.144743	0.152579	1.98046	0.636713	2.14124	0.484599	1.14154	1.44182	0.207391	1.30034	0.533584	1.23766	1.13384	0.0832475	1.06307	1.35057	0.826475	0.51905	0.574045	0.751653
	20	cdk8	buffer	24 h	4	19.9	85.3045	4.27306	3.94769	1.89592	1.6613	1.42987	0.128412	3.4005	1.88723	0.0473116	2.21262	0.104442	0.284462	0.857136	1.16657	1.8641	0.11908	2.01919	0.721965	0.0144322	0.291266	0.363965	0.18597	0.135864	0.179462	1.9975	1.02779	1.99074	0.339281	1.43009	1.50082	0.15796	1.01711	0.404884	1.17971	1.10139	0.0716884	1.07184	1.40625	0.586136	0.652281	0.727603	0.85104
	21	Col-0	Pseudomonas	24 h	1	19.6	14.8138	4.6248	4.05747	2.25481	2.48884	2.30829	0.200403	3.2482	2.04336	0.102449	2.00863	0.136755	0.21175	0.68477	2.79344	2.76036	0.421954	3.03438	1.60311	0.112816	0.550143	0.51799	0.263077	0.243684	0.225505	2.39206	0.994	2.7854	0.841735	1.25247	1.66854	0.263311	1.55877	0.813663	1.59697	1.47352	0.218219	1.08499	1.37428	0.974852	0.499964	0.55427	0.819786
	22	Col-0	Pseudomonas	24 h	2	20.3	50.7512	4.30124	4.04678	1.839	1.56193	2.17581	0.247227	3.39665	2.19407	0.0880049	1.9659	0.0983103	0.308714	0.231172	2.56431	1.32132	0.316502	2.4885	1.05543	0.0484877	0.717675	0.51136	0.201936	0.204335	0.29535	2.42976	1.56257	2.6364	1.38427	2.74757	2.26496	0.182236	1.51785	0.778507	1.87488	2.22239	0.23001	0.967369	1.30317	0.750631	0.471128	0.762759	0.82936
	23	Col-0	Pseudomonas	24 h	3	21.7	66.1779	4.07291	3.54692	2.48799	2.36829	2.1173	0.180512	3.27565	1.76208	0.10806	1.75358	0.12965	0.305189	0.766401	2.49347	2.43147	0.199848	2.79561	1.81737	0.15759	0.540134	0.34871	0.235636	0.243313	0.262986	2.08384	1.03449	2.59674	1.06405	1.38547	1.51222	0.162765	1.31728	0.680475	1.81844	1.28286	0.216318	1.08454	0.941479	0.720429	0.424742	0.673548	0.756935
	24	Col-0	Pseudomonas	24 h	4	21.6	18.1574	4.14784	3.72908	1.77415	1.90091	2.03288	0.163593	2.83767	1.5932	0.0914259	1.51975	0.141704	0.165931	0.359819	2.31887	1.83502	0.153796	2.39055	1.23956	0.0523611	0.513556	0.495236	0.26256	0.190356	0.248889	1.9423	0.719139	2.3024	0.89825	1.32748	1.86633	0.166995	1.27257	0.759958	1.46832	1.69644	0.222421	0.977495	1.16544	0.793162	0.487644	0.540338	0.737981
	25	med16	Pseudomonas	24 h	1	20.9	36.8086	4.30533	3.75939	2.52016	2.99897	2.98804	0.331622	3.45895	1.89804	0.246163	2.71107	0.322914	1.78717	1.82718	1.0805	1.98588	0.45599	0.926	2.39754	0.38389	1.29232	0.462775	0.193182	0.508703	0.637842	1.82667	1.46356	2.08733	1.43998	1.60513	1.92731	0.408823	1.31404	0.481469	1.29432	1.65805	0.449502	1.68215	1.1541	1.02425	0.608258	0.812359	1.1918
	26	med16	Pseudomonas	24 h	2	21.9	39.1009	3.95868	3.46978	2.52184	2.42711	2.55107	0.191447	3.07221	1.79031	0.109904	1.86668	0.179329	1.32031	1.65547	0.897073	1.61802	0.349196	0.901196	1.98411	0.391635	1.08209	0.432548	0.228333	0.249644	0.520635	1.79421	1.58223	2.32715	1.44975	1.90561	1.84955	0.0503379	1.16637	0.43368	1.50426	1.75574	0.332059	1.76018	1.13414	0.735374	0.443749	0.723667	1.12588
	27	med16	Pseudomonas	24 h	3	20.4	7.81373	4.40025	3.65588	2.22992	3.64198	2.58319	0.402765	3.01621	1.60431	0.323015	1.82647	0.425632	1.92913	1.88871	1.4368	2.00656	0.450211	1.19188	2.0182	0.352118	1.16351	0.638353	0.0698333	0.581343	0.474534	1.93373	1.08824	2.26034	0.887824	1.02406	1.65617	0.43427	1.16338	0.495235	1.11028	1.40928	0.450162	1.4324	0.95302	1.18908	0.781554	0.712054	1.08837
	28	med16	Pseudomonas	24 h	4	19.7	85.4411	4.3859	3.90107	2.44948	2.76424	2.51766	0.264193	3.51018	2.02502	0.151223	1.92658	0.199081	1.64673	1.97659	0.912878	1.40217	0.302041	0.919091	2.3352	0.346071	1.22479	0.303147	0.0985431	0.311904	0.587802	1.64987	1.75081	2.28558	1.35972	1.97104	2.02049	0.163782	0.992878	0.447173	1.44331	1.37687	0.323411	1.60471	1.05095	0.969284	0.710355	0.67235	1.37745
	29	med18	Pseudomonas	24 h	1	19.3	18.0528	4.71907	4.01097	2.69864	2.32487	2.11828	0.177627	3.26234	2.0791	0.0844922	1.95711	0.153098	1.03063	1.23966	1.58097	1.22099	0.115135	2.33324	2.45192	0.079	0.650731	0.534373	0.175834	0.277974	0.176332	3.15684	0.719067	2.65846	0.924777	1.15168	1.66345	0.223518	1.12854	0.586425	1.99363	1.53975	0.147161	1.35407	1.01254	0.831109	0.619394	1.04866	0.765813
	30	med18	Pseudomonas	24 h	2	22	42.875	4.07452	3.60423	2.89341	2.60369	2.52414	0.223091	3.11354	2.33298	0.126082	2.28736	0.165736	1.66209	1.48925	1.70735	1.30785	0.172041	2.13976	3.24009	0.1007	0.791532	0.363982	0.171623	0.287418	0.302086	3.49529	1.01279	2.38933	1.04911	1.40236	1.7291	0.332359	1.29712	0.519595	2.18156	1.80612	0.2356	1.3861	1.1439	0.958914	0.60265	1.21451	0.746068
	31	med18	Pseudomonas	24 h	3	22	63.2873	3.99644	3.62495	2.65465	2.01023	2.06955	0.183391	3.06745	2.05725	0.0983045	2.31414	0.119064	1.55689	1.13776	1.27695	1.242	0.155509	2.04574	2.94851	0.0920455	0.705395	0.411055	0.200318	0.221627	0.238064	3.27981	0.892168	2.27397	0.997132	1.30356	1.64813	0.236305	1.12686	0.511164	2.18608	1.54766	0.183709	1.425	1.11366	0.626723	0.509477	0.906827	0.737873
	32	med18	Pseudomonas	24 h	4	21.9	11.9347	4.31327	3.69613	2.66627	2.06358	2.09161	0.189616	2.93906	2.02972	0.0934384	1.9863	0.158192	1.09964	1.15237	1.63348	1.05775	0.149283	2.15771	2.56045	0.0809954	0.660174	0.487338	0.316877	0.239365	0.189991	3.14573	0.672411	2.38966	0.934863	1.08094	1.49602	0.341548	1.261	0.507758	1.79016	1.56722	0.167799	1.49024	0.996105	0.778447	0.431607	0.620721	0.678863
	33	med25	Pseudomonas	24 h	1	20.8	30.7212	4.36998	3.85411	2.13073	1.52875	2.05836	0.177981	3.14012	2.79542	0.0830192	2.27594	0.127851	0.191611	2.3913	1.31198	1.87366	0.298082	1.58045	1.86387	0.232322	1.08749	0.515312	0.171087	0.345793	0.335394	1.91505	1.80067	2.47733	1.94592	2.52789	2.39765	0.419702	1.13165	0.606423	1.78156	1.85193	0.318231	1.61871	1.19912	0.874144	0.717962	0.719413	1.18984
	34	med25	Pseudomonas	24 h	2	20.6	49.2981	4.22296	3.85891	2.20689	1.41122	2.07143	0.182369	3.26388	2.60302	0.0923155	2.10052	0.0971214	0.245602	1.9326	1.33583	1.6294	0.256748	1.78549	1.56838	0.29651	0.976874	0.527791	0.0777379	0.288981	0.399374	1.7509	1.92808	2.59903	1.76478	2.42772	2.10075	0.295738	1.4121	0.633068	1.75374	1.5923	0.262379	1.28799	1.28265	0.860835	0.607568	0.759398	1.23946
	35	med25	Pseudomonas	24 h	3	20.8	73.2317	4.16297	3.88163	2.41025	1.64455	2.12014	0.243481	3.25958	2.74381	0.136654	2.51806	0.143981	0.314159	1.19932	1.46197	1.74303	0.276606	1.77192	1.87835	0.461846	1.20656	0.470481	0.10376	0.266264	0.475538	2.25171	1.695	2.62644	2.1583	2.73309	2.34814	0.338442	1.64058	0.668606	1.99456	1.81748	0.237096	1.64301	1.45812	0.961668	0.681207	0.853644	1.11326
	36	med25	Pseudomonas	24 h	4	21.4	5.42056	4.31691	3.68425	2.2633	1.9893	2.11831	0.203079	2.97346	2.39531	0.100107	2.2441	0.173804	0.245939	1.24157	1.43636	1.89039	0.259612	1.84618	1.40697	0.162935	0.895341	0.882682	0.298308	0.324678	0.268131	1.99887	1.23677	2.3694	0.937687	1.65934	2.03836	0.446808	1.29089	0.620523	1.33729	1.6349	0.245051	1.18178	1.11284	1.16056	0.655879	0.445883	0.856636
	37	cdk8	Pseudomonas	24 h	1	20.2	33.7802	4.44311	3.90423	2.75979	2.2052	1.96737	0.284317	3.27354	2.88667	0.197257	2.72881	0.217342	1.01907	1.28761	2.64374	2.50977	0.164267	1.91776	2.39657	0.0816436	0.639495	0.386911	0.109842	0.265738	0.398248	2.42141	0.999124	2.45435	0.888178	1.323	1.31821	0.982728	1.5322	0.529064	1.89811	1.11253	0.262559	1.82179	1.0305	1.50404	0.94898	0.727257	1.17445
	38	cdk8	Pseudomonas	24 h	2	19.6	57.7281	4.48188	4.09674	2.33554	1.58167	1.71734	0.162862	3.60615	2.83072	0.0684541	2.55988	0.0859847	0.441765	0.604974	1.72999	1.83985	0.0665051	1.47583	2.21501	0.113327	0.530357	0.357158	0.156969	0.211536	0.289536	2.13137	1.1469	2.39223	1.17339	1.9573	1.40431	0.289347	1.3355	0.488128	1.98039	1.24243	0.193102	1.86217	1.10444	1.07469	0.843612	0.838469	1.1454
	39	cdk8	Pseudomonas	24 h	3	20.8	72.5221	4.06241	3.62329	2.24886	1.57632	1.63918	0.159726	3.30259	2.34365	0.0840625	2.31068	0.0795769	0.520399	0.576404	1.65925	1.69582	0.220894	1.40388	1.84206	0.105505	0.457635	0.352197	0.168288	0.170885	0.293101	2.21415	0.834413	2.14475	0.921764	1.63952	1.30457	0.178861	1.02716	0.4325	1.62052	1.03235	0.168611	1.39688	0.837019	0.850736	0.602962	0.683212	1.02495
	40	cdk8	Pseudomonas	24 h	4	20.9	6.94115	4.28729	3.45318	2.21983	1.52161	1.36776	0.118407	2.90954	1.96823	0.0697464	1.86645	0.0770287	0.302785	1.25404	1.98848	1.78486	0.123679	1.81778	2.25836	0.0534928	0.376172	0.707861	0.201311	0.181335	0.176694	2.2979	0.532569	2.24792	0.741349	0.841962	1.01849	0.249344	1.07363	0.434172	1.46706	0.788909	0.192206	1.30933	0.832608	0.985033	0.645115	0.462909	0.961579
	41	Col-0	buffer	72 h	1	20.5	32.5868	4.36849	4.00229	2.52139	1.70572	2.24711	0.129405	3.01154	1.80062	0.0636293	1.72831	0.0735707	0.341517	0.296576	1.71147	3.96446	0.20158	4.2453	0.90541	0.0239073	0.350429	0.437122	0.238122	0.164615	0.152532	2.35018	0.99339	2.61777	0.304502	1.21451	1.31722	0.221737	1.85586	0.750985	1.1588	1.04108	0.0950537	0.914346	1.2753	0.570044	0.421132	0.477429	0.586761
	42	Col-0	buffer	72 h	2	20.4	56.1809	4.33363	4.07109	2.28048	1.65741	2.06981	0.129363	3.25109	1.55578	0.0553235	1.761	0.0565539	0.382667	0.313475	1.93818	4.13094	0.340025	4.87396	0.811446	0.0255	0.31701	0.387407	0.137069	0.179725	0.15927	2.77375	1.29279	2.64926	0.374289	1.14558	1.25539	0.212181	2.11733	0.772515	1.19705	0.909373	0.0716471	1.07975	1.5151	0.503809	0.463426	0.5625	0.55123
	43	Col-0	buffer	72 h	3	19.5	69.1836	4.50021	4.02339	2.12531	1.79554	2.11112	0.107846	3.47359	1.3673	0.0552359	1.76173	0.0575128	0.625467	0.420651	1.23214	3.43504	0.2504	2.79543	0.786379	0.0156	0.407482	0.422723	0.279092	0.136641	0.15199	2.17314	1.03586	2.04799	0.345051	1.35446	1.45462	0.137236	1.22113	0.524415	1.1919	1.01185	0.0793795	1.02374	1.12857	0.547518	0.3814	0.481944	0.586103
	44	Col-0	buffer	72 h	4	20.3	10.0118	4.5032	3.78647	1.80409	1.78343	1.75814	0.122133	3.08183	1.30399	0.0673005	1.6241	0.0791724	0.234379	0.264547	1.23129	2.35036	0.32769	2.86167	0.683182	0.0170493	0.285749	0.629424	0.270601	0.127015	0.141315	1.9625	0.668379	2.16701	0.322966	0.901892	1.22919	0.139665	1.35001	0.549606	0.804084	0.964665	0.0745665	1.02137	1.27851	0.631079	0.362227	0.478754	0.52403
	45	med16	buffer	72 h	1	20.9	33.3493	4.26942	3.73823	3.56059	2.39682	3.26583	0.246378	3.18055	1.63341	0.1321	1.81758	0.24045	1.51796	1.4158	0.890526	4.17087	0.528584	1.16833	1.45667	0.19999	1.12467	0.442804	0.437177	0.311756	0.462737	1.84081	1.34071	1.982	0.615172	1.03761	1.72065	0.0857656	1.17744	0.690086	1.30975	1.45654	0.223732	1.75101	1.4557	0.906301	0.674627	0.815378	1.01431
	46	med16	buffer	72 h	2	21.5	39.1628	4.09458	3.66758	3.33823	2.09754	3.27029	0.187014	3.04681	1.53865	0.0746512	1.53287	0.159926	1.42836	2.17334	0.722572	3.0809	0.343781	1.12582	1.21046	0.116028	0.903916	0.294372	0.235535	0.302367	0.279051	1.68701	1.5977	1.9577	0.406753	0.956386	1.74356	0.0831907	0.986651	0.442172	1.36808	1.42053	0.189888	1.16117	1.26276	0.732512	0.608042	0.670144	0.856558
	47	med16	buffer	72 h	3	21	76.0014	4.23689	3.8211	3.52592	4.7619	3.32224	0.354648	3.46159	1.6909	0.180543	1.94676	0.351681	3.0028	1.91242	1.43841	4.25613	0.764481	1.68846	2.33743	0.307105	1.53733	0.35499	0.101995	0.35731	0.537143	2.37053	1.97582	2.75731	0.815005	1.24847	1.8489	0.082581	1.37881	0.582029	1.59287	1.32475	0.230924	1.50995	1.51477	1.12449	0.666143	0.9176	1.39166
	48	med16	buffer	72 h	4	20.2	1.41436	4.5239	3.78586	2.79598	2.59304	3.2103	0.214733	3.0873	1.30281	0.115916	1.75269	0.257416	1.73416	1.07799	0.961931	2.97581	0.558772	1.53188	1.2801	0.133248	0.924906	1.78553	0.198931	0.262025	0.210069	1.83407	1.03369	2.2998	0.477584	0.889	1.70502	0.130564	0.998455	0.528535	1.20317	1.32396	0.129109	1.40322	1.32417	0.947084	0.528124	0.557119	0.881015
	49	med18	buffer	72 h	1	21.1	26.164	4.53039	4.00823	2.82684	2.9569	3.05451	0.317848	3.35361	2.38348	0.201659	2.29745	0.2779	1.40807	1.08515	2.09637	2.35925	0.282299	3.08508	3.31254	0.422654	0.764498	0.76327	0.268882	0.540005	0.385355	4.55211	0.928972	3.16028	1.1278	0.862555	2.05903	0.299308	1.92368	1.15975	2.10338	2.45117	0.234559	2.03195	2.17743	1.25536	0.758559	2.2595	0.933919
	50	med18	buffer	72 h	2	20.9	43.7416	4.35804	3.8304	2.35635	2.74646	2.85599	0.406541	3.21324	2.12252	0.297813	2.24306	0.374584	2.0436	1.24737	2.10653	2.1951	0.318388	3.28537	3.17856	0.347871	0.788325	0.492359	0.338928	0.53712	0.376981	4.78469	0.93301	3.18315	0.98344	0.905656	1.83362	0.441278	1.73094	0.927416	1.9386	2.02448	0.347311	1.74801	1.63631	1.12603	0.662938	2.17055	0.819656
	51	med18	buffer	72 h	3	19.6	78.4464	4.5082	4.1713	2.69934	2.38381	3.05577	0.202133	3.66954	2.10045	0.0836276	2.41413	0.148214	1.98585	0.772291	1.14631	1.8568	0.354969	3.34678	2.18046	0.0773316	0.64873	0.400857	0.291959	0.214347	0.232811	4.03187	0.915122	2.38537	0.475888	1.04076	1.88226	0.335668	1.42026	0.588857	1.67034	1.85639	0.117867	1.45038	1.47462	0.878092	0.556005	1.54758	0.59501
	52	med18	buffer	72 h	4	22.1	8.52941	4.24596	3.71209	2.32157	2.14677	2.64893	0.22324	2.95654	2.09037	0.106701	2.05882	0.179217	1.43697	0.739036	1.20995	1.80638	0.172036	2.93116	2.11832	0.117878	0.585557	0.652792	0.284267	0.271769	0.178724	4.27303	0.628878	2.43682	0.494588	0.762887	1.60938	0.403317	1.24433	0.624032	1.30743	1.76914	0.0864118	1.53469	1.4041	0.942946	0.55171	0.932081	0.58333
	53	med25	buffer	72 h	1	20.3	26.4709	4.43262	3.83449	1.23416	1.65162	2.14092	0.176517	3.13927	2.12746	0.0820739	1.99838	0.13431	0.38302	1.15887	1.19078	1.80329	0.391685	1.90185	1.52839	0.139271	0.832719	0.548956	0.416995	0.285591	0.231394	1.8591	1.20783	2.1706	0.513394	1.26731	2.06463	0.25132	1.23299	0.662158	1.06539	1.89321	0.103606	1.27843	1.39167	0.608833	0.591911	0.539985	0.764916
	54	med25	buffer	72 h	2	21.4	46.1206	4.14037	3.74905	1.33511	1.56573	2.00472	0.227322	3.27991	2.09127	0.117523	2.15179	0.170822	0.424879	0.76735	1.35839	2.14903	0.390238	1.95661	1.8635	0.225664	0.984509	0.54443	0.0733551	0.251332	0.347079	1.73107	1.57643	2.1718	0.696336	1.64391	2.1404	0.251327	1.72879	0.774556	1.17349	2.07679	0.179458	1.2862	1.692	0.547224	0.665542	0.718276	0.822042
	55	med25	buffer	72 h	3	20.6	64.7743	4.26718	3.77023	1.37528	1.43707	1.64005	0.156209	3.14693	1.939	0.0776699	1.90933	0.0990825	0.409772	1.00187	0.955641	2.03318	0.303806	1.64199	1.33599	0.1765	0.794951	0.509175	0.0519806	0.201908	0.244073	1.68437	1.45733	1.86991	0.515141	1.35754	1.82727	0.14649	1.42839	0.607403	0.971908	1.62499	0.112451	0.829364	1.5525	0.505534	0.419053	0.69801	0.677524
	56	med25	buffer	72 h	4	21.9	3.97397	4.16968	3.41135	1.05747	1.82391	1.76926	0.178763	2.88616	1.49916	0.0820731	1.69741	0.142758	0.324393	0.822708	0.93532	2.1398	0.300598	1.4777	1.34792	0.103954	0.828562	1.08162	0.156562	0.176228	0.163379	1.47773	0.99474	1.70395	0.337005	0.937397	1.88276	0.208635	1.26302	0.610347	0.656005	1.62062	0.104119	0.892881	1.43611	0.529132	0.382671	0.542297	0.570708
	57	cdk8	buffer	72 h	1	20.4	20.6495	4.43221	3.75859	1.364	1.50226	1.67003	0.12724	3.11031	1.65986	0.0624755	1.8092	0.081701	0.585441	0.540426	1.29617	2.21143	0.247461	2.23473	0.864873	0.016152	0.259789	0.433475	0.700848	0.183152	0.158167	2.19774	0.644373	2.08604	0.297809	0.969353	1.52929	0.143956	1.19017	0.399373	0.94427	1.49088	0.0571324	1.07949	1.44481	0.689289	0.485422	0.48825	0.636926
	58	cdk8	buffer	72 h	2	20.1	48.3716	4.34604	3.99493	1.62687	1.58865	1.85006	0.136428	3.45759	1.78865	0.0590348	1.83701	0.0699154	1.07161	0.795109	1.53411	2.20566	0.202532	2.73185	1.04327	0.0204428	0.304761	0.296209	0.87303	0.155075	0.171602	2.7841	1.01873	2.36784	0.39705	1.32086	1.65688	0.102284	1.45358	0.44408	1.11519	1.78637	0.0758507	1.5625	1.34507	0.595129	0.443995	0.715333	0.635607
	59	cdk8	buffer	72 h	3	20.8	69.7303	4.12399	3.73878	1.58687	1.68645	1.42291	0.128707	3.60691	1.42922	0.060851	1.95196	0.0681635	0.670572	0.3775	1.4345	1.7208	0.344779	2.52777	0.901827	0.025625	0.245505	0.365889	0.182625	0.162947	0.168144	2.48978	0.643663	2.27072	0.286192	0.946226	1.34567	0.084649	1.34628	0.392034	0.800683	1.11709	0.0570769	1.38642	1.21594	0.512034	0.456572	0.736163	0.63087
	60	cdk8	buffer	72 h	4	21.3	2.03333	4.33422	3.56033	1.0861	1.65167	1.27618	0.138366	2.89111	1.16159	0.0784554	1.60307	0.0806854	0.607761	0.636315	1.41861	1.58721	0.124493	2.42173	0.752526	0.0171643	0.236225	1.27189	0.324723	0.161329	0.101878	2.24825	0.564113	2.00246	0.310423	0.890451	1.47561	0.120512	1.16217	0.405362	0.758075	1.32119	0.0654601	0.870423	1.2624	0.659958	0.438995	0.411737	0.500423
	61	Col-0	Pseudomonas	72 h	1	21	20.7414	4.32861	3.75602	3.70776	2.22178	2.32133	0.4938	3.19084	2.08396	0.380119	1.775	0.417233	0.312257	0.64281	2.40504	2.24787	0.928148	3.82553	1.11092	0.349452	0.535095	0.512205	0.132752	1.10695	0.395767	2.52902	1.88477	4.22626	1.22206	1.11695	1.78586	0.273467	2.3858	2.285	1.8171	0.979443	0.68059	1.59213	1.14161	1.6157	1.19398	1.26367	1.2469
	62	Col-0	Pseudomonas	72 h	2	22	54.0655	4.07339	3.83911	3.40927	2.0324	2.74931	0.5653	3.1896	2.62013	0.503909	2.12849	0.474436	0.2591	0.630323	2.22238	1.9999	0.799741	3.88381	1.95419	0.660809	0.65915	0.443814	0.220091	1.21657	0.555327	2.35652	2.77644	4.54545	3.05704	1.48889	1.85179	0.138373	2.79985	3.0073	2.09129	1.2215	0.748027	1.633	1.81347	1.47282	1.29215	2.17722	1.3425
	63	Col-0	Pseudomonas	72 h	3	21.2	73.916	4.21006	3.90189	3.5552	2.30573	2.39258	0.352986	3.54632	2.36606	0.277783	2.1765	0.284967	0.331552	0.568774	2.59681	1.80276	0.792137	4.71698	1.55865	0.509943	0.485821	0.421608	0.110948	0.853608	0.429179	2.97058	2.43735	4.69615	2.89463	1.38931	1.74742	0.172557	2.90433	2.50394	1.89085	1.0405	0.417958	1.79764	1.60346	1.60018	1.24985	1.91365	1.20508
	64	Col-0	Pseudomonas	72 h	4	20.1	13.7363	4.50789	3.85405	2.30188	1.91524	2.03254	0.508174	3.28303	1.90116	0.422075	1.70461	0.443428	0.302095	0.375284	2.32748	1.39679	0.860318	3.54665	1.20643	0.369836	0.519801	0.787507	0.226602	1.08698	0.399667	2.34401	1.46142	3.93028	1.24113	0.985493	1.62179	0.229199	2.42504	2.65943	1.39398	1.25561	0.652846	1.80851	1.1329	1.55989	1.12255	1.11471	1.13158
	65	med16	Pseudomonas	72 h	1	20.9	35.423	4.55736	3.78948	3.10771	3.41822	3.24642	2.1954	3.68633	2.73911	2.12914	2.79761	2.20153	2.6182	2.39178	1.53112	2.42783	1.54539	1.1984	3.40637	2.78673	2.55258	0.691895	0.15188	2.23706	2.68325	1.98441	2.71318	2.74488	2.92175	1.15865	2.14237	1.15457	2.12133	2.64186	2.39875	1.61285	2.9172	3.53553	1.63585	2.33556	2.06911	2.51414	2.13851
	66	med16	Pseudomonas	72 h	2	20.9	52.0713	4.34651	3.73855	3.13201	3.44163	3.7182	2.57872	3.72558	3.10959	2.62225	2.85526	2.68671	3.28287	2.57595	1.55405	2.70995	2.16368	1.4955	3.74831	3.47447	3.07899	0.881986	0.196904	2.74062	2.97906	2.51928	3.31081	3.03806	3.64241	1.32134	2.27466	1.44505	2.19029	2.95124	2.39087	1.67903	3.41381	3.39639	1.88673	2.48338	2.09889	2.96586	2.5438
	67	med16	Pseudomonas	72 h	3	20.4	69.6721	4.70218	4.15981	4.20581	3.87709	4.90196	4.20276	4.2572	4.56912	4.14536	4.38411	4.12542	3.99612	3.58897	2.12363	3.17535	3.42233	1.70483	4.90196	4.90196	4.63479	0.899926	0.0986029	3.96848	4.90196	2.79221	4.36138	3.17071	4.90196	1.31791	2.54768	3.19897	2.76824	4.15513	2.7119	1.52164	4.5433	4.73645	2.60881	3.52077	3.77444	4.26525	3.88833
	68	med16	Pseudomonas	72 h	4	20.2	0.709406	4.8574	3.93608	2.89902	4.35312	4.93468	4.9505	3.7264	4.85672	4.9505	4.9505	4.9505	4.9505	4.84895	2.91316	3.89352	4.9505	2.3275	4.54509	4.94529	4.9505	4.9505	0.292495	4.5252	3.48798	3.10482	2.445	3.46615	2.32183	1.08377	2.45877	4.9505	3.35482	4.54231	2.57537	1.65581	4.9505	4.9505	3.26328	4.15228	3.75878	2.61355	2.98958
	69	med18	Pseudomonas	72 h	1	21.6	36.2968	4.34297	3.80647	3.07752	3.18366	2.56597	1.84816	3.70901	2.78553	1.90956	2.36862	1.9089	2.53389	1.45892	2.55854	2.0921	1.77083	2.96149	2.97845	2.20484	1.46138	0.726833	0.17894	3.53573	1.48676	4.54895	2.0458	3.54037	2.88392	0.718685	1.5087	0.758843	2.63881	4.62963	2.7274	1.183	2.49759	4.43034	1.85409	2.90248	2.13246	3.86694	1.9832
	70	med18	Pseudomonas	72 h	2	19.7	48.6071	4.63907	4.22886	2.95445	2.76343	2.1342	1.16702	4.60589	2.47278	1.09964	2.28576	1.19885	1.53072	0.990437	1.95813	2.15036	1.7252	2.98727	3.01762	2.01201	1.07872	0.796843	0.145721	2.26606	0.976929	3.63074	1.86562	3.75679	3.00994	0.943188	1.71989	0.328574	2.19362	3.7202	2.50864	1.45183	1.55381	4.05953	1.76969	2.01152	1.57005	3.60979	1.64545
	71	med18	Pseudomonas	72 h	3	22	62.6359	4.12059	3.52687	2.73385	2.86752	2.16691	1.2947	3.4243	2.70376	1.26828	2.56422	1.31486	1.77171	0.915268	1.90958	2.21481	1.41226	2.64065	3.08746	2.02907	1.11589	0.629691	0.0771364	2.2741	1.10521	3.87689	1.71592	3.24679	3.17218	0.718186	1.51935	0.617809	1.95081	3.47075	2.32735	1.0745	1.54255	3.41812	1.74788	2.36235	1.80856	4.00978	1.61621
	72	med18	Pseudomonas	72 h	4	21.6	11.437	4.49203	3.65641	3.32379	3.73379	2.39152	1.45248	3.27303	2.68726	1.3834	2.53429	1.44317	1.46715	1.30923	2.21259	2.44838	1.39427	3.11649	2.65616	2.19061	1.10519	0.884468	0.100222	2.53056	0.912597	3.82379	1.28545	3.6543	1.52438	0.502565	1.3801	0.499833	2.29508	3.85344	2.37159	1.19512	1.68255	3.49856	2.0312	2.82847	2.06332	3.11897	1.68274
	73	med25	Pseudomonas	72 h	1	20.2	23.0213	4.57824	3.99909	2.24086	1.8064	2.01478	0.347594	3.36944	3.0261	0.171129	2.36345	0.272663	0.454896	0.565307	1.34019	1.68787	0.406455	2.43325	2.37497	0.717223	1.01874	0.591792	0.0612327	0.518252	0.443599	2.31852	2.31807	3.9981	2.41829	2.27901	2.78379	0.176153	1.74059	1.72549	1.86211	2.00351	0.338079	1.91655	1.57448	1.42716	0.789252	1.35883	1.24365
	74	med25	Pseudomonas	72 h	2	20.9	61.0656	4.22657	4.03208	2.24148	1.50621	2.01677	0.310885	3.32133	3.04524	0.155923	2.4048	0.184048	0.369976	0.695651	1.26931	1.82443	0.394426	2.51861	2.4006	0.943225	1.1353	0.554048	0.158737	0.454421	0.418344	1.75927	2.94474	3.96308	3.46727	2.63393	2.68741	0.141574	1.83093	1.66109	2.09731	2.07805	0.252751	1.936	2.01384	0.941737	0.622072	1.66042	1.2924
	75	med25	Pseudomonas	72 h	3	21.1	70.8156	4.1787	3.9598	2.36275	1.60281	2.05462	0.32819	3.49044	2.76828	0.167081	2.31609	0.213242	0.407867	0.728678	1.44597	1.53418	0.529635	2.64696	2.32681	0.877261	1.01614	0.434455	0.0869052	0.486	0.467948	2.00873	2.85084	3.9332	3.14715	2.26282	2.46228	0.177531	1.96664	1.68399	2.15095	1.74061	0.287626	1.71163	1.73117	1.08761	0.750692	1.57777	1.2981
	76	med25	Pseudomonas	72 h	4	20.6	10.5617	4.59791	3.97022	2.34391	1.66683	1.85976	0.442583	3.19795	2.9564	0.267529	2.56059	0.384282	0.383893	0.514675	1.56196	1.78822	0.570306	2.76109	2.40039	0.857665	1.23497	0.758466	0.263112	0.654602	0.400675	1.80683	2.32848	3.74418	1.48203	2.03384	2.65372	0.250592	1.97613	1.9801	1.67095	2.24416	0.464272	1.69148	2.0168	1.37262	0.767131	1.22121	1.35019
	77	cdk8	Pseudomonas	72 h	1	19.2	37.0479	5.09074	4.33901	4.8256	2.89232	4.13842	2.44807	4.19629	4.58286	2.42303	3.36951	2.17315	1.71135	2.31927	4.25261	2.84307	1.07534	3.68	2.93411	3.66924	2.09179	0.754417	0.389365	5.20833	1.98944	3.57217	4.51739	4.10393	2.47907	1.10014	2.44718	1.43839	4.80365	4.02204	2.56311	1.84327	3.44909	3.8217	2.17316	4.94314	4.95914	3.27033	4.42766
	78	cdk8	Pseudomonas	72 h	2	20.5	54.4951	4.53121	4.03195	4.47688	2.77019	3.80362	2.00892	3.80017	3.7352	1.88219	2.5915	1.82684	1.56828	2.38667	2.96022	2.67883	1.08797	2.9251	2.69459	2.42661	1.83894	0.92659	0.134098	3.98485	1.59479	2.8978	4.13884	3.55939	2.75481	1.18	2.37882	1.04163	3.62281	3.71006	2.26423	1.56413	3.20616	3.12137	1.8405	3.48736	3.6102	2.89537	3.50245
	79	cdk8	Pseudomonas	72 h	3	20.1	80.1189	4.53064	4.08775	4.30709	2.56326	3.32624	1.85986	4.24688	3.5533	1.72418	2.51694	1.59952	1.1513	1.95594	3.22447	2.1991	1.13995	3.34779	2.31157	3.09433	1.63035	0.643473	0.0511443	3.7732	1.59391	2.65797	4.02883	3.87689	3.0029	1.26507	2.75957	0.686627	3.69807	3.54314	2.38343	1.52699	2.47736	4.02793	1.54643	3.13319	3.53763	2.72854	4.12646
	80	cdk8	Pseudomonas	72 h	4	20.8	11.1688	4.80769	4.15141	4.80769	2.54114	3.90526	2.25013	3.66151	4.80769	2.24577	3.15376	1.98349	1.59815	2.21704	4.80769	2.73758	1.12573	4.02238	2.86354	3.6691	1.9569	0.962255	0.235389	4.51861	1.38646	3.53046	3.06564	4.12507	1.3924	1.10151	2.61025	1.18138	4.80769	3.69493	2.08814	2.10181	3.22009	3.56714	2.13186	4.80769	4.80769	2.13536	4.80769
[truncated: 35 more columns]

## Sheet: LCMS_Data
Supplementary Table 1. Normalized peak values of metabolites detected by LC-TOF MS in uninfected (buffer) or infected (Pseudomonas) WT (Col-0), and arabidopsis Mediator subunit mutant lines at 24 and 72 hours p.i. Gray columns represent internal MS standards. Yellow columns represent metabolites that where used in the analyses. Four biological replicates were used.
													1	2	3	4	5	6	7	8	9	10	11	12	13	14	15	16	17	18	19	20	21	22	23	24	25	26	27	28	29	30	31	32	33	34	35	36	37
	Compound Name	cpd order	Line	Treatment	Sampling time	Replicate	Sample weight (mg)	RUN order	Phenylalanine (13C9) [M+H]+	Caffeine (trimethyl-13C3) [M+H]+	Cholic Acid (2,2,4,4-D4) [M+H-2*H2O]+	Cholic Acid (2,2,4,4-D4) [M+NH4]+	b-Alanine	1-Aminocyclo propane carboxylic acid (ACC)	g-Aminobutyric acid (GABA)	L-Proline	Norvaline	L-Threonine	Pyroglutamic acid	Pipecolic acid	L-Isoleucine	L-Leucine	L-Glutamine	L-Glutamic acid	L-Methionine	L-Phenylalanine	L-Arginine	Citrulline	L-Tyrosine	Kynurenic acid	L-Tryptophan	5-Hydroxy-L-tryptophan_1	Kaempferol 3-O-b-glucopyranoside-7-O-a-rhamnopyranoside	Kaempferol 3,7-dirhamnoside / Kaempferitrin	Kaempferol 3-glucoside-7-rhamnoside	Kaempferol 3-gentiobioside	Luteolin-7,3'-di-O-glucoside	Kaempferol 3-(2''-rhamnosylgalactoside) 7-rhamnoside	Quercetin 3-[rhamnosyl-(1->2)-rhamnosyl-(1->6)-glucoside]_1	Kaempferol 3-gentiobioside 7-rhamnoside	9-(Methylthio) nonanenitrile	8-Methylsulfinyloctyl isothiocyanate / Hirsutin	Methoxy-substituted indole	Indole-3-carboxaldehyde	1-Isothiocyanato-4-methylsulphinylbutane / Sulforaphane	8-Methylsulfinyloctyl isothiocyanate / Hirsutin (fragment)	8-(Methylthio) octanenitrile	8-(Methylsulfinyl) octylamine	8-(methylsulfinyl)octyl glucosinolate / Desulfoglucohirsutin
	Formula								[13C]9 H11 N O2	C5 [13C]3 H10 N4 O2	C24 H32 D4 O3	C24 H39 D4 N O5	C3 H7 N O2	C4 H7 N O2	C4 H9 N O2	C5 H9 N O2	C5 H11 N O2	C4 H9 N O3	C5 H7 N O3	C6 H11 N O2	C6 H13 N O2	C6 H13 N O2	C5 H10 N2 O3	C5 H9 N O4	C5 H11 N O2 S	C9 H11 N O2	C6 H14 N4 O2	C6 H13 N3 O3	C9 H11 N O3	C10 H7 N O3	C11 H12 N2 O2	C11 H12 N2 O3	C27 H30 O15	C27 H30 O14	C27 H30 O15	C27 H30 O16	C27 H30 O16	C33 H40 O19	C33 H40 O20	C33 H40 O20	C10 H19 N O S	C10 H19 N O S2	C10 H9 N O	C6 H11 N O S	C6 H11 N O S2	C9 H15 N S	C9 H17 N O S	C9 H21 N O S	C16 H31 N O7 S2
	Mass								174.109	197.091	376.292	429.339	89.0476	101.048	103.063	115.064	117.079	119.058	129.043	129.079	131.095	131.095	146.069	147.053	149.051	165.08	174.112	175.096	181.074	189.043	204.09	220.085	594.159	578.164	594.159	610.153	610.153	740.217	756.211	756.211	201.119	233.091	159.069	145.057	177.029	169.093	187.103	191.135	413.154
	RT								1.63	2.71	5.39	5.39	0.33	0.34	0.35	0.37	0.51	0.34	0.8	0.55	1	1.08	0.33	0.35	0.61	1.63	0.33	0.35	1.04	2.47	2.13	1.33	3.33	3.5	3.07	3.19	2.97	3.07	2.98	2.98	3.74	4.83	2.97	1.57	3.29	4.83	3.3	1.99	3.18
	Comments														GABA	Pro		Thr			Ile	Leu	Gln	Glu	Met	Phe	Arg		Tyr		Trp	Trp-OH
	HMDB												HMDB0000056	HMDB0036458	HMDB0000112	HMDB0000162	HMDB0013716	HMDB0000167	HMDB0000267	HMDB0000070	HMDB0000172	HMDB0000687	HMDB0000641	HMDB0000148	HMDB0000696	HMDB0000159	HMDB0000517	HMDB0000904	HMDB0000158	HMDB0000715	HMDB0000929	HMDB0000472		HMDB0037438				HMDB0040969	ca HMDB0040294			HMDB0035923		HMDB0029737
	metabolite category								IS	IS	IS	IS	amino compound	amino compound	amino compound	amino compound	amino compound	amino compound	amino compound	amino compound	amino compound	amino compound	amino compound	amino compound	amino compound	amino compound	amino compound	amino compound	amino compound	amino compound	amino compound	amino compound	flavonoid	flavonoid	flavonoid	flavonoid	flavonoid	flavonoid	flavonoid	flavonoid	GA, glucosinolates active forms	GA, glucosinolates active forms	GA, glucosinolates active forms	GA, glucosinolates active forms	GA, glucosinolates active forms	GA, glucosinolates active forms	GA, glucosinolates active forms	GA, glucosinolates active forms	GS, glucosinolates
	target list								IS	IS	IS	IS	amino	amino	amino	amino	amino	amino	amino	amino	amino	amino	amino	amino	amino	amino	amino	amino	amino	amino	amino	amino	Athleaves	Athleaves	Athleaves	Athleaves	Athleaves	Athleaves	Athleaves	Athleaves	Athleaves	Athleaves	Athleaves	Athleaves	Athleaves	Athleaves	Athleaves	Athleaves	Athleaves
	polarity								POS	POS	POS	POS	POS	POS	POS	POS	POS	POS	POS	POS	POS	POS	POS	POS	POS	POS	POS	POS	POS	POS	POS	POS	POS	POS	POS	POS	POS	POS	POS	POS	POS	POS	POS	POS	POS	POS	POS	POS	POS
		1	Col-0	buffer	24 h	4		20	83896.8	31132.9	16173.8	20505.5	9911.61	3895.44	6638.95	119441	63875.4	7877.01	36760.8	15672	95106.4	164164	27876	31143.5	496.097	198051	566.741	2072.45	19038.7	996.975	23694.9	1578.01	148306	289892	19046.5	5624.78	1429.77	123681	5919.53	5880.49	84648.1	836049	8780.18	516249	956202	15869.5	5885.09	69212.5	325.163
		2	Col-0	buffer	24 h	2	20.5	75	80744.5	32969.9	16253.4	20109.3	8831.23	3565.77	3761.59	139413	59240.9	7255.79	30529.6	13494.1	71030.7	127469	26256.9	28123.1	933.665	174039	490.111	1878.11	14584.6	852.091	21519.3	1067.33	135110	272039	17678.6	5097.43	1189.59	116348	5345.33	5316.97	70735.7	697033	7949.82	422006	812120	14326.1	5516.03	50901.8	254.365
		3	Col-0	buffer	24 h	3	20.1	132	77619.4	30338.5	15490.1	19505.5	8328.38	3727.22	3915.81	128960	58944.4	6936.47	34218	13726.6	82403.7	154379	26356.7	28393.9	680.929	191213	493.346	1996.97	18436.8	879.683	22441.4	1363.12	141511	271419	18391.8	5051.38	1334.79	120566	5654.61	5584.34	73985.5	711056	7867.52	481465	776689	16857.9	5514.16	53259.3	253.575
		4	Col-0	buffer	24 h	1	20.2	45	79779.6	30173.3	14395.2	18273.7	8750.94	3737.29	6366.86	91340	57979.2	7398.42	35404.2	14290.8	84262.3	148715	26265.2	30519.4	1002.95	181116	548.154	2018.32	17300.6	932.133	21229.7	1402.1	147137	279784	18751.2	5374.52	1307.65	122259	5767.76	5712.22	87817.6	761816	8074.36	524615	872907	14972.6	6748.79	62072.4	288.221
		5	med16	buffer	24 h	1	21.2	44	75262.5	35002.8	15341.9	19007.6	9080.67	3510.57	1758.43	319593	77118.5	8571.67	27760.3	14114.9	121763	282438	34264.6	21690.9	1490.76	298865	751.13	1883.01	16081	608.673	52969.7	1500.29	30635.6	91743.1	5079.82	990.1	348.164	32838.2	1293.35	1285.39	38359.5	256694	4107.95	127988	275367	4439.14	5089.74	36297.8	187.331
		6	med16	buffer	24 h	2	22.4	99	69844.5	32037.5	14971.2	18184.7	10048.4	4314.22	2138.92	438898	91388.5	11475.8	33041.8	46169.8	196364	400226	33928.9	24950.7	2039.79	374977	856.507	1809.44	26152.6	591.443	71836.5	1924.34	41659.7	113006	6697.76	1166.22	374.776	42180.5	1653.1	1631.49	31298.3	316206	18290.4	134518	383524	6259.81	3834.21	52490.2	438.793
		7	med16	buffer	24 h	3	21	125	70529.5	32653.8	14315.4	18352.9	8621.41	3961.94	1687.21	264489	72318.3	9111.92	30998.1	20310.3	111009	234990	34377.8	26157.5	1429.48	285997	784.47	2016.72	16246	956.366	44331.8	1489.2	62943.3	141025	8852.15	1848.96	518.096	56470.2	2328.97	2291.67	62911.8	415687	5764.41	231952	428651	8801.88	7164.27	41610.2	260.871
		8	med16	buffer	24 h	4	21.1	16	31304.7	16662.3	6051.78	8548.13	10828.5	3542.1	1596.34	316402	79308.2	9377.69	18393.5	13456.7	60878.4	132756	36339.7	22376.2	1105.31	143730	863.276	2024.32	8361.21	321.115	25589	744.35	21238.5	58763.3	3244.99	676.622	231.779	19729.9	756.757	749.286	26283.7	159676	2461.84	113098	217611	2706.34	3945.58	15804.5	139.501
		9	med18	buffer	24 h	1	20.1	52	75857.9	28671.3	14737.5	18411	12609.8	4434.86	5642.07	350762	73972.1	8465	26239	4774.28	96323.9	181668	21322.6	35617.8	8957.78	188000	534.564	2610.21	11044.3	757.036	16271.9	1507.75	50018.5	129173	7275.53	3070.63	774.329	46360.6	3457.38	3438.78	167827	993193	6848.36	520108	873773	21370.9	9571.98	57408.3	427.484
		10	med18	buffer	24 h	2	22.1	86	74726.5	28992.1	14675.1	18062.4	11268.7	4319.08	4763.23	346447	71968.3	8115.17	26545.6	5995.86	86980	167988	19967.8	37137.3	8155.21	172946	500.208	2354.2	11808.4	658.81	16553.2	1500.57	43997.5	115518	6452.77	2651.92	652.984	40377.9	2904.32	2883.61	117765	837963	7055.99	435943	753991	18690.9	7175.48	45048.7	349.664
		11	med18	buffer	24 h	4	21.1	15	86957.8	32986.1	17477.2	22157.1	14108.2	5074.62	5996.14	361077	86350.7	9595.09	36184	7705.49	112006	210427	25841.1	43484	5450.09	216621	558.504	2527.29	20309.8	704.523	23612.7	1643.97	57650.6	144016	8195.47	3032.76	722.45	52514.5	3346.78	3307.61	138546	1.06596e+06	7906.25	520124	1.02951e+06	20963.9	7090.59	52165	370.866
		12	med18	buffer	24 h	3	19.7	126	73629.4	29293.4	14686.4	18693.3	10816	4571.05	5452.21	319650	77056.4	7799.71	27900	6668.53	102901	223986	21290.5	38725	6728.09	202736	535.384	2132.85	16444.4	707.49	21268.8	1580.15	42319.1	115246	6164.35	2582.08	662.571	39821.8	2977.01	2957.93	98041.9	868439	5972.7	388896	842368	20800.5	5230.11	47728.8	375.5
		13	med25	buffer	24 h	1	19.9	53	76487.6	29881.7	14517.8	17759.3	5811.75	4876.86	4286.65	88001.7	70560.7	10981.3	34328.9	19880.2	89086.1	164869	37139	33445.4	1882.98	174207	913.881	1880.02	17667.6	835.019	23589.4	1378.14	43149.1	125245	7003.85	1519.58	395.43	47667.4	2053.62	2023.62	125993	704901	7048.03	441744	734592	13793.2	8445.92	43942.5	225.075
		14	med25	buffer	24 h	2	21.8	65	78066.3	29151.5	15105.8	18129.1	6216.14	5135.15	6170.83	93531	74634.4	13590.3	38199.5	74215.9	101857	192092	38123.3	33888.1	1211.76	220945	1115.54	2361.12	19753.6	1070.6	30883.2	1591.85	62402.9	167586	10118.6	2198.66	586.204	66810.1	2982.51	2962.54	174065	815902	8174.87	568309	797626	17221.2	11193	62761.5	327.819
		15	med25	buffer	24 h	3	21.3	114	74869.2	29402.1	14193.1	18278.5	6234.48	5170.5	4760.44	119390	69881.5	12225.9	36536.5	29125.4	81177.7	140296	39373.2	33784.7	1574.4	164062	930.475	2730.74	15732.5	936.208	22361.9	1235.81	55587.5	164965	9883.53	2245.04	660.064	66369.5	3396.86	3354.79	168022	769965	8646.3	641161	807002	17642.5	10582.3	49555.3	339.389
		16	med25	buffer	24 h	4	20.6	18	75117.1	29144.7	14662.6	18885.7	6669.23	5549.88	5018.66	110722	75965.5	13149.6	38498.4	42834.6	93769.6	176749	42404	39089.3	1687.49	192051	1063.06	2674.88	18504	961.153	28018.1	1539.11	57732.3	161974	9423.9	2190.53	585.898	61233.3	3098.31	3056.4	158234	752209	8757.13	587789	751331	13537.3	11231.2	47654.6	317.405
		17	cdk8	buffer	24 h	1	21.2	60	81097	31557	15032	18576.7	5732.86	3541.18	4002.31	190301	57592.5	5427.52	23870.3	2631.25	60285.5	131289	21172.7	32994.6	5640.24	144466	401.555	1977.77	12438	1120.53	14256.9	1240.91	157811	210633	14656.2	3402.86	1116.11	98939.9	2964.88	2930.36	120796	539172	7124.42	380810	502635	10126.6	10172	44554.4	410.922
		18	cdk8	buffer	24 h	2	22	98	85587.3	32899.3	16174.7	19486.2	4111.96	3528.28	2947.37	170668	50153.3	5216.02	24654.1	1553.43	61707.9	128934	20259.3	30697.3	4036.06	141826	334.888	1794.47	11931.9	1118.85	13547.6	1410.92	176069	230851	16801.1	4003.92	1232.56	111374	3301.96	3275.68	133802	538538	9196.96	439098	503929	11442	11364.9	31289.8	224.871
		19	cdk8	buffer	24 h	4	22	23	85982.1	33233	16189.8	20566	7576.49	4519.78	4452.15	182877	71798.2	8093	31305.8	16899.6	84493.8	165999	27438.6	35764.3	4300.11	225068	626.007	2192.46	17180.1	1031.71	26029.4	1368.03	152876	252160	16818.8	4357.61	1254.6	107870	4310.99	4272.11	112228	668693	8547.79	493015	734810	11789.6	8381.66	42713.2	370.091
		20	cdk8	buffer	24 h	3	20.2	130	81058.6	32418.9	15706.1	19230	4143.82	3794.84	3634.22	108948	59569.9	5660.07	26091.6	3072.79	62551.4	131037	23792.3	33922.6	2355.24	141335	492.178	1992.34	15842.9	1198.92	15395.3	1145.44	177760	232196	16121.9	3879.59	1345.88	103988	3155.84	3129.16	142472	586508	6304.12	500962	575419	12733.6	12373.8	31558.1	229.806
		21	Col-0	Pseudomonas	24 h	4	19.9	31	80295.4	32495.1	16030.8	20170.9	9314.09	4519.7	5596.47	129587	88403.1	8878.27	34033.7	45741.5	177091	366322	26668.2	36579.8	1024.03	458160	921.023	1720.23	35570.5	810.201	73519.5	2032.5	146993	295360	19030.5	5269.66	1358.79	123910	5568.54	5531.27	94252.8	860676	11148.7	430967	937794	16411.9	6141.69	73834.9	591.589
		22	Col-0	Pseudomonas	24 h	2	19.6	84	77070.3	30807.7	15160.1	18381.2	7456.54	4890.58	3659.44	117346	93802.8	9343.13	29823.5	14140.9	132834	268388	25541.8	39373.1	1079.28	352691	665.21	1650.7	24071.9	967.71	34248.6	1631.94	174401	321004	21353.5	7103.1	1877.9	141402	7867.81	7817.39	73202.2	734801	12460.9	527801	994694	15570.7	4564.3	40304.5	370.568
		23	Col-0	Pseudomonas	24 h	3	20.3	112	61568.7	26780.7	12482.2	16851.3	7417.37	3733.07	3306.29	105761	67891.7	6935.33	24937.9	43006.1	121835	256252	22140.8	29734.7	1117.22	346115	546.382	1379.54	24708.4	577.358	51018.6	1405.5	112379	229638	14457.3	3770.21	968.729	95349.5	4263.72	4231.21	73818.8	698247	9180.86	329490	760015	15904.3	4734.21	60462	733.767
		24	Col-0	Pseudomonas	24 h	1	21.7	36	71857	30146.7	14681.9	18303.7	8759.69	4617.5	3710.03	104830	88088.7	9060.44	27960.9	21952.8	205162	355663	23318.2	39550.5	2055.38	448869	1442.31	1470.82	38299.6	770.149	77281.1	1654.34	155768	294962	19529.6	5836.93	1475.48	127634	6024.26	5980.7	101255	809357	8776.01	450721	919701	16003.3	5744.4	42053.8	258.734
		25	med16	Pseudomonas	24 h	1	21.6	63	64329.9	30738.3	14246.3	17911.8	8261.22	4423.27	5757.3	383401	105882	11885.6	27998.3	81890.1	243550	586771	29563.8	26945.2	6439.68	577285	1017.65	1524.66	35800.3	638.213	109947	1917.98	48903.6	130867	7317.72	1398.89	410.139	47836.8	1755.85	1726.63	37492	464784	8857.17	107650	466932	8967.12	4389.64	59030	425.897
		26	med16	Pseudomonas	24 h	2	20.9	72	64604.3	29760.5	13862	17612.1	8013.76	4375.25	1157.86	333326	76610.8	11556.4	26907.4	93037.8	135201	276779	27553.5	28288.6	3468.23	446201	810.257	1568.82	20390.7	668.519	72945.2	1672.11	50045.2	131381	7782.26	1475.63	457.77	48712.4	1998.01	1957.97	37429.9	417254	7018.06	108850	428172	8191.44	3972.53	50098.8	335.945
		27	med16	Pseudomonas	24 h	4	21.9	22	72064.9	36200.1	16901	20185.1	9109.24	4717.76	6842.02	488537	145396	13170.4	34451.3	97816.1	354086	857325	35709.9	28408.8	7661.82	708674	1188.13	1440.04	48387.6	798.032	197167	2690.27	45641	126053	7437.7	1545.58	431.412	46576.6	1996.59	1955.31	36692.1	358899	12268.7	106925	441473	6064.01	4845.58	77794.8	669.939
		28	med16	Pseudomonas	24 h	3	20.4	129	68684.4	32236.3	15277	18851	8719.87	4617.01	3114.55	382609	90877.1	12845.3	26617.9	84146.3	151571	346023	34670.5	28741.4	5262.83	469487	1149.26	2107.08	22844.8	638.387	72198.1	1348.56	52506.3	138094	8058.38	1422.02	502.521	50936.9	1874.77	1843.11	35501	479835	7032.93	115836	502764	10211.7	3186.75	42346.1	289.699
		29	med18	Pseudomonas	24 h	1	19.7	33	77663.2	31066.6	15993.6	20181.3	9027.49	4937.92	5003.24	453982	85101.2	10750.9	25274.7	24404.5	104341	225395	22116.8	41047.7	5242.5	322469	494.482	1729.65	16964.2	487.051	33095.8	1468.09	38835.8	114310	6087.16	2495.85	658.218	38231.9	2811.11	2788.44	74228.9	947704	8064.82	335696	969586	18718.4	3817.31	43370.9	457.238
		30	med18	Pseudomonas	24 h	2	19.3	78	65891.1	26640.9	14012.5	17353.7	7045.08	4123.8	5214.6	390183	78840.6	8136.14	22996.4	20273.1	131108	299004	19895.2	32458.3	6515.37	364477	531.962	1351.79	21668	529.554	42176.5	1716.89	38365.5	111106	6117.92	2341.8	681.408	38948.2	2811.52	2787.36	77525.8	902393	9513.63	326750	900492	19913.5	3898.48	44567.7	322.743
		31	med18	Pseudomonas	24 h	3	22	109	61630.9	24415.3	12278.1	17892.6	6244.5	3742.01	4225.78	379279	70783.7	7844.38	28946.5	19035.2	88059.1	192479	17162.6	32000	6153	277906	404.634	1362.17	17342.6	537.406	26084.4	1253.91	35753.9	103184	5673.8	2298.92	547.275	36131	2818.7	2797.59	110578	931584	7291.02	412779	934999	22211.6	5029.54	41836.7	294.543
		32	med18	Pseudomonas	24 h	4	22	29	73928.7	29444.7	14743.1	18755.5	7742.87	4351.78	6518.89	410361	82457	9054.03	25897.8	22945.2	120939	275103	19986.6	35365.7	7598.83	353769	515.341	1470.79	20288.8	573.721	38654	1527.45	38840	110939	6210.02	2482.18	628.585	39615.2	3044.54	3004.04	96598.6	1.01824e+06	8841.05	389202	998138	20850.7	4630.47	47703.4	321.433
		33	med25	Pseudomonas	24 h	1	21.9	54	76699.3	32315.7	16346.7	19468.7	8010.01	5489.72	7991.58	90940.8	89479.6	14607	35516.6	82966.2	140573	270942	41017.7	36244.6	8637.99	494027	2163.23	2617.39	26194.1	785.775	65125.3	1490.66	60825.4	159192	9719.73	2116.86	631.969	64156.7	2811.53	2784.75	148408	906163	11228.8	416996	836352	19227.7	7974.81	44913.9	315.166
		34	med25	Pseudomonas	24 h	2	20.8	83	72886.5	30354.4	15041.6	18092.2	6677.02	5199.49	5780.48	100147	83223.4	13087.6	33274	96643.8	116794	225272	39807.7	32611.7	6045.89	390534	1881.13	2063.75	22435.2	744.43	49951.9	1464.11	57167.4	146494	8173.23	1800.93	540.989	55823.6	2340.28	2316.24	87030.1	740839	8399.35	357020	771042	15564.1	5194.91	38593.2	255.404
		35	med25	Pseudomonas	24 h	3	20.6	118	68321.5	28751.1	14097.2	18043	6772.71	5470.3	6018.6	96517.2	87296.7	12894.3	30265.4	123588	142839	330227	33016	36934	6517.62	389085	1620.37	1712.49	28760.7	753.546	50552.5	1346.46	64201.3	161380	9695.21	2144.02	627.233	63951.2	2928.97	2885.47	79271.3	717000	11571.7	359030	786476	16665.3	4577.17	47620.4	354.329
		36	med25	Pseudomonas	24 h	4	20.8	19	74208.9	30038.6	16011	19056.1	8370.39	5269.14	8157.35	157745	101862	13183.9	36002.1	64578.2	167542	367253	38153.7	34916	8892.25	456000	1550.86	2220.8	29258.6	820.445	63164.4	1571.5	63400.5	157847	9363.14	2005.67	657.125	61347.8	2695.71	2661.77	79083.1	777797	9937.35	350111	859556	14651.6	4366.38	46630.2	263.765
		37	cdk8	Pseudomonas	24 h	1	21.4	57	71918.6	31500.8	15308.9	18947.8	6454.95	3710.81	13692.6	320086	105674	7824.2	25635.1	21656.1	215171	504604	24940.5	27075.1	8937.58	498446	798.593	1519.26	37528.7	1167.15	69747.9	1618.2	197262	259068	18238.7	4452.76	1562.48	122291	3769.35	3739.86	183525	694493	7880.67	479061	626929	13784.6	14766.7	44724.8	375.64
		38	cdk8	Pseudomonas	24 h	2	20.2	91	76553.4	32003.2	15444.4	18956.5	5462.02	4020.64	5692.63	182391	74505.4	7926.64	21426.5	33192.9	85126.2	197448	21848.6	30087.8	8490.84	329484	564.241	1946.46	19650.4	1107.74	31274.7	1283.52	191140	249820	17378.9	4134.51	1529.33	115265	3586.11	3544.59	203401	627485	7066.04	541870	576595	13048	16452.2	46302.1	254.924
		39	cdk8	Pseudomonas	24 h	3	19.6	117	68171.1	29929	13944.9	17592.7	4815.81	3528.54	3589.28	198086	74810.2	6657.81	18674.9	33752.9	96711.6	213242	21074.8	30163.8	8328.65	325672	566.733	1434.04	21701.3	895.766	37059.9	1249.79	125401	189537	12801.1	2665.28	979.816	86037.3	2557.18	2516.28	174190	521411	6299.1	487496	456272	11269.2	14999.1	35226.7	188.275
		40	cdk8	Pseudomonas	24 h	4	20.8	21	76134.1	34322.5	16452.9	19653.4	5413.61	3625.19	5901.68	235913	79479.4	7826.49	24121.1	21368.8	98136.8	222337	23285.2	29046	10288.1	460312	447.14	1881.73	24322.1	1013.45	57291.8	1604.44	172021	227230	15633.7	3503.61	1252.37	101867	3153.18	3118.74	159598	540577	7737.83	437951	498870	9175.38	14327.6	40487.9	314.154
		41	Col-0	buffer	72 h	1	20.9	56	86352.3	30937.3	15694.3	18298.2	8582.77	3201.33	5122	211363	62887.3	6518.72	34650.8	7776.36	88921.1	196085	24495.4	24832.9	3099.94	183343	504.321	1410.91	23563.5	441.635	24244.1	1490.37	123815	250171	15867.9	4422.18	1005.93	106001	4884.35	4853.26	29563.8	618643	7507.14	219499	890781	11469	2065.55	44295.6	318.767
		42	Col-0	buffer	72 h	2	20.5	93	81592.8	30257.3	15153.7	19006.3	9118.73	3354.77	5761.54	197724	58362.8	6449.75	33234.4	6859.94	82962.8	153052	26137.3	26211.1	2982.36	173414	416.108	1450.16	17626	461.749	21150.2	1530.04	112214	232594	15124.9	4016.47	1059.58	99526	4359.97	4324.48	28087.7	587998	7554.97	228906	890337	12006.5	2046.27	50824.1	476.879
		43	Col-0	buffer	72 h	3	20.4	105	73763	32367.3	12669.9	28171.1	8512.86	3844	3486.9	285170	58330.6	7161.86	34255.5	3477.88	82838.1	139383	29133.1	30516.4	2896.51	109634	547.552	2235.57	14823.1	340.347	11370.4	1285.83	113035	228863	13976.5	3782.83	931.91	93757.7	4077.03	4045.5	34431.4	694210	6535.22	280292	1.19131e+06	14551.8	2400.85	37659.7	248.055
		44	Col-0	buffer	72 h	4	19.5	25	88684.5	33244.9	15728.6	19819.6	9103.24	3444.35	3412.77	212372	69240.5	6206.46	31359	6862.78	102626	223368	23357.5	31970.4	2196.28	197091	515.216	1437.97	27325.9	597.017	26448.3	1580.62	127370	260712	17108.5	4983.14	1168.9	110789	5275.08	5223.38	25113.3	558984	9154.74	194614	857504	9449.45	1901.05	44201.2	333.045
		45	med16	buffer	72 h	1	20.3	58	75132.5	32528.6	15458.7	19243.6	11220.1	4421.87	1841.92	397300	95417.2	12493.9	33195.4	53167.6	186313	359637	30297.1	26878.6	1516.76	381106	972.936	2165.17	27203.9	524.234	70244.4	2218.62	50103	129223	7456.5	1363.88	428.013	48243.5	1741.59	1730.29	22666.2	364370	12578.6	67056.8	504039	6689.34	2510.16	61715.8	539.617
		46	med16	buffer	72 h	2	20.9	66	75719.6	33138.2	14927.4	18534	10685.3	3863.89	1780.59	380957	71988.5	10551.8	28526.2	29590.8	110387	205480	30403.8	25890	2322.57	311508	902.914	2383.19	18582.5	451.244	37978.1	1594.76	38334.5	105794	6206.61	1056.82	332.834	39585.7	1305.02	1295.16	20540.5	268897	5788.76	51419.7	386615	5067.8	2500.7	37855.4	304.314
		47	med16	buffer	72 h	3	21.5	123	63815.2	28578.3	13099.3	17287	10322.5	4499.65	1503.33	491720	99222.6	12763.8	33845.3	59589.6	198583	409451	34339.3	26385.4	1963.18	359367	924.089	1760.92	27339.9	389.73	69062	2080.59	37702.5	106779	6126.14	1047.82	395.569	39305.7	1362.06	1350.44	24749.3	312182	23676.3	86948.3	448954	6622.75	2824.21	52708.7	594.043
		48	med16	buffer	72 h	4	21	13	86273.4	36443.5	17372.3	22108.5	12937.7	4595.71	1669.13	525002	94687.1	12932.7	34143.9	41712.6	163577	340920	33364.1	32089	2668.04	327425	862.895	2058.7	27380	462.167	70304.9	2278.15	41610.5	121880	7201.28	1347.5	422.694	45116.8	1986.39	1968.13	28015.1	357152	14604.6	99932.5	496852	5694.13	3419.5	63576.9	669.519
		49	med18	buffer	72 h	1	20.2	47	72056.2	29513.7	15365.2	18441.1	11484.2	5048.56	5493.05	389434	112388	8633.74	29771.1	102272	229170	546654	20217.4	42147.7	5186.33	451166	595.462	1495.95	30644.3	511.858	74827.4	2793.29	45631	125080	7183.79	2980.89	600.535	45620	3292.3	3268	48425.6	782762	12830.1	161379	895309	15936.6	2606.9	98833.4	1401.29
		50	med18	buffer	72 h	2	21.1	76	67785.6	29444.1	15292.1	17908.4	11273.8	4643.58	7641.12	475771	134828	8848.24	32266.4	80300	332111	758694	20276.2	36596	8148.37	528929	682.362	1530.61	37240.2	487.73	87849.8	2896.55	34324.1	99836.3	5488.07	2218.3	525.75	35099	2394.26	2360.68	49114.2	655221	13898	127136	783761	13530.6	2829.23	74707.1	1151.56
		51	med18	buffer	72 h	3	20.9	119	79644.2	30704.9	15388.2	19598.3	11459.1	4775.89	6171.72	453115	75823.4	7669.74	27712.3	15697.9	103262	210791	18688.9	40899	7453.69	197112	428.606	1975.52	15923.3	467.606	21061.7	1718.01	40763.8	114654	6355.27	2604.63	606.562	39780.7	2734.96	2699.94	41852.6	900705	9823.6	185179	977811	21866.7	2016.95	49815.7	439.568
		52	med18	buffer	72 h	4	19.6	24	75353.2	27374.1	14815.7	18727	11258.6	4699.69	7472.58	443966	87784	8216.94	28109	33578.4	138993	323770	18870.6	41044.3	7550.64	268066	505.464	1699.97	23796.3	419.049	34572.2	2087.21	38348.5	108853	6295.73	2497.57	626.222	39321.5	2966.66	2948.57	41021.2	895265	10741.7	171447	957943	17730.6	1861.54	61166.4	641.183
		53	med25	buffer	72 h	1	22.1	46	85603.7	31994.3	16394	19928.4	7464.74	5559.79	5119.97	196924	85453.6	11816.7	35093.9	51315.5	129885	254130	36221.2	39153	2702.5	230443	1206.73	2425.01	27311	458.459	32027.3	1564.82	51710.1	142828	7964.25	1869.6	464.621	53425.2	2120.87	2090.87	49003.2	743184	9125.69	242390	838035	14160.8	3114.53	55357.7	383.575
		54	med25	buffer	72 h	2	20.3	81	70990.2	27299.2	13513.6	16706.8	6510.07	4889.7	4517.11	159466	93477.3	11239.9	41993.1	63962.1	157569	332571	30672	35690.1	2153.97	275677	1510.98	1685.18	36149	484.266	43522	1712.25	44618.9	127695	6901.5	1503.75	442.853	47133.8	1962.17	1941.02	46044.3	651763	8554.78	236616	743909	13466.3	2894.19	49737.8	393.291
		55	med25	buffer	72 h	3	21.4	104	69087.3	29227.7	11939.7	27156.1	5589.87	5186.88	3632.02	164258	73788	11637.5	35375.8	61900.1	135650	298080	31154.3	37236.9	2563.69	150312	1134.84	2191.09	31982.9	395.447	19109	1563.38	42082.8	119404	6669.59	1376.99	356.402	45505.7	1710.34	1692.05	41326.7	694261	8332.9	238086	1.05133e+06	14805	2832.58	47991.2	474.444
		56	med25	buffer	72 h	4	20.6	17	80047.8	30149.7	15264.6	19004.6	6375.97	5228.67	4113.89	206174	82909.3	13007.3	32275.6	42647.8	131568	262905	32291	37944.8	2528.74	205740	1168.87	2221.56	28966.6	474.134	31138.3	1499	50915.5	145281	8303.45	1730.78	450.471	54717.8	2132.01	2121.08	42413.4	619913	9368.13	208184	838355	10634.6	2840.45	48867.6	364.5
		57	cdk8	buffer	72 h	1	21.9	38	86803.3	32994.9	15862.8	19320.4	5234.12	4106.82	3020.49	317386	66550.8	5165.47	26344.3	4947.42	77649.5	173727	20877.7	40015.1	4619.04	157633	477.652	1601.18	21249.9	719.82	18708.7	1386.99	174115	227451	15936.4	3578.29	1232.6	104447	3096.68	3077.3	47302.1	493841	7804.7	236903	602077	8435.73	3549.83	33566.4	305.962
		58	cdk8	buffer	72 h	2	20.4	80	82962.4	31782.7	15472.6	18956.9	5274.31	3812.2	2421.69	359722	62297.2	4893.06	28252.6	2428.41	61889.8	126807	21518.2	38280.5	5071.85	123251	316.32	1684.91	12591.9	697.66	12282.5	1407.86	144628	187263	13534.4	3030.04	1008.35	90259.7	2477.32	2451.59	37047.1	329841	8704.15	200614	505744	6577.56	3442.76	26320.1	323.617
		59	cdk8	buffer	72 h	3	20.1	113	76173.2	30079.8	13968	18124.3	4130.8	3531.8	2112.1	253283	57578.3	4303.19	22134.2	2998.42	65321.4	145447	17780.3	34353.9	3662.22	118759	432.826	1281.84	16864	645.148	14652.9	1241.86	67726.9	126709	9294.83	1917.07	755.43	64012.3	1812.19	1792.07	40685.6	376702	7656.11	191639	412440	7724.66	2791.49	26430.2	316.378
		60	cdk8	buffer	72 h	4	20.8	14	85187.7	33082.6	15486	19517.9	5238.87	4341.86	2389.78	347365	76338.4	5288.77	30864.2	4502.14	115350	246811	23143.5	42013	2731.95	216094	577.298	1797.86	34070.5	670.907	33147.9	1628.66	151044	207159	13962.2	3195.54	999.604	90913.2	2569.21	2550.09	30642.6	422025	8367.17	183986	584115	6964.71	2579.82	31442.2	493.201
		61	Col-0	Pseudomonas	72 h	1	21.3	39	60297.8	30060.3	14919.8	17589.3	10186.9	3418.42	5946.57	149609	194402	8270.91	45018.2	116754	460884	1.04256e+06	46692	21144.8	8076.28	789703	1104.67	466.706	61468.3	658.22	237115	4107.19	114464	231976	14633.4	2899.62	855.691	96430.3	3698.87	3652.55	16062.2	356615	15631.4	131574	601606	6288.69	2266.39	131211	1445.69
		62	Col-0	Pseudomonas	72 h	2	21	96	52899.7	25664.2	13286.9	15475.8	9420.11	3381.02	3171.49	69685.5	168556	7547.78	40855.1	152936	436203	980880	37007.1	22492.9	9074.41	712980	883.8	420.947	58669.2	724.828	188740	3502.67	147093	266099	17913.9	4590.91	1309.84	118362	5545.17	5492.96	26818.7	428685	17459	162092	702779	8597.97	3208.94	158987	1432.71
		63	Col-0	Pseudomonas	72 h	3	22	121	59280	26943.3	13363.4	15838.3	9771.59	3152.6	4270.57	88329.8	109409	6161.1	38117.1	121279	300144	657343	33653	22531.3	5395.5	542329	639.089	535.642	42327.9	664.45	133920	3079.2	131697	242926	16458	3719.18	1003.55	105464	4435.96	4382.44	22656	438589	15791.9	137473	629285	9183.59	2492.86	161803	1455.43
		64	Col-0	Pseudomonas	72 h	4	21.2	30	63376.1	30759.6	15663.4	18598.9	9333.52	4384.68	5697.64	131785	216007	8543.05	41611.2	131960	517500	1.11146e+06	41289.6	30465.8	11473.2	808017	1205.82	472.056	68782.5	728.921	251244	3805.55	142510	265750	17400.3	4498.73	1069.81	113458	4733.83	4663.97	33252.2	521099	15320.9	200256	726755	8995.28	3608.14	165281	1159.63
		65	med16	Pseudomonas	72 h	1	20.1	61	37331.2	31180.2	14783	17914.7	7519.84	4661.23	10792.2	325904	383181	13516.6	34546.1	367526	732131	1.87782e+06	37088.6	19897.5	17225.3	1.25305e+06	2798.12	627.553	87760.1	637.816	527275	6624.67	53443.5	135592	7837.68	1095.4	446.277	52228.9	1739.86	1706.14	10247	129256	15448.1	28796.8	267491	2767.79	2204.02	99573	1010.43
		66	med16	Pseudomonas	72 h	2	20.9	88	34148	26001.4	13231.1	16737.4	7174.17	4572.62	11430.8	329082	387608	13327.3	34913	386176	771263	1.94236e+06	35049.8	17875.5	22507.1	1.30963e+06	2727.58	567.607	88404.8	664.9	588163	7482.84	55421.4	140397	8502.28	1020.41	465.379	55639.9	1790.32	1757.31	10390.9	182890	20834.3	39226.1	308460	3870.51	1801.84	113059	1097.22
		67	med16	Pseudomonas	72 h	3	20.9	111	31703.8	25656.9	13217.7	17792.7	7967.12	4587.62	18922.8	289841	466836	14410.4	39550.1	435376	877272	2.28439e+06	35881.7	14733.4	33355.1	1.49994e+06	3166.6	578.003	115896	912.46	694708	9152.79	62475.9	157333	9855.69	1306.63	554.635	61023.9	2084.77	2041.51	13846.8	194025	23652.1	45962.5	345257	4369.54	2307.04	158412	1480.25
		68	med16	Pseudomonas	72 h	4	20.4	12	30285.6	28202.5	14167.4	17920.1	9393.07	5643.02	28715.3	418313	603739	18952.9	39994.7	462908	995984	2.63496e+06	37905.4	17456.5	37708.1	1.65184e+06	3315.68	462.26	148462	803.486	805536	10405.3	60670.3	161293	10341.9	1127.85	586.329	62301.3	1992.72	1966.79	8989.26	134420	66187.9	36496	316048	2493.49	1839.77	194762	1634.45
		69	med18	Pseudomonas	72 h	1	20.2	64	36074.1	24591.3	13410.9	16921.8	6752.2	3401.13	8645.73	348337	363884	9975.41	33846.7	313675	716325	1.81231e+06	31026	18397.4	28955.4	1.15668e+06	1132.19	245.002	82867.1	544.813	561208	6933.49	33489.3	99208	5566.11	1322.84	514.923	35979.5	2057.54	2013.25	15488	359704	20973.5	73234.1	687708	6661.6	1146.66	168122	2984.05
		70	med18	Pseudomonas	72 h	2	21.6	79	54276.9	33048.4	17331.6	21077.4	6817.73	3827.4	5826	328349	286889	9922.59	36257.2	353709	748304	1.6878e+06	30937.5	24509.4	26453.4	1.12349e+06	1071.45	458.891	75763.5	608.347	495449	6220.6	40646.4	114929	6579.21	1745.81	581.825	41883.9	2505.26	2485.08	34443.4	555789	18496	136770	817500	11211.1	2540.42	201163	3341.54
		71	med18	Pseudomonas	72 h	3	19.7	108	36285.3	21696.1	11532.6	17513.6	6276.79	3353.05	8351.49	292844	274221	8887.4	29429.8	320323	583563	1.41015e+06	29050.1	20504.6	21395.8	913974	1028.31	339.398	60904.7	436.63	383875	4802.01	36926.5	103215	5892.77	1187.71	478.645	37894.4	2100.86	2074.09	23159.3	397351	17494.9	107402	613128	7956.27	1671.36	170998	4040.24
		72	med18	Pseudomonas	72 h	4	22	28	42709.7	27588.5	14388	17703.7	8573.5	3831.58	7664.33	310702	365370	10619.2	33626.4	429344	745383	1.75116e+06	32558.2	21972.3	30217.2	1.144e+06	1315.6	340.694	82000.6	554.282	520603	6393.03	39673.1	109571	6165.89	1385.52	522.45	40461.5	2115.86	2080.34	22950.8	309138	21303.5	82244.9	604884	5272.92	1895.49	171246	3400.82
		73	med25	Pseudomonas	72 h	1	21.6	41	72520.4	30685	15665.7	18785.8	6928.89	5463.63	3706.68	198289	135020	12495.9	44442.1	204816	286443	544846	54841.5	36157.9	8421.91	488942	3776.1	1705.46	35041.8	659.37	130111	2601.1	59209.5	161802	9199.23	1693.19	578.145	61916.2	2523.62	2492.33	34244.3	583884	12562.2	161109	743950	10787.8	3272.41	79107.2	925.248
		74	med25	Pseudomonas	72 h	2	20.2	102	61147.2	26484	12751.7	25774.5	6865.81	5569.82	2872.65	115905	105243	13341.7	45165.7	245292	227499	447237	51559.2	38932.3	7678.05	317698	4248.23	2224.91	34617.7	441.821	67289.2	2184.59	64067.5	158343	9415.42	1597.89	524.6	62984.7	2344.45	2311.34	66258.5	712197	11521.4	273502	874072	14967.3	5007.54	75441.8	1079.56
		75	med25	Pseudomonas	72 h	3	20.9	116	64377.1	27203.2	13640.6	17566.6	6413.45	4730.31	3414.86	115166	110474	10530.1	38941.2	201484	221173	417049	46054	32662.5	7389.24	401593	2501.39	1389.34	29525.9	484.786	100548	2038.16	43199.3	123890	7170	1334.41	419.744	47678.8	1917.48	1906.85	36990.2	521703	10558.9	164830	577113	11007.3	3734.61	68519.8	701.871
		76	med25	Pseudomonas	72 h	4	21.1	26	68320.3	28937.1	15843.3	19233.7	6785.77	5516.56	4730.17	146893	169273	14353	49628.1	246389	389074	835501	54030.7	35771.1	10904.2	630724	4225.72	1780.03	47179.8	599.13	204774	3228.77	59142.3	162082	9757.16	1852.87	596.056	64855.6	2748.27	2691.67	42877.8	683578	14230.6	181726	751917	12432.1	3564.7	89322.9	1179.71
		77	cdk8	Pseudomonas	72 h	1	20.6	59	41170.4	30225.2	16296	18742.2	9868.42	4482.39	14769.5	218422	448852	11760.4	53628.8	485528	865285	2.21353e+06	51632.3	21826.8	51272.4	1.48586e+06	2142.6	233.735	181657	1976.34	702776	6582.86	211557	284372	20644.2	3406.57	1635.44	136756	3779.35	3730.04	91693.2	493803	17463.8	213925	523402	9190.05	11173.3	351093	5297.71
		78	cdk8	Pseudomonas	72 h	2	19.2	90	38937.2	26978.9	14270.6	16890.7	9012.5	3904.94	11152.2	221104	395295	10966.1	45168.6	339698	743434	1.85987e+06	45558.9	18498.8	42618.8	1.29407e+06	2282.41	308.585	151511	1741.19	609888	6477.13	185075	241667	17858.6	3207.47	1420.79	116216	3147.25	3088.27	108537	423952	13488	279757	487096	8631.09	12763.1	268750	3522.23
		79	cdk8	Pseudomonas	72 h	3	20.5	124	42362.9	30958.8	15257.3	18388.1	8656.23	4236.42	9463.49	179611	365185	10573.1	46249.5	456752	788579	1.7315e+06	46791.4	20952.3	42017.9	1.27674e+06	2393.89	287.736	146562	1555.72	588089	5098.49	181440	226641	16736	2978.7	1381.23	109866	3098.35	3054.55	128178	427988	14355.4	289286	445345	9380.86	16033.1	305123	3636.07
		80	cdk8	Pseudomonas	72 h	4	20.1	27	35602.9	28883.6	14304.2	17192.6	10387.3	4285.25	11640	235841	417086	12503.4	50713.1	500121	807530	1.92435e+06	55146.8	22175.9	46578.2	1.31919e+06	2251.24	233.554	167818	1802.71	598906	4884.41	183160	237946	17563.2	2813.82	1278.05	115223	3038.24	2990.82	134225	467446	14375.1	286039	448048	8021.06	16859.8	321851	3888.19
[truncated: 138 more columns]
