# Supplementary material for: Pseudomonas syringae infectivity correlates to altered transcript and metabolite levels of Arabidopsis mediator mutants
Source: Sci Rep. 2024 Mar 21;14:6771. doi: 10.1038/s41598-024-57192-x (PMC10958028; doi:10.1038/s41598-024-57192-x)
Supplement: Supplementary file 9 — Supplementary Table 2. [file 41598_2024_57192_MOESM9_ESM.xlsx]

## Sheet: med16 vs Col-0 buff 24h
Supplementary Table 2. Ratios between levels of metabolites in mock-treated med16 relative to mock-treated Col-0 (control) at 24 hours p.i.
Metabolites	p-values	FDR	Average peak value untreated Col-0	Average peak value untreated med16	log2-fold change	Standard error	Kegg info	Mass spec	Peak number (from Supplementary table S1)
(-)-Jasmonic acid / (1R,2R)-Jasmonic acid	0.00274947	0.0165711	213.538	731.864	1.77709	106.084	C08491	LC	152
(9Z,12Z)-Octadecadienoic acid / Linoleic acid	0.00570217	0.0244829	3.08196	2.41372	-0.35259	0.159203	C01595	GC	56
(9Z,12Z,15Z)-Octadecatrienoic acid / a-Linolenic acid	0.00257668	0.0159611	2.77769	2.15261	-0.367799	0.126266	C06427	GC	58
1,11-Undecanedicarboxylic acid	0.153889	0.283614	744.989	634.723	-0.231093	67.5826	NA	LC	116
1,2-di-O-sinapoyl-β-D-glucose	0.000150705	0.0015276	19377	7552.82	-1.35926	1400.49	NA	LC	170
11- or 12-hydroxyjasmonic acid glucoside / 12OH-JA-Glu	0.00126652	0.00911078	2054.68	859.093	-1.25803	209.954	NA	LC	156
12-carboxyjasmonoyl-L-isoleucine / 12-COOH-JA-Ile	0.00317917	0.0181783	8765.38	3723.06	-1.23533	1062.94	NA	LC	155
12-hydroxyjasmonic acid / 12OH-JA / tuberonic acid	0.00575378	0.0244829	808.5	1910.34	1.24051	263.014	NA	LC	153
12-hydroxy-jasmonoyl-isoleucine / 12OH-JA-Ile	0.0339659	0.09468	388.894	781.131	1.00619	143.421	NA	LC	42
12-Oxophytodienoic acid / 12-OPDA	0.366609	0.50901	20262.8	16180.9	-0.324536	4180.81	NA	LC	40
1-Aminocyclopropanecarboxylic acid (ACC)	0.636128	0.748675	3731.43	3832.21	0.0384466	202.313	C01234	LC	2
1-hydroxy-3-indolylmethyl glucosinolate / 1-hydroxyglucobrassicin	0.0052991	0.023634	5222.7	3740.17	-0.481691	347.702	NA	LC	147
1-Isothiocyanato-4-methylsulphinylbutane / Sulforaphane	0.00014825	0.0015276	854479	326288	-1.3889	62376.9	NA	LC	33
1-Methoxy-3-indolylmethyl glucosinolate / Neoglucobrassicin	4.45e-05	0.00109797	171745	46400.9	-1.88805	11967.5	NA	LC	151
1-O-sinapoyl-D-glucose	0.49761	0.62341	603.044	516.794	-0.222673	119.504	NA	LC	73
2,4-Dihydroxybenzoic acid	0.845033	0.893091	175.896	164.888	-0.0932382	53.9391	NA	LC	121
2-Hydroxydecanoate	0.916797	0.929298	286.756	289.842	0.0154414	28.3228	NA	LC	111
2-Hydroxyglutaric acid	0.000766409	0.00569697	0.71076	0.387674	-0.874518	0.0515508	C01087	GC	31
2-Hydroxyhexadecanoic acid	0.0917676	0.200629	261.423	206.831	-0.337934	27.2258	NA	LC	117
2-Indolecarboxylic acid_1	0.463108	0.5965	2406.43	2035.16	-0.241751	473.833	NA	LC	68
2-Indolecarboxylic acid_2	0.0871786	0.196979	702.593	477.237	-0.557985	110.35	NA	LC	162
2-Methylglutaric acid	0.0179881	0.0557132	3664.14	2335.87	-0.649517	411.669	NA	LC	108
2-O-Sinapoylmalate	0.0300605	0.088204	709038	555127	-0.353047	54435.9	NA	LC	169
2-O-Sinapoylmalate (dimer)	0.0111684	0.0408286	927457	641347	-0.532174	79152.5	NA	LC	171
2-Oxovaleric acid	0.235477	0.391876	1599.56	1240.83	-0.366375	272.111	C06255	LC	125
3-Hydroxyisovaleric acid	0.342149	0.492876	348.382	291.68	-0.256283	54.9787	NA	LC	105
3-Indolylmethylglucosinolate / Glucobrassicin	0.513612	0.625877	319740	364986	0.19094	65190.9	NA	LC	149
4-Methylthiobutyl glucosinolate / Glucoerucin	0.0195379	0.0588778	524.15	2004.74	1.93537	468.38	NA	LC	143
4-Deoxythreonic acid	0.36139	0.50901	0.266817	0.388429	0.541802	0.123113	NA	GC	14
4-hydroxy-3-indolylmethyl glucosinolate / 4-Hydroxyglucobrassicin	0.00499148	0.0227163	5034.9	3576.6	-0.493374	337.695	NA	LC	148
4-Hydroxybenzoic acid	0.366737	0.50901	2120.58	3208.73	0.59754	1114.85	C00156	LC	119
4-Methoxyisatin	0.45655	0.591922	929.655	690.969	-0.428074	299.988	NA	LC	69
4-Methylsulphinylbutyl / Sulforaphane (fragment)	9.42e-05	0.00131255	221926	70752.1	-1.64923	16468.8	NA	LC	39
5-Hydroxy-L-tryptophan_1	0.824488	0.887645	1352.64	1414.54	0.0645583	267.196	C00643	LC	20
5-Hydroxy-L-tryptophan_2	0.178166	0.322924	1251.74	1992.68	0.670779	485.948	C00643	LC	59
5-methylsulfinylpentyl glucosinolate	0.00740314	0.0297056	19432.3	8035.08	-1.27407	2873.95	NA	LC	144
5'-Methylthioadenosine	0.395947	0.538391	1194.07	948.743	-0.331796	268.401	C00170	LC	88
6-Methylsulfinylhexyl glucosinolate / Glucohesperalin	0.00643031	0.0265548	2689.2	1125.1	-1.25712	382.432	NA	LC	145
7-methylsulfinylheptyl glucosinolate / Glucoibarin	0.0821732	0.192891	17741.4	11643.3	-0.607612	2924.82	NA	LC	146
8-(Methylsulfinyl)octylamine	0.0437931	0.112251	58861.5	36550.7	-0.687426	8767.02	NA	LC	36
8-(methylsulfinyl)octyl glucosinolate / Desulfoglucohirsutin	0.738595	0.836075	280.331	256.624	-0.127473	67.8143	NA	LC	37
8-(Methylthio)octanenitrile	0.313767	0.469597	5916.02	5008.45	-0.240262	825.564	NA	LC	35
8-Methylsulfinyloctyl isothiocyanate / Hirsutin	0.000297324	0.00276264	751489	287066	-1.38837	62182.9	NA	LC	30
8-Methylsulfinyloctyl isothiocyanate / Hirsutin (fragment)	0.000412534	0.0036798	15506.5	5551.79	-1.48185	1415.26	NA	LC	34
8-methylthiooctyl glucosinolate	0.770935	0.846889	2326.28	2503.73	0.106056	582.513	NA	LC	150
9-(Methylthio)nonanenitrile	0.00482567	0.0227163	79296.7	39713.3	-0.997638	9100.87	NA	LC	29
Adenosine	0.046327	0.116078	224635	150059	-0.582053	29792.2	C00212	LC	86
Adenosine monophosphate	0.0763462	0.181119	1716.95	2036.77	0.246439	149.581	C00020	LC	130
Alanine	0.0856078	0.19681	2.30868	2.71186	0.232215	0.196164	C00041	GC	3
Arabidopside A / MGDG(18:4;O/16:4;O) / MGDG(12-OPDA/dinor-12-OPDA)	0.319919	0.475613	380313	358412	-0.0855707	20201.2	NA	LC	50
Arabidopside B / MGDG(18:4;O/18:4;O) / MGDG(12-OPDA/12-OPDA)	0.0318471	0.0919918	78281.3	95359.6	0.284711	6135.43	NA	LC	53
Arabidopside C / DGDG(18:4;O/16:4;O) / DGDG(12-OPDA/dinor-12-OPDA)	0.913577	0.929298	17938.9	17657.4	-0.022819	2487.17	NA	LC	54
Arabidopside D / DGDG(18:4;O/18:4;O) / DGDG(12-OPDA/12-OPDA)	0.0957203	0.206353	35375.2	41410.4	0.227257	3056.25	NA	LC	55
Ascorbic acid	0.0382888	0.101648	1.53189	0.836493	-0.872886	0.26292	C01041	GC	51
Aspartyl-Leucine	0.258771	0.418158	797.189	1041.08	0.385083	195.536	NA	LC	97
a-Tocopherol	0.365238	0.50901	0.827611	0.968663	0.227042	0.144029	C02477	GC	71
Azelaic acid (AZA)	0.637255	0.748675	7558.46	6897.08	-0.132106	1332.28	C08261	LC	110
b-Alanine	0.293107	0.448427	8955.54	9644.75	0.106963	598.214	C00099	LC	1
Benzoic acid	0.66745	0.77011	3.15562	3.232	0.0345044	0.169151	C00539	GC	5
Benzyl dithiocarbamate (oxidized)	6.4e-05	0.00109797	22762.3	4255.38	-2.41929	1883.44	NA	LC	65
Brassicanal-like	0.00357154	0.0185179	77981	37338.2	-1.06247	8775.03	NA	LC	57
b-Sitosterol	0.662363	0.769307	1.73758	1.61981	-0.101255	0.256555	C01753	GC	74
Butyric acid	0.0321765	0.0919918	0.200008	0.274788	0.458258	0.0269401	C00246	GC	21
Camalexin	0.131892	0.255264	990.557	6844.79	2.78869	3867.78	NA	LC	60
Campesterol	0.0890646	0.196979	2.04454	1.64842	-0.31069	0.195445	C01789	GC	72
Citramalic acid	0.0109986	0.0408286	1.98572	1.63432	-0.280967	0.0968708	C00815	GC	23
Citric acid	0.00200502	0.0131506	1.40715e+06	837210	-0.749113	109497	C00158	LC	112
Citrulline	0.416792	0.559907	1991.46	1933.37	-0.0427111	66.6297	C00327	LC	16
Cyanidin 3-glucoside / Kuromamine	0.199216	0.352581	2907.49	4625.58	0.669859	1190.92	NA	LC	134
D-Arabinose	0.509997	0.625877	1.34272	1.24515	-0.108841	0.139338	NA	GC	36
Dehydroascorbic acid (DHA)	0.0416151	0.107909	2.2886	1.76606	-0.373935	0.202321	C00425	GC	45
D-Fructose	0.0892146	0.196979	0.486812	0.387573	-0.328897	0.0489941	C02336	GC	46
DG(18:4;O/16:4;O/0:0) / DG(12-OPDA/dinor-12-OPDA)	0.455393	0.591922	298630	282390	-0.0806711	20356.3	NA	LC	49
D-Glucoheptose	0.000499508	0.00412557	1464.72	989.497	-0.56586	69.9933	NA	LC	132
D-Glucose	0.00240718	0.0153372	1.1353	0.710656	-0.67585	0.0846125	C00221	GC	47
D-Glucuronic acid	0.74677	0.838237	0.811383	0.754994	-0.103918	0.166758	C00191	GC	49
D-Glutamic acid	0.868237	0.903999	1.09299	1.06656	-0.0353076	0.152622	C00217	GC	33
DGMG(18:4;O/0:0) / DGMG(12-OPDA)_1	0.955245	0.963889	28944.7	29329.8	0.0190676	6581.97	NA	LC	47
DGMG(18:4;O/0:0) / DGMG(12-OPDA)_2	0.833285	0.887645	6967.03	6518.08	-0.0960972	2042.19	NA	LC	48
Dihydrocamalexic acid / DHCA	0.290218	0.448427	106.398	491.303	2.20714	331.891	NA	LC	61
Disaccharide like Galatinol	0.796696	0.862442	0.799166	0.84008	0.0720314	0.151908	NA	GC	70
D-Maltose	0.00365376	0.0185179	0.722799	0.337019	-1.10076	0.0836846	C00208	GC	67
Dodecanedioic acid	0.505902	0.625877	729.5	659.488	-0.145562	98.9833	C02678	LC	115
Dodecanoic acid	0.203031	0.356503	0.949743	1.14841	0.274024	0.139057	C02679	GC	35
D-Ribose	0.323179	0.476686	0.502974	0.564281	0.16593	0.0569641	C00121	GC	38
Elaidic acid	0.00961939	0.0368286	3.21045	2.55521	-0.329334	0.175185	C01712	GC	57
Ethanolamine	0.792505	0.862091	1.68278	1.73866	0.0471287	0.203162	C00189	GC	6
Feruloyl malate	0.875459	0.903999	13363.8	13691.4	0.0349357	2002.88	NA	LC	158
Feruloyl-5-O-(4-coumaroyl)-D-quinate	0.128691	0.253966	9279.29	6193.52	-0.583255	1752.14	NA	LC	160
Fumaric acid	1.56e-05	0.000813962	2.8481	1.26539	-1.17042	0.126098	C00122	GC	15
Galactinol	0.0381066	0.101648	1.50949	0.988787	-0.610333	0.196607	C01235	GC	69
g-Aminobutyric acid (GABA)	0.00496806	0.0227163	5170.8	1795.22	-1.52622	780.895	C00334	LC	3
g-Glutamylisoleucine	0.98163	0.98163	265.257	266.734	0.0080103	61.5344	NA	LC	98
g-Glutamylleucine	0.748023	0.838237	275.383	300.616	0.126484	75.0098	NA	LC	99
Gluconic acid	0.00444023	0.0215255	549.638	315.579	-0.800481	52.8779	C00257	LC	124
Glucose 6-phosphate	0.342582	0.492876	1.31369	0.903137	-0.540609	0.398465	C00092	GC	62
Glucosyringic acid / Syringate-4-b-D-glucopyranoside	0.00305602	0.017934	6931.43	3437.87	-1.01164	730.537	NA	LC	138
Glutaric acid	0.208179	0.359253	1783.12	1362.51	-0.388141	298.283	C00489	LC	106
Glyceric acid	0.000138163	0.0015276	874.97	302.312	-1.53319	66.7824	C00258	LC	103
Glycerol	0.608577	0.729639	2.03587	1.92878	-0.0779564	0.198278	C00116	GC	8
Glyceryl-glucoside	0.489348	0.617876	0.144746	0.130075	-0.154178	0.0199263	NA	GC	61
Glycine	0.000106122	0.00131474	0.65958	1.90516	1.53029	0.138595	C00037	GC	11
Glycolic acid	0.18177	0.324277	2.1082	2.65714	0.333861	0.36352	C03547	GC	2
g-Tocopherol	0.372138	0.511721	0.248361	0.295227	0.249386	0.0486013	C02483	GC	68
Guanosine	0.106689	0.220293	12621.2	8902.79	-0.503521	1960.7	C00387	LC	87
Hydroxycamalexin Hexoside	0.328258	0.478441	788.29	2768.2	1.81215	1860.8	NA	LC	63
Hypoxanthine	0.354712	0.507057	979.916	740.648	-0.403869	238.622	C00262	LC	90
Indol-3-ylmethyl-ascorbate / Ascorbigen	0.0171119	0.0541794	88408.3	50308.9	-0.813367	11664.2	NA	LC	62
Indole dithiocarbamate glucoside	0.00974389	0.0368286	1937.83	684.768	-1.50075	335.997	NA	LC	161
Indole-3-carbinol (-H2O)_1	0.143071	0.26694	24425.3	36901.8	0.595318	7406.76	NA	LC	66
Indole-3-carbinol (-H2O)_2	0.0168465	0.0541794	40137.5	22919.6	-0.808368	5251.18	NA	LC	67
Indole-3-carboxaldehyde	8.45e-05	0.00125673	486084	151889	-1.67818	35718.5	C08493	LC	32
Indolylmethyl-desulfoglucosinolate / Desulfoglucobrassicin	0.764395	0.843862	516.185	475.311	-0.119016	130.311	NA	LC	38
Indolylmethylthiohydroximate	0.450611	0.591922	16417.6	18729	0.190031	2865.18	NA	LC	56
Inosine	0.593385	0.715269	1468.14	1298.53	-0.177112	300.89	C00294	LC	129
Isoleucyl-Isoleucine	0.30721	0.46289	1283.82	980.762	-0.388467	271.616	NA	LC	95
Isoleucyl-Leucine	0.573638	0.695224	2223.5	1918.93	-0.212527	511.951	NA	LC	96
N-Jasmonoylisoleucine / JA-Ile	0.013659	0.046861	206.813	504.613	1.28685	86.3579	NA	LC	41
Kaempferol 3-(2''-rhamnosylgalactoside) 7-rhamnoside	4.4e-05	0.00109797	120714	37804.7	-1.67495	7901.4	NA	LC	26
Kaempferol 3,7-dirhamnoside / Kaempferitrin	6.12e-05	0.00109797	278283	101134	-1.46028	17885.8	NA	LC	22
Kaempferol 3-gentiobioside	6.4e-06	0.000813962	5287.03	1170.48	-2.17536	281.364	NA	LC	24
Kaempferol 3-gentiobioside 7-rhamnoside	2.02e-05	0.000813962	5623.5	1489.46	-1.91668	344.314	NA	LC	28
Kaempferol 3-glucoside-7-rhamnoside	5.24e-05	0.00109797	18467	5968.68	-1.62947	1228.09	NA	LC	23
Kaempferol 3-O-a-L-rhamnofuranoside	6.37e-05	0.00109797	2928.81	415.17	-2.81854	255.591	NA	LC	141
Kaempferol 3-O-b-glucopyranoside-7-O-a-rhamnopyranoside	3.4e-05	0.00108316	143016	39119.3	-1.87022	9466.89	NA	LC	21
Kaempferol 3-O-glucoside / Astragalin	0.000761434	0.00569697	691.459	246.376	-1.48878	70.9292	NA	LC	133
Ketoleucine	0.736076	0.836075	1360.25	1495.99	0.137227	384.402	C00233	LC	126
Kynurenic acid	0.0694497	0.17019	915.22	619.399	-0.56325	134.05	C01717	LC	18
L-Arginine	0.000135394	0.0015276	524.588	813.846	0.633571	33.6111	C00062	LC	15
L-Aspartic acid	0.411413	0.556031	2580.85	2152.15	-0.262072	485.731	C00049	LC	118
Levoglucosan	0.914176	0.929298	0.756439	0.741334	-0.0290995	0.13439	NA	GC	39
L-Glutamic acid	0.00441483	0.0215255	29545	23793.8	-0.312326	1297.72	C00025	LC	12
L-Glutamine	2.11e-05	0.000813962	26688.7	34727.8	0.379861	674.483	C00064	LC	11
L-Isoleucine	0.215641	0.367083	83200.8	122503	0.558154	28397.9	C00407	LC	9
L-Leucine	0.0882909	0.196979	148682	262602	0.820654	56034.6	C00123	LC	10
L-Lysine	0.119639	0.23821	0.110395	0.18504	0.74516	0.0411533	C00047	GC	48
L-Methionine	0.01725	0.0541794	778.41	1516.33	0.961987	226.361	C00073	LC	13
L-Phenylalanine	0.113725	0.230552	186105	275892	0.56799	48522.9	C00079	LC	14
L-Proline	0.001367	0.00952628	119789	334845	1.483	38327.9	C00148	LC	4
L-Serine	0.265096	0.42226	0.740528	1.04755	0.500388	0.24982	C00065	GC	16
L-Threonine	0.0143902	0.0486214	7366.92	9634.28	0.387115	665.705	C00188	LC	6
L-Tryptophan	0.0332609	0.0938883	22221.3	48681.7	1.13144	9619.52	C00078	LC	19
L-Tyrosine	0.872994	0.903999	17340.2	16710.2	-0.0533924	3776.65	C00082	LC	17
Luteolin-7,3'-di-O-glucoside	1.74e-05	0.000813962	1315.45	368.204	-1.83698	76.8493	NA	LC	25
L-Valine	0.0118274	0.0425405	0.11915	0.216516	0.861698	0.0272967	C00183	GC	4
L-Xylulose	0.465431	0.5965	0.75725	0.859136	0.182116	0.130743	C00312	GC	37
LysoPC(0:0/18:1(9Z))	0.132783	0.255264	742.152	1033.32	0.4775	167.481	NA	LC	81
LysoPC(0:0/18:2(9Z,12Z))	0.285391	0.44505	3158.15	3944.61	0.320804	670.686	NA	LC	79
LysoPC(0:0/18:3)	0.490422	0.617876	3816.17	4503.81	0.239022	936.387	NA	LC	77
LysoPC(16:0/0:0)	0.0058188	0.0244829	1484.91	3123.03	1.07257	391.971	C04230	LC	75
LysoPC(18:0/0:0)	0.143645	0.26694	318.885	436.118	0.451681	69.7157	C04230	LC	82
LysoPC(18:1(9Z)/0:0)	0.105316	0.219491	544.909	673.334	0.305309	67.386	NA	LC	80
LysoPC(18:2(9Z,12Z)/0:0)	0.00828415	0.0324099	1674.56	2724.06	0.701979	271.323	NA	LC	78
LysoPC(18:3(9Z,12Z,15Z)/0:0)	0.0126945	0.0448373	2530.39	3959.44	0.645939	407.312	NA	LC	76
LysoPE(0:0/18:2(9Z,12Z))	0.0391112	0.102609	435.314	622.273	0.51549	71.1136	NA	LC	85
LysoPE(16:0/0:0)	0.00745971	0.0297056	609.341	1466.17	1.26673	216.421	NA	LC	83
LysoPE(18:2(9Z,12Z)/0:0)	0.0706299	0.171201	284.056	392.486	0.466465	49.4086	NA	LC	84
Malic acid	0.00345219	0.0185179	761971	481432	-0.662405	60147.2	C00149	LC	107
Methoxy-substituted indole	0.892021	0.916685	8167.97	7656.14	-0.0933604	3614.29	NA	LC	31
Methyl jasmonate (MeJA)	0.141754	0.26694	807.76	490.965	-0.718305	187.321	C11512	LC	154
MG(16:0/0:0/0:0)	0.138924	0.264787	2.63611	2.22191	-0.246611	0.242821	NA	GC	64
MG(16:4;O/0:0/0:0) / MG(dinor-12-OPDA)	0.251813	0.4129	60486.4	45993	-0.395198	11431.1	NA	LC	43
MGDG(18:4;2O/16:3;O)	0.0214432	0.0637577	45432.9	31813.5	-0.514095	4410.43	NA	LC	51
MGDG(18:4;3O/16:3;O)	0.129867	0.254038	6646.32	5081.72	-0.387238	891.727	NA	LC	52
MGMG(16:4;O/0:0) / MGMG(dinor-12-OPDA)	0.222544	0.375965	153758	113921	-0.432629	29280	NA	LC	44
MGMG(18:4;O/0:0) / MGMG(12-OPDA)_1	0.959962	0.964287	13923.3	13756.3	-0.0174077	3190.93	NA	LC	45
MGMG(18:4;O/0:0) / MGMG(12-OPDA)_2	0.294888	0.448427	18751.4	15318	-0.291768	2992.23	NA	LC	46
myo-Inositol	0.253895	0.413274	1.38199	1.21294	-0.188238	0.133988	C00137	GC	53
myo-Inositol 1-Monophosphate	0.101098	0.214713	1.23073	0.982642	-0.324776	0.12819	C01177	GC	63
Norvaline	0.00334385	0.0185179	60010	80033.4	0.415399	4264.94	C01799	LC	5
Oleamide	0.209152	0.359253	1178.11	615.272	-0.937182	400.124	C19670	LC	94
O-Malonyl Hydroxycamalexin Hexoside	0.367491	0.50901	1034.27	6369.76	2.62263	5475.69	NA	LC	64
Oxidized glutathione	0.20943	0.359253	26017.2	21016.7	-0.307935	3557.41	NA	LC	131
Oxoglutaric acid	8.04e-05	0.00125673	15758	9609.23	-0.713595	651.396	C00026	LC	127
Palmitic acid	0.262361	0.42091	2.85244	2.61052	-0.127858	0.195594	C00249	GC	52
Pantothenic acid	0.835898	0.887645	7215.43	6898.02	-0.0649042	1467.28	C00864	LC	128
Peonidin 3-rutinoside	0.0161548	0.0537633	15395.4	6527.14	-1.23798	2677.23	NA	LC	135
Phenylalanylglutamic acid	0.78576	0.858944	413.113	444.586	0.105926	110.716	NA	LC	102
Phenylalanylisoleucine	0.0962363	0.206353	1993.33	1397.83	-0.51199	302.152	NA	LC	101
Phenylalanylvaline	0.273443	0.432466	365.784	270.979	-0.43281	78.6532	NA	LC	100
Phytol	0.701891	0.802675	0.951108	0.898487	-0.0821118	0.131029	C01389	GC	54
Phytoprostane A1	0.669961	0.77011	1129.61	988.984	-0.191801	313.977	NA	LC	70
Phytoprostane D1 / 9-epi-9-D1t-Phytoprostane	0.507266	0.625877	2391.73	1926.44	-0.31212	660.032	NA	LC	166
Phytoprostane E1	0.2956	0.448427	220.987	172.663	-0.356008	42.1839	NA	LC	167
Phytoprostane F1 / 9-F1-Phytoprostane	0.453318	0.591922	2558.36	2087.67	-0.293323	587.137	NA	LC	168
Phytoprostane H1	0.232171	0.389279	205.395	146.657	-0.485955	44.1993	NA	LC	164
Phytoprostane J1	0.875623	0.903999	195.315	180.378	-0.114784	91.4576	NA	LC	163
Phytoprostane_unknown	0.250497	0.4129	3376.23	2184.09	-0.628382	937.33	NA	LC	165
Pimelic acid	0.0608729	0.150829	1606.58	1122.73	-0.516975	210.118	C02656	LC	109
Pipecolic acid	0.277787	0.436243	14295.9	23512.9	0.717855	7723.91	C00408	LC	8
Protocatechuic acid 3-glucoside	0.657409	0.767551	1629.4	2238.34	0.458085	1305.72	NA	LC	157
Putrescine	0.000551181	0.00438976	0.523306	1.06871	1.03014	0.081812	C00134	GC	40
Pyroglutamic acid	0.105316	0.219491	34228.1	27548.4	-0.313214	3504.9	C01879	LC	7
Pyruvic acid	0.429285	0.573237	2.26431	2.50302	0.144601	0.281709	C00022	GC	1
Quercetin 3-[rhamnosyl-(1->2)-rhamnosyl-(1->6)-glucoside]_1	2.19e-05	0.000813962	5671.81	1508.05	-1.91113	351.538	NA	LC	27
Quercetin 3-[rhamnosyl-(1->2)-rhamnosyl-(1->6)-glucoside]_2	0.000224675	0.00217837	6223.45	2696.17	-1.2068	448.871	NA	LC	142
Raffinose	0.0163942	0.0537633	0.761272	0.399319	-0.930871	0.10966	C00492	GC	75
Salicylic acid glycoside_1	0.830226	0.887645	882.069	927.678	0.0727323	203.655	NA	LC	136
Salicylic acid glycoside_2	0.374038	0.511721	16883.2	24924	0.561949	8374.19	NA	LC	137
Salicylic acid_1	0.634866	0.748675	12918.9	14675	0.183879	3512.1	C00805	LC	120
Salicylic acid_2	0.117219	0.235495	1620.99	1072.73	-0.595591	299.831	C00805	LC	140
Sebacic acid	0.324916	0.476686	1254.69	1097.46	-0.193161	146.663	C08277	LC	113
Shikimic acid	0.864317	0.903999	1.36905	1.34535	-0.0251881	0.132856	C00493	GC	42
Sinapaldehyde	0.167563	0.306283	2082.16	3139.83	0.592607	673.853	NA	LC	71
Sinapic acid_1	0.111766	0.22866	197084	163742	-0.267387	17897.6	C00482	LC	122
Sinapic acid_2	0.0747029	0.179126	4716.87	8493.71	0.848567	1753.49	C00482	LC	72
Sinapoyl - Sinapoyl aldehyde - glucose	0.000103339	0.00131474	21087.8	8750.33	-1.269	1366.33	NA	LC	74
Sinapyl alcohol 4-O-glucoside / Syringin	0.179563	0.322924	2240.68	1654.51	-0.437531	385.887	NA	LC	159
Stearic acid	0.756062	0.838816	2.30438	2.07823	-0.149028	0.695414	C01530	GC	60
Stigmasterol	0.0128681	0.0448373	0.0366072	0.155794	2.08944	0.0340795	C05442	GC	73
Succinic acid	0.00165218	0.0111647	98941.2	43072.3	-1.19981	10331.8	C00042	LC	104
Succinyladenosine	0.0460764	0.116078	6451.28	4055.91	-0.669559	955.39	NA	LC	89
Sucrose	0.440055	0.584121	0.459728	0.504271	0.133419	0.0538829	C00089	GC	65
Syringic acid - quinic acid	0.0365683	0.100676	1835.61	974.026	-0.914226	321.565	NA	LC	139
Threonic acid	0.00353929	0.0185179	1393.14	917.257	-0.602944	102.554	C01620	LC	123
Trehalose	0.0834315	0.193804	0.0781007	0.0596517	-0.388772	0.00889562	C01083	GC	66
Tromethamine	0.754262	0.838816	0.249707	0.273912	0.133479	0.0738616	C07182	GC	20
Undecanedioic acid	0.484131	0.616921	989.607	908.512	-0.12335	108.777	NA	LC	114
Unknown camalexin metabolite	0.637884	0.748675	353.611	544.718	0.623348	385.703	NA	LC	58
Uracil	0.0380567	0.101648	6450.42	3521.19	-0.87333	1105.6	C00106	LC	93
Uric acid	0.000450257	0.00386182	8064.8	13427.3	0.735457	774.784	C00366	LC	92
Xanthine	0.51123	0.625877	2072.61	2285.81	0.141251	305.374	C00385	LC	91

## Sheet: med16vsCol-0buff72h
Supplementary Table 2. Ratios between levels of metabolites in mock-treated med16 relative to mock-treated Col-0 (control) at 72 hours p.i.
Metabolites	p-values	FDR	Average peak value untreated Col-0	Average peak value untreated med16	log2-fold change	Standard error	Kegg info	Mass spec	Peak number (from Supplementary table S1)
(-)-Jasmonic acid / (1R,2R)-Jasmonic acid	0.000484371	0.00438652	147.008	571.7	1.95936	62.1949	C08491	LC	152
(9Z,12Z)-Octadecadienoic acid / Linoleic acid	0.570246	0.645312	2.82916	2.68957	-0.0729981	0.232519	C01595	GC	56
(9Z,12Z,15Z)-Octadecatrienoic acid / a-Linolenic acid	0.339789	0.416335	2.50409	2.23757	-0.162354	0.257057	C06427	GC	58
1,11-Undecanedicarboxylic acid	0.413784	0.490818	682.857	1076.66	0.656907	448.591	NA	LC	116
1,2-di-O-sinapoyl-β-D-glucose	2.88e-05	0.000683085	14926.2	6173.79	-1.27362	774.906	NA	LC	170
11- or 12-hydroxyjasmonic acid glucoside / 12OH-JA-Glu	0.0719601	0.125368	1230.83	833.089	-0.563091	182.366	NA	LC	156
12-carboxyjasmonoyl-L-isoleucine / 12-COOH-JA-Ile	0.0733045	0.12672	3566.21	2415.14	-0.562286	531.036	NA	LC	155
12-hydroxyjasmonic acid / 12OH-JA / tuberonic acid	0.0181207	0.0484355	371.407	1424.68	1.93957	327.03	NA	LC	153
12-hydroxy-jasmonoyl-isoleucine / 12OH-JA-Ile	0.00407039	0.0168154	186.367	562.297	1.59319	83.3972	NA	LC	42
12-Oxophytodienoic acid / 12-OPDA	0.321644	0.398481	21029.5	18608.1	-0.176484	2242.11	NA	LC	40
1-Aminocyclopropanecarboxylic acid (ACC)	0.00614304	0.0210754	3461.11	4345.28	0.328213	214.054	C01234	LC	2
1-hydroxy-3-indolylmethyl glucosinolate / 1-hydroxyglucobrassicin	0.238741	0.315025	2681.35	3703.25	0.465833	781.256	NA	LC	147
1-Isothiocyanato-4-methylsulphinylbutane / Sulforaphane	0.000953558	0.00685947	957483	459115	-1.06039	82880.4	NA	LC	33
1-Methoxy-3-indolylmethyl glucosinolate / Neoglucobrassicin	0.000581631	0.00463227	143989	71278.5	-1.01442	11016.5	NA	LC	151
1-O-sinapoyl-D-glucose	0.0582162	0.106412	335.416	587.247	0.808016	107.836	NA	LC	73
2,4-Dihydroxybenzoic acid	0.00358645	0.0157964	108.873	231.525	1.08851	26.504	NA	LC	121
2-Hydroxydecanoate	0.959636	0.968321	262.746	264.004	0.006893	23.8511	NA	LC	111
2-Hydroxyglutaric acid	0.328229	0.404392	0.64938	0.560705	-0.211821	0.0833347	C01087	GC	31
2-Hydroxyhexadecanoic acid	0.401376	0.478646	264.055	312.307	0.242123	53.441	NA	LC	117
2-Indolecarboxylic acid_1	0.228818	0.305547	3071.87	3471.81	0.176569	298.502	NA	LC	68
2-Indolecarboxylic acid_2	0.0499225	0.094345	694.738	545.83	-0.348017	60.8271	NA	LC	162
2-Methylglutaric acid	0.484294	0.565433	2402.75	2200.36	-0.126947	271.584	NA	LC	108
2-O-Sinapoylmalate	0.0048595	0.0188532	668595	599530	-0.157301	15902.7	NA	LC	169
2-O-Sinapoylmalate (dimer)	0.0012863	0.00843662	847042	699846	-0.275395	25926.2	NA	LC	171
2-Oxovaleric acid	0.00477674	0.0188532	1033.24	1420.42	0.459139	88.8269	C06255	LC	125
3-Hydroxyisovaleric acid	0.351657	0.428522	250.188	293.943	0.232523	43.3392	NA	LC	105
3-Indolylmethylglucosinolate / Glucobrassicin	0.00335791	0.0156003	111790	392892	1.81334	59925.8	NA	LC	149
4-Deoxythreonic acid	0.026699	0.0589492	0.279924	0.548905	0.971522	0.0921783	NA	GC	14
4-hydroxy-3-indolylmethyl glucosinolate / 4-Hydroxyglucobrassicin	0.245702	0.322303	2576.08	3545.62	0.460861	753.673	NA	LC	148
4-Hydroxybenzoic acid	0.000875571	0.00650841	1863.4	6306.32	1.75886	726.985	C00156	LC	119
4-Methoxyisatin	0.127723	0.197794	1181.6	1732.8	0.552362	312.011	NA	LC	69
4-Methylsulphinylbutyl / Sulforaphane (fragment)	0.000297643	0.00331872	244410	99589.6	-1.29524	19394.2	NA	LC	39
4-Methylthiobutyl glucosinolate / Glucoerucin	0.0419558	0.0820714	294.177	735.72	1.32247	171.36	NA	LC	143
5-Hydroxy-L-tryptophan_1	0.0144785	0.0393744	1471.71	2043.03	0.473214	167.986	C00643	LC	20
5-Hydroxy-L-tryptophan_2	0.00306716	0.0150656	688.615	1579.36	1.19757	186.402	C00643	LC	59
5-methylsulfinylpentyl glucosinolate	0.97043	0.974801	4731.97	4651.03	-0.0248901	2094.57	NA	LC	144
5'-Methylthioadenosine	0.686489	0.735996	1157.07	1219.55	0.0758727	147.43	C00170	LC	88
6-Methylsulfinylhexyl glucosinolate / Glucohesperalin	0.575861	0.645312	621.273	704.75	0.181883	141.159	NA	LC	145
7-methylsulfinylheptyl glucosinolate / Glucoibarin	0.0307404	0.0672069	4259.33	7657.2	0.846188	1209.04	NA	LC	146
8-(methylsulfinyl)octyl glucosinolate / Desulfoglucohirsutin	0.0950464	0.155848	344.187	526.873	0.614265	92.2739	NA	LC	37
8-(Methylsulfinyl)octylamine	0.182943	0.259875	44245.1	53964.2	0.286484	6456.37	NA	LC	36
8-(Methylthio)octanenitrile	0.0253174	0.0588102	2103.43	2813.64	0.419696	240.022	NA	LC	35
8-Methylsulfinyloctyl isothiocyanate / Hirsutin	0.000216471	0.00283959	614959	325650	-0.917167	36570	NA	LC	30
8-Methylsulfinyloctyl isothiocyanate / Hirsutin (fragment)	0.00196949	0.0104571	11869.2	6018.51	-0.979746	1120.07	NA	LC	34
8-methylthiooctyl glucosinolate	0.358999	0.435091	1016.4	1233.53	0.27932	218.631	NA	LC	150
9-(Methylthio)nonanenitrile	0.0792771	0.13393	29299	23992.8	-0.288253	2513.78	NA	LC	29
Adenosine	0.303759	0.384877	90279.4	80380.3	-0.167554	8802.94	C00212	LC	86
Adenosine monophosphate	0.174068	0.255376	3317.99	3692.58	0.154319	242.961	C00020	LC	130
Alanine	2.55e-05	0.000683085	2.04655	3.26716	0.674848	0.105827	C00041	GC	3
Arabidopside A / MGDG(18:4;O/16:4;O) / MGDG(12-OPDA/dinor-12-OPDA)	0.295748	0.376867	241556	283898	0.233012	36973.5	NA	LC	50
Arabidopside B / MGDG(18:4;O/18:4;O) / MGDG(12-OPDA/12-OPDA)	0.20165	0.279304	42797.3	65219.2	0.60778	15639.4	NA	LC	53
Arabidopside C / DGDG(18:4;O/16:4;O) / DGDG(12-OPDA/dinor-12-OPDA)	0.0611254	0.109927	9342.07	13591.2	0.540857	1847.68	NA	LC	54
Arabidopside D / DGDG(18:4;O/18:4;O) / DGDG(12-OPDA/12-OPDA)	0.0368621	0.0764907	23779.7	36552.2	0.62023	4777.75	NA	LC	55
Ascorbic acid	0.0554021	0.102956	1.01601	0.568869	-0.836747	0.188543	C01041	GC	51
Aspartyl-Leucine	0.000116271	0.00162052	609.724	1483.57	1.28284	98.8227	NA	LC	97
a-Tocopherol	0.193837	0.27016	0.65289	0.957003	0.551683	0.207893	C02477	GC	71
Azelaic acid (AZA)	0.221031	0.296928	5738.5	6637.77	0.210026	658.503	C08261	LC	110
b-Alanine	0.00640606	0.0216447	8829.4	11291.4	0.354839	601.486	C00099	LC	1
Benzoic acid	0.942482	0.964099	3.20451	3.19406	-0.0047135	0.138954	C00539	GC	5
Benzyl dithiocarbamate (oxidized)	3.89e-06	0.000433766	24141.5	5758.13	-2.06784	1154.29	NA	LC	65
Brassicanal-like	0.0256257	0.0589127	85287.6	57614.5	-0.565904	9381.93	NA	LC	57
b-Sitosterol	0.574064	0.645312	1.55108	1.69755	0.130181	0.246485	C01753	GC	74
Butyric acid	0.000502425	0.00438652	0.151999	0.308364	1.02057	0.0230551	C00246	GC	21
Camalexin	0.0202526	0.0513219	1087.22	458438	8.71994	145988	NA	LC	60
Campesterol	0.592054	0.654051	1.90527	1.77465	-0.102466	0.230876	C01789	GC	72
Citramalic acid	0.145724	0.218901	2.31489	1.93311	-0.260024	0.228456	C00815	GC	23
Citric acid	0.00384128	0.0164732	1.23358e+06	880224	-0.48691	77450.2	C00158	LC	112
Citrulline	0.103447	0.167164	1633.65	2092	0.356779	238.877	C00327	LC	16
Cyanidin 3-glucoside / Kuromamine	0.00161098	0.00970942	2328.72	8584.94	1.88227	1151.25	NA	LC	134
D-Arabinose	0.397561	0.476646	1.29937	1.38935	0.0965937	0.0987984	NA	GC	36
Dehydroascorbic acid (DHA)	0.113264	0.180414	2.49312	1.89103	-0.398779	0.324866	C00425	GC	45
D-Fructose	0.512671	0.592361	0.457389	0.410791	-0.155018	0.0669841	C02336	GC	46
DG(18:4;O/16:4;O/0:0) / DG(12-OPDA/dinor-12-OPDA)	0.268709	0.346371	176185	215521	0.290743	32278.7	NA	LC	49
D-Glucoheptose	0.0040719	0.0168154	1519.03	1123.06	-0.435716	87.8495	NA	LC	132
D-Glucose	0.0661492	0.11801	1.08454	0.707129	-0.617042	0.168325	C00221	GC	47
D-Glucuronic acid	0.319894	0.398481	0.899271	1.09807	0.288141	0.183354	C00191	GC	49
D-Glutamic acid	0.000104925	0.00155989	0.98174	1.38145	0.492765	0.0443858	C00217	GC	33
DGMG(18:4;O/0:0) / DGMG(12-OPDA)_1	0.00171473	0.0100627	46055.9	64754.2	0.491589	3483.17	NA	LC	47
DGMG(18:4;O/0:0) / DGMG(12-OPDA)_2	0.0387998	0.0779491	8020.35	11102.9	0.469196	1169.84	NA	LC	48
Dihydrocamalexic acid / DHCA	0.0766776	0.131532	61.2985	2488	5.34299	1136.63	NA	LC	61
Disaccharide like Galatinol	0.321225	0.398481	0.782288	0.905846	0.211565	0.114301	NA	GC	70
D-Maltose	0.0241992	0.0578684	0.426426	0.261579	-0.705052	0.0550619	C00208	GC	67
Dodecanedioic acid	0.251842	0.328426	705.677	645.379	-0.128861	47.5606	C02678	LC	115
Dodecanoic acid	0.0126397	0.035233	1.0098	1.45634	0.528271	0.127143	C02679	GC	35
D-Ribose	0.00195381	0.0104571	0.407046	0.619234	0.605292	0.0405574	C00121	GC	38
Elaidic acid	0.154455	0.228103	2.33147	2.59456	0.154245	0.161508	C01712	GC	57
Ethanolamine	0.814201	0.852426	1.50692	1.54144	0.032672	0.140556	C00189	GC	6
Feruloyl malate	0.0122097	0.0344654	13510.2	18373.2	0.44355	1373.48	NA	LC	158
Feruloyl-5-O-(4-coumaroyl)-D-quinate	0.209083	0.287812	8045.68	12617.9	0.649179	3249.8	NA	LC	160
Fumaric acid	0.00490351	0.0188532	3.69409	1.37862	-1.42199	0.53417	C00122	GC	15
Galactinol	0.141131	0.214346	1.32932	1.07748	-0.303034	0.148636	C01235	GC	69
g-Aminobutyric acid (GABA)	0.00361262	0.0157964	4445.8	1698.74	-1.38798	594.509	C00334	LC	3
g-Glutamylisoleucine	0.00571376	0.0203038	175.139	391.824	1.16171	51.6461	NA	LC	98
g-Glutamylleucine	0.00915764	0.0279747	187.445	425.285	1.18196	62.8854	NA	LC	99
Gluconic acid	0.00599753	0.0208977	441.372	306.906	-0.524196	32.3855	C00257	LC	124
Glucose 6-phosphate	0.794785	0.839986	1.01412	1.07496	0.0840455	0.223703	C00092	GC	62
Glucosyringic acid / Syringate-4-b-D-glucopyranoside	0.0249982	0.0586799	6804.29	4908.48	-0.471169	638.59	NA	LC	138
Glutaric acid	0.0370448	0.0764907	1104.78	1436.75	0.379047	124.349	C00489	LC	106
Glyceric acid	0.0435496	0.0844484	887.563	519.274	-0.773353	144.484	C00258	LC	103
Glycerol	0.653095	0.708009	1.71878	1.76248	0.0362146	0.0924181	C00116	GC	8
Glyceryl-glucoside	0.7641	0.811401	0.15964	0.165354	0.0507345	0.0181929	NA	GC	61
Glycine	0.00178575	0.0102109	0.323812	1.64489	2.34476	0.248065	C00037	GC	11
Glycolic acid	0.0907296	0.149872	1.73552	2.96233	0.771362	0.609329	C03547	GC	2
g-Tocopherol	0.180573	0.259792	0.276526	0.385464	0.47918	0.0719107	C02483	GC	68
Guanosine	0.0100225	0.0290262	4582.32	6041.77	0.398894	393.858	C00387	LC	87
Hydroxycamalexin Hexoside	0.00185839	0.0103605	849.397	8583.81	3.33711	1463.79	NA	LC	63
Hypoxanthine	0.315209	0.397127	699.362	876.484	0.325687	161.643	C00262	LC	90
Indol-3-ylmethyl-ascorbate / Ascorbigen	0.0393478	0.0783442	60364.8	32208.9	-0.906248	10728.1	NA	LC	62
Indole dithiocarbamate glucoside	0.0674155	0.118403	786.363	249.382	-1.65684	240.973	NA	LC	161
Indole-3-carbinol (-H2O)_1	0.000524926	0.00438652	15206.7	57372.1	1.91564	6267.78	NA	LC	66
Indole-3-carbinol (-H2O)_2	0.0563636	0.103877	30696.3	17438.2	-0.815811	5620.29	NA	LC	67
Indole-3-carboxaldehyde	0.000318767	0.003385	230828	76339.3	-1.59632	20949.3	C08493	LC	32
Indolylmethyl-desulfoglucosinolate / Desulfoglucobrassicin	0.0411238	0.0811558	275.638	543.734	0.980124	103.448	NA	LC	38
Indolylmethylthiohydroximate	0.00531848	0.019443	6010.6	20242.1	1.75178	3340.37	NA	LC	56
Inosine	0.121113	0.188868	604.156	804.276	0.412771	110.871	C00294	LC	129
Isoleucyl-Isoleucine	0.110986	0.178057	903.92	1138.35	0.332675	125.497	NA	LC	95
Isoleucyl-Leucine	0.0382916	0.0776275	1640.65	2307.95	0.492346	252.303	NA	LC	96
Kaempferol 3-(2''-rhamnosylgalactoside) 7-rhamnoside	9.1e-06	0.000582052	102518	43062.9	-1.25136	4315.62	NA	LC	26
Kaempferol 3,7-dirhamnoside / Kaempferitrin	1.04e-05	0.000582052	243085	115919	-1.06834	9450.83	NA	LC	22
Kaempferol 3-gentiobioside	3.06e-05	0.000683085	4301.15	1204	-1.83688	277.137	NA	LC	24
Kaempferol 3-gentiobioside 7-rhamnoside	6.48e-05	0.00122166	4611.65	1586	-1.53989	308.558	NA	LC	28
Kaempferol 3-glucoside-7-rhamnoside	2.18e-05	0.000683085	15519.5	6747.63	-1.20162	739.943	NA	LC	23
Kaempferol 3-O-a-L-rhamnofuranoside	7.58e-05	0.00122166	1234.14	122.358	-3.33432	116.569	NA	LC	141
Kaempferol 3-O-b-glucopyranoside-7-O-a-rhamnopyranoside	3.53e-06	0.000433766	119108	41937.6	-1.50596	4765.46	NA	LC	21
Kaempferol 3-O-glucoside / Astragalin	0.116832	0.183475	396.077	283.29	-0.483502	61.5998	NA	LC	133
Ketoleucine	0.0243929	0.0578684	1367.21	2005.58	0.55279	213.669	C00233	LC	126
Kynurenic acid	0.957044	0.968321	460.187	456.844	-0.010519	59.5371	C01717	LC	18
L-Arginine	2.49e-05	0.000683085	495.799	915.709	0.885133	36.2593	C00062	LC	15
L-Aspartic acid	0.000401844	0.00389614	2331.77	1323.63	-0.816931	142.636	C00049	LC	118
Levoglucosan	0.0264698	0.0589492	0.500157	0.74006	0.565263	0.0820274	NA	GC	39
L-Glutamic acid	0.806091	0.847916	28382.7	27810.8	-0.0293681	2229.24	C00025	LC	12
L-Glutamine	0.00804932	0.0256428	25780.8	32101.1	0.316324	1623.52	C00064	LC	11
L-Isoleucine	0.0094124	0.0283644	89337.1	164715	0.882645	20054.1	C00407	LC	9
L-Leucine	0.0194859	0.0499467	177972	328872	0.885878	47705	C00123	LC	10
L-Lysine	0.190661	0.267406	0.146398	0.22206	0.601057	0.0512968	C00047	GC	48
L-Methionine	0.078856	0.13393	2793.77	2117.64	-0.399759	319.727	C00073	LC	13
L-Phenylalanine	0.000366633	0.00371633	165870	344851	1.05592	24899.9	C00079	LC	14
L-Proline	0.00152211	0.00942862	226657	448745	0.985384	40417.2	C00148	LC	4
L-Serine	0.0263782	0.0589492	0.796604	1.57116	0.979898	0.264595	C00065	GC	16
L-Threonine	7.67e-05	0.00122166	6584.2	12185.5	0.888091	588.48	C00188	LC	6
L-Tryptophan	0.00314555	0.0150656	20803.2	61897.4	1.57307	8644.01	C00078	LC	19
L-Tyrosine	0.274839	0.352236	20834.6	25126.6	0.270233	3572.29	C00082	LC	17
Luteolin-7,3'-di-O-glucoside	2.15e-05	0.000683085	1041.58	394.777	-1.39966	54.4323	NA	LC	25
L-Valine	0.0133463	0.0367435	0.122187	0.250693	1.03683	0.0370614	C00183	GC	4
L-Xylulose	0.00507419	0.0188591	0.563112	0.927596	0.720073	0.0846976	C00312	GC	37
LysoPC(0:0/18:1(9Z))	0.0185697	0.0484355	1040.63	1770.17	0.766438	227.891	NA	LC	81
LysoPC(0:0/18:2(9Z,12Z))	0.067431	0.118403	5082.96	6811.48	0.422301	775.744	NA	LC	79
LysoPC(0:0/18:3)	0.0827877	0.138809	6025.83	8823.12	0.55013	1345.15	NA	LC	77
LysoPC(16:0/0:0)	0.0215228	0.0539279	1895.4	3663.96	0.950902	573.263	C04230	LC	75
LysoPC(18:0/0:0)	0.096553	0.157163	308.991	624.153	1.01433	160.104	C04230	LC	82
LysoPC(18:1(9Z)/0:0)	0.0365029	0.0764907	617.749	877.359	0.506146	96.8447	NA	LC	80
LysoPC(18:2(9Z,12Z)/0:0)	0.022051	0.0546374	2022.09	2757.45	0.447487	239.833	NA	LC	78
LysoPC(18:3(9Z,12Z,15Z)/0:0)	0.0240908	0.0578684	2315.86	3411.73	0.558955	365.615	NA	LC	76
LysoPE(0:0/18:2(9Z,12Z))	0.178738	0.259792	645.852	861.602	0.415818	141.718	NA	LC	85
LysoPE(16:0/0:0)	0.0347726	0.0745605	848.878	2154.86	1.34396	480.637	NA	LC	83
LysoPE(18:2(9Z,12Z)/0:0)	0.235311	0.312348	411.714	506.087	0.297743	71.5557	NA	LC	84
Malic acid	0.0380558	0.0776275	757799	552279	-0.456418	77570.4	C00149	LC	107
Methoxy-substituted indole	0.13322	0.204884	7688.02	14162.1	0.881349	3729	NA	LC	31
Methyl jasmonate (MeJA)	0.0905519	0.149872	530.561	399.157	-0.410564	65.22	C11512	LC	154
MG(16:0/0:0/0:0)	0.146261	0.218901	2.27557	1.91686	-0.247486	0.214993	NA	GC	64
MG(16:4;O/0:0/0:0) / MG(dinor-12-OPDA)	0.951816	0.968321	69046.8	69409.4	0.00755542	5755.09	NA	LC	43
MGDG(18:4;2O/16:3;O)	0.929465	0.955164	36123.2	35677.3	-0.0179195	4831.08	NA	LC	51
MGDG(18:4;3O/16:3;O)	0.264813	0.343333	9556.16	10342	0.114012	639.011	NA	LC	52
MGMG(16:4;O/0:0) / MGMG(dinor-12-OPDA)	0.210536	0.288033	188013	173306	-0.117513	10491.9	NA	LC	44
MGMG(18:4;O/0:0) / MGMG(12-OPDA)_1	0.00719476	0.0239467	21126.7	30516.9	0.530543	2353.02	NA	LC	45
MGMG(18:4;O/0:0) / MGMG(12-OPDA)_2	0.0095398	0.028365	22937.2	30653.2	0.418348	2059.07	NA	LC	46
myo-Inositol	0.929271	0.955164	1.33544	1.35118	0.0169023	0.170039	C00137	GC	53
myo-Inositol 1-Monophosphate	0.0486868	0.0927963	1.30564	1.07806	-0.276317	0.0922665	C01177	GC	63
N-Jasmonoylisoleucine / JA-Ile	0.00317525	0.0150656	174.215	671.031	1.94551	104.705	NA	LC	41
Norvaline	0.00573605	0.0203038	62205.3	90328.9	0.538149	6708.75	C01799	LC	5
Oleamide	0.150237	0.223353	301.541	418.207	0.471863	70.7485	C19670	LC	94
O-Malonyl Hydroxycamalexin Hexoside	0.00477696	0.0188532	1487.2	23549.7	3.98504	5061.67	NA	LC	64
Oxidized glutathione	0.637164	0.696515	15426.1	14887.1	-0.051308	1085.41	NA	LC	131
Oxoglutaric acid	0.637171	0.696515	12884.6	13360.2	0.0522906	957.745	C00026	LC	127
Palmitic acid	0.684844	0.735996	2.71939	2.78575	0.0347833	0.155712	C00249	GC	52
Pantothenic acid	0.00820258	0.025763	6587.8	9369.86	0.50823	717.648	C00864	LC	128
Peonidin 3-rutinoside	0.0594793	0.107836	8616.01	2549.81	-1.75663	2615.16	NA	LC	135
Phenylalanylglutamic acid	0.00141867	0.00903896	315.111	728.164	1.2084	74.1474	NA	LC	102
Phenylalanylisoleucine	0.0238544	0.0578684	1686.85	2263.81	0.424417	191.999	NA	LC	101
Phenylalanylvaline	0.21957	0.296752	284.614	348.051	0.29029	46.2847	NA	LC	100
Phytol	0.504941	0.586468	1.02549	1.079	0.0733793	0.0754729	C01389	GC	54
Phytoprostane A1	0.460303	0.54025	1965.37	2266.66	0.205769	382.009	NA	LC	70
Phytoprostane D1 / 9-epi-9-D1t-Phytoprostane	0.431866	0.509556	4456.74	5091.06	0.191977	753.008	NA	LC	166
Phytoprostane E1	0.182962	0.259875	526.502	673.475	0.355183	97.6383	NA	LC	167
Phytoprostane F1 / 9-F1-Phytoprostane	0.564889	0.642705	3386	3654.92	0.110257	441.615	NA	LC	168
Phytoprostane H1	0.553647	0.633145	571.264	493.182	-0.212039	124.499	NA	LC	164
Phytoprostane J1	0.83299	0.868022	312.241	327.629	0.0694025	69.87	NA	LC	163
Phytoprostane_unknown	0.218743	0.296752	3905.74	3428.47	-0.188032	347.516	NA	LC	165
Pimelic acid	0.179466	0.259792	921.664	998.994	0.116235	50.8944	C02656	LC	109
Pipecolic acid	0.000999519	0.0069654	6244.24	46015.1	2.88151	6673.68	C00408	LC	8
Protocatechuic acid 3-glucoside	0.0011853	0.00800978	1228.1	6806.91	2.47058	967.243	NA	LC	157
Putrescine	0.00889713	0.0275564	0.562031	1.03589	0.882143	0.124477	C00134	GC	40
Pyroglutamic acid	0.552814	0.633145	33374.9	32427.7	-0.0415371	1507.01	C01879	LC	7
Pyruvic acid	0.00288038	0.0145983	2.18282	3.30518	0.598538	0.231887	C00022	GC	1
Quercetin 3-[rhamnosyl-(1->2)-rhamnosyl-(1->6)-glucoside]_1	6.63e-05	0.00122166	4649.11	1598.77	-1.54	312.385	NA	LC	27
Quercetin 3-[rhamnosyl-(1->2)-rhamnosyl-(1->6)-glucoside]_2	0.000604357	0.0046473	5861.31	3609.2	-0.699545	343.673	NA	LC	142
Raffinose	0.0514598	0.0964332	1.93544	0.801739	-1.27146	0.467365	C00492	GC	75
Salicylic acid glycoside_1	0.0184012	0.0484355	736.3	1248.94	0.76234	159.775	NA	LC	136
Salicylic acid glycoside_2	0.000531104	0.00438652	14659	52275	1.83433	5603.68	NA	LC	137
Salicylic acid_1	0.000265385	0.00311478	9796.03	17101	0.803807	958.069	C00805	LC	120
Salicylic acid_2	0.184651	0.260615	2346.51	1866.9	-0.329873	320.055	C00805	LC	140
Sebacic acid	0.366663	0.441977	1098.79	1050.49	-0.0648483	49.4733	C08277	LC	113
Shikimic acid	0.00348256	0.0157964	1.00531	1.33136	0.405258	0.0700304	C00493	GC	42
Sinapaldehyde	0.0080126	0.0256428	1692.89	5031.14	1.5714	856.643	NA	LC	71
Sinapic acid_1	0.00505082	0.0188591	190332	169005	-0.171456	4951.15	C00482	LC	122
Sinapic acid_2	0.010016	0.0290262	4161.67	13978	1.74792	2648.71	C00482	LC	72
Sinapoyl - Sinapoyl aldehyde - glucose	0.000244606	0.0030304	17619.7	7152.9	-1.30059	1352.61	NA	LC	74
Sinapyl alcohol 4-O-glucoside / Syringin	0.590226	0.654051	2412.68	2583.36	0.0986122	300.149	NA	LC	159
Stearic acid	0.654035	0.708009	1.88694	2.11436	0.164174	0.48248	C01530	GC	60
Stigmasterol	0.00212257	0.0110077	0.0534896	0.272384	2.34832	0.0425331	C05442	GC	73
Succinic acid	0.0266346	0.0589492	104888	53058.1	-0.983207	17750.6	C00042	LC	104
Succinyladenosine	0.141295	0.214346	4616.08	5595.78	0.277672	578.496	NA	LC	89
Sucrose	0.0321362	0.0695765	0.397402	0.557147	0.487458	0.0575302	C00089	GC	65
Syringic acid - quinic acid	0.0447775	0.086081	798.977	460.501	-0.794949	133.871	NA	LC	139
Threonic acid	0.592458	0.654051	670.963	613.319	-0.129596	101.998	C01620	LC	123
Trehalose	0.0353976	0.0751777	0.0695968	0.0537895	-0.371696	0.00584637	C01083	GC	66
Tromethamine	0.880407	0.913166	0.231221	0.243409	0.074113	0.0776418	C07182	GC	20
Undecanedioic acid	0.992695	0.992695	912.966	913.652	0.00108411	71.9155	NA	LC	114
Unknown camalexin metabolite	0.115576	0.182791	350.705	4824.56	3.78207	2433.08	NA	LC	58
Uracil	0.00788722	0.0256428	4529.76	2306.62	-0.973654	568.495	C00106	LC	93
Uric acid	0.0109194	0.0312182	6923.21	10523.3	0.604073	990.802	C00366	LC	92
Xanthine	0.744583	0.79446	2604.35	2686.17	0.0446301	239.815	C00385	LC	91

## Sheet: med18vsCol-0buff24h
Supplementary Table 2. Ratios between levels of metabolites in mock-treated med18 relative to mock-treated Col-0 (control) at 24 hours p.i.
Metabolites	p-values	FDR	Average peak value untreated Col-0	Average peak value untreated med18	log2-fold change	Standard error	Kegg info	Mass spec	Peak number (from Supplementary table S1)
(-)-Jasmonic acid / (1R,2R)-Jasmonic acid	0.861231	0.885044	213.538	205.169	-0.057675	45.8638	C08491	LC	152
(9Z,12Z)-Octadecadienoic acid / Linoleic acid	0.0442821	0.0897718	3.08196	3.63922	0.239778	0.219683	C01595	GC	56
(9Z,12Z,15Z)-Octadecatrienoic acid / a-Linolenic acid	0.257582	0.359004	2.77769	3.03913	0.129774	0.209026	C06427	GC	58
1,11-Undecanedicarboxylic acid	0.811749	0.866125	744.989	758.249	0.0254522	53.2765	NA	LC	116
1,2-di-O-sinapoyl-β-D-glucose	2.53e-05	0.000434395	19377	11726.8	-0.72453	662.322	NA	LC	170
11- or 12-hydroxyjasmonic acid glucoside / 12OH-JA-Glu	0.00104302	0.00494881	2054.68	1100.39	-0.900898	161.442	NA	LC	156
12-carboxyjasmonoyl-L-isoleucine / 12-COOH-JA-Ile	0.000766569	0.00407012	8765.38	3494.18	-1.32686	841.093	NA	LC	155
12-hydroxyjasmonic acid / 12OH-JA / tuberonic acid	0.000688935	0.00383569	808.5	341.053	-1.24525	73.1038	NA	LC	153
12-hydroxy-jasmonoyl-isoleucine / 12OH-JA-Ile	0.472317	0.581915	388.894	319.228	-0.284789	90.8598	NA	LC	42
12-Oxophytodienoic acid / 12-OPDA	0.632057	0.722814	20262.8	21488.6	0.0847402	2430.96	NA	LC	40
1-Aminocyclopropanecarboxylic acid (ACC)	0.00288665	0.0105528	3731.43	4599.9	0.301874	179.51	C01234	LC	2
1-hydroxy-3-indolylmethyl glucosinolate / 1-hydroxyglucobrassicin	0.000295144	0.00233887	5222.7	3129.75	-0.738748	279.855	NA	LC	147
1-Isothiocyanato-4-methylsulphinylbutane / Sulforaphane	0.77897	0.851522	854479	874910	0.0340885	69590.8	NA	LC	33
1-Methoxy-3-indolylmethyl glucosinolate / Neoglucobrassicin	1.57e-07	3.49e-05	171745	49424.6	-1.79697	4466.61	NA	LC	151
1-O-Sinapoyl-D-glucose	0.000318481	0.00236738	603.044	1020.2	0.758517	56.5589	NA	LC	73
2,4-Dihydroxybenzoic acid	0.192123	0.289482	175.896	147.051	-0.258403	19.6306	NA	LC	121
2-Hydroxydecanoate	0.860998	0.885044	286.756	292.764	0.029911	32.8682	NA	LC	111
2-Hydroxyglutaric acid	0.00298298	0.0107291	0.71076	0.508335	-0.483583	0.0421209	C01087	GC	31
2-Hydroxyhexadecanoic acid	0.626157	0.722814	261.423	280.858	0.103452	37.8697	NA	LC	117
2-Indolecarboxylic acid_1	1.87e-05	0.000347379	2406.43	4468.51	0.8929	169.4	NA	LC	68
2-Indolecarboxylic acid_2	0.269116	0.37275	702.593	616.106	-0.189511	71.036	NA	LC	162
2-Methylglutaric acid	0.00200439	0.0082774	3664.14	2802.9	-0.386555	165.453	NA	LC	108
2-O-Sinapoylmalate	0.326387	0.438459	709038	726843	0.0357794	16662.9	NA	LC	169
2-O-Sinapoylmalate (dimer)	0.0112144	0.0308742	927457	882609	-0.0715046	12418.8	NA	LC	171
2-Oxovaleric acid	0.41397	0.527517	1599.56	1492.73	-0.0997223	121.745	C06255	LC	125
3-Hydroxyisovaleric acid	0.117379	0.196808	348.382	274.434	-0.344209	40.4617	NA	LC	105
3-Indolylmethylglucosinolate / Glucobrassicin	0.000419256	0.00283316	319740	943875	1.56169	88997.4	NA	LC	149
4-Methylthiobutyl glucosinolate / Glucoerucin	0.0324034	0.0698843	524.15	5908.31	3.4947	1943.43	NA	LC	143
4-Deoxythreonic acid	0.760781	0.839872	0.266817	0.245516	-0.120034	0.0668446	NA	GC	14
4-hydroxy-3-indolylmethyl glucosinolate / 4-Hydroxyglucobrassicin	0.000224498	0.00185419	5034.9	2973.64	-0.759732	262.272	NA	LC	148
4-Hydroxybenzoic acid	0.5418	0.642667	2120.58	1991.73	-0.0904351	199.26	C00156	LC	119
4-Methoxyisatin	0.000666687	0.00383569	929.655	634.293	-0.551546	45.9079	NA	LC	69
4-Methylsulphinylbutyl / Sulforaphane (fragment)	0.835078	0.878408	221926	226697	0.0306885	21944	NA	LC	39
5-Hydroxy-L-tryptophan_1	0.114217	0.19443	1352.64	1558.11	0.204017	111.226	C00643	LC	20
5-Hydroxy-L-tryptophan_2	0.0527618	0.103209	1251.74	841.356	-0.573143	170.468	C00643	LC	59
5-methylsulfinylpentyl glucosinolate	0.0121455	0.0330297	19432.3	38652.2	0.992091	5421.71	NA	LC	144
5'-Methylthioadenosine	0.294572	0.400546	1194.07	1327.88	0.153235	116.531	C00170	LC	88
6-Methylsulfinylhexyl glucosinolate / Glucohesperalin	0.00380023	0.0126485	2689.2	7251.57	1.43112	997.774	NA	LC	145
7-methylsulfinylheptyl glucosinolate / Glucoibarin	0.00558016	0.0170462	17741.4	39371.6	1.15004	5129.37	NA	LC	146
8-(Methylsulfinyl)octylamine	0.149088	0.239184	58861.5	50587.7	-0.218537	5000.47	NA	LC	36
8-(methylsulfinyl)octyl glucosinolate / Desulfoglucohirsutin	0.0054201	0.0167873	280.331	380.879	0.442201	23.6957	NA	LC	37
8-(Methylthio)octanenitrile	0.199091	0.297969	5916.02	7267.04	0.296742	936.185	NA	LC	35
8-Methylsulfinyloctyl isothiocyanate / Hirsutin	0.0220949	0.0507955	751489	941389	0.32504	61966.2	NA	LC	30
8-Methylsulfinyloctyl isothiocyanate / Hirsutin (fragment)	0.00090313	0.00440847	15506.5	20456.6	0.399689	814.746	NA	LC	34
8-methylthiooctyl glucosinolate	0.0143769	0.0372797	2326.28	7460.49	1.68125	1507.1	NA	LC	150
9-(Methylthio)nonanenitrile	0.0162035	0.0401488	79296.7	130545	0.719215	15482.6	NA	LC	29
Adenosine	0.42898	0.543538	224635	207218	-0.116428	20538.8	C00212	LC	86
Adenosine monophosphate	0.081538	0.151525	1716.95	1440.94	-0.252837	132.028	C00020	LC	130
Alanine	0.00500912	0.0157329	2.30868	3.17741	0.460783	0.201321	C00041	GC	3
Arabidopside A / MGDG(18:4;O/16:4;O) / MGDG(12-OPDA/dinor-12-OPDA)	0.000705216	0.00383569	380313	267194	-0.509298	17768.4	NA	LC	50
Arabidopside B / MGDG(18:4;O/18:4;O) / MGDG(12-OPDA/12-OPDA)	0.0248169	0.0559007	78281.3	58692.4	-0.415494	6585.9	NA	LC	53
Arabidopside C / DGDG(18:4;O/16:4;O) / DGDG(12-OPDA/dinor-12-OPDA)	0.000689697	0.00383569	17938.9	11807.7	-0.603358	959.049	NA	LC	54
Arabidopside D / DGDG(18:4;O/18:4;O) / DGDG(12-OPDA/12-OPDA)	0.113734	0.19443	35375.2	32142.7	-0.138245	1746.93	NA	LC	55
Ascorbic acid	0.29232	0.399922	1.53189	1.26624	-0.274762	0.230164	C01041	GC	51
Aspartyl-Leucine	0.014799	0.0379331	797.189	1135.62	0.510488	100.033	NA	LC	97
a-Tocopherol	0.0815108	0.151525	0.827611	1.12072	0.437397	0.14019	C02477	GC	71
Azelaic acid (AZA)	0.124397	0.205485	7558.46	6208.67	-0.283808	755.901	C08261	LC	110
b-Alanine	0.00723975	0.021243	8955.54	12200.7	0.446108	814.287	C00099	LC	1
Benzoic acid	0.390782	0.50083	3.15562	3.33262	0.078734	0.191409	C00539	GC	5
Benzyl dithiocarbamate (oxidized)	0.799957	0.860098	22762.3	22085.3	-0.0435612	2555.83	NA	LC	65
Brassicanal-like	0.223152	0.325248	77981	89740.1	0.20263	8655.79	NA	LC	57
b-Sitosterol	0.109126	0.19259	1.73758	2.1979	0.339049	0.244827	C01753	GC	74
Butyric acid	0.16809	0.262126	0.200008	0.225289	0.17172	0.0161304	C00246	GC	21
Camalexin	0.0558985	0.108394	990.557	5838.02	2.55917	2049.64	NA	LC	60
Campesterol	0.493489	0.598087	2.04454	1.91397	-0.0952094	0.179122	C01789	GC	72
Citramalic acid	0.00307576	0.0107436	1.98572	3.2823	0.725047	0.271485	C00815	GC	23
Citric acid	0.388013	0.500155	1.40715e+06	1.47482e+06	0.0677617	72722.1	C00158	LC	112
Citrulline	0.0105531	0.0294167	1991.46	2406.14	0.272889	113.234	C00327	LC	16
Cyanidin 3-glucoside / Kuromamine	0.00035671	0.00248582	2907.49	5072.57	0.802941	299.696	NA	LC	134
D-Arabinose	0.256423	0.359004	1.34272	1.48993	0.150087	0.117376	NA	GC	36
Dehydroascorbic acid (DHA)	0.778161	0.851522	2.2886	2.23889	-0.0316848	0.168702	C00425	GC	45
D-Fructose	0.630864	0.722814	0.486812	0.473484	-0.0400495	0.0263369	C02336	GC	46
DG(18:4;O/16:4;O/0:0) / DG(12-OPDA/dinor-12-OPDA)	0.000609484	0.00377541	298630	201690	-0.566216	14816.4	NA	LC	49
D-Glucoheptose	0.00316049	0.0108429	1464.72	1179.27	-0.312728	60.1012	NA	LC	132
D-Glucose	8.64e-05	0.00106988	1.1353	1.81043	0.673263	0.0724306	C00221	GC	47
D-Glucuronic acid	0.11597	0.195919	0.811383	1.00223	0.304764	0.103932	C00191	GC	49
D-Glutamic acid	0.0154899	0.0392529	1.09299	1.7858	0.708291	0.207036	C00217	GC	33
DGMG(18:4;O/0:0) / DGMG(12-OPDA)_1	0.244661	0.351997	28944.7	34239.1	0.242345	4105.41	NA	LC	47
DGMG(18:4;O/0:0) / DGMG(12-OPDA)_2	0.348219	0.459485	6967.03	7894.5	0.180304	911.608	NA	LC	48
Dihydrocamalexic acid / DHCA	0.0129198	0.0342991	106.398	435.76	2.03406	94.2641	NA	LC	61
Disaccharide like Galatinol	0.000832308	0.00431639	0.799166	1.73695	1.11999	0.151981	NA	GC	70
D-Maltose	0.0837398	0.15433	0.722799	1.01477	0.489486	0.140962	C00208	GC	67
Dodecanedioic acid	0.466604	0.57807	729.5	709.006	-0.0411111	26.3718	C02678	LC	115
Dodecanoic acid	0.00198188	0.0082774	0.949743	1.61702	0.767727	0.127903	C02679	GC	35
D-Ribose	0.0998665	0.181059	0.502974	0.570047	0.180599	0.0345005	C00121	GC	38
Elaidic acid	0.524663	0.625667	3.21045	3.05949	-0.0694843	0.223557	C01712	GC	57
Ethanolamine	0.0318794	0.0698843	1.68278	2.24363	0.414989	0.201543	C00189	GC	6
Feruloyl malate	0.000140664	0.00149371	13363.8	20046.4	0.58501	781.81	NA	LC	158
Feruloyl-5-O-(4-coumaroyl)-D-quinate	0.208279	0.309641	9279.29	9964.4	0.102769	485.977	NA	LC	160
Fumaric acid	0.00970245	0.0273879	2.8481	2.33003	-0.289653	0.138782	C00122	GC	15
Galactinol	0.306251	0.413903	1.50949	1.76922	0.229047	0.232274	C01235	GC	69
g-Aminobutyric acid (GABA)	0.731582	0.815714	5170.8	5463.41	0.0794148	814.093	C00334	LC	3
g-Glutamylisoleucine	0.852836	0.885044	265.257	253.999	-0.0625709	58.1373	NA	LC	98
g-Glutamylleucine	0.802244	0.860098	275.383	296.319	0.105713	79.9756	NA	LC	99
Gluconic acid	0.00247564	0.00935708	549.638	334.647	-0.71584	43.0798	C00257	LC	124
Glucose 6-phosphate	0.708089	0.797494	1.31369	1.13173	-0.215098	0.463323	C00092	GC	62
Glucosyringic acid / Syringate-4-b-D-glucopyranoside	0.00657573	0.0195518	6931.43	8130.09	0.230119	294.511	NA	LC	138
Glutaric acid	0.00568879	0.0171433	1783.12	1199.82	-0.571582	138.896	C00489	LC	106
Glyceric acid	1.32e-05	0.000267659	874.97	297.618	-1.55577	44.6728	C00258	LC	103
Glycerol	0.0297305	0.066299	2.03587	2.45713	0.271329	0.14855	C00116	GC	8
Glyceryl-glucoside	0.0189572	0.0454564	0.144746	0.212323	0.552738	0.0212177	NA	GC	61
Glycine	0.00120258	0.00547295	0.65958	2.0856	1.66084	0.247929	C00037	GC	11
Glycolic acid	0.0447476	0.0898983	2.1082	2.37354	0.171028	0.104924	C03547	GC	2
g-Tocopherol	0.691662	0.782947	0.248361	0.280661	0.17639	0.0775856	C02483	GC	68
Guanosine	0.828341	0.87545	12621.2	12295.5	-0.0377218	1438.16	C00387	LC	87
Hydroxycamalexin Hexoside	0.122659	0.204127	788.29	1129.43	0.518796	189.963	NA	LC	63
Hypoxanthine	0.174744	0.27061	979.916	711.061	-0.462685	174.702	C00262	LC	90
Indol-3-ylmethyl-ascorbate / Ascorbigen	0.857296	0.885044	88408.3	86107.2	-0.0380476	12259.2	NA	LC	62
Indole dithiocarbamate glucoside	0.00224238	0.00909185	1937.83	348.34	-2.47587	312.25	NA	LC	161
Indole-3-carbinol (-H2O)_1	0.945891	0.955548	24425.3	24178.2	-0.0146645	3491.07	NA	LC	66
Indole-3-carbinol (-H2O)_2	0.462391	0.576052	40137.5	43334.6	0.110568	4073.46	NA	LC	67
Indole-3-carboxaldehyde	0.638171	0.726083	486084	466268	-0.0600459	40028.3	C08493	LC	32
Indolylmethyl-desulfoglucosinolate / Desulfoglucobrassicin	0.00243317	0.0093551	516.185	934.767	0.856719	83.5845	NA	LC	38
Indolylmethylthiohydroximate	0.000192874	0.00165427	16417.6	49549	1.59361	4101.75	NA	LC	56
Inosine	0.0341157	0.0723276	1468.14	1133.55	-0.373137	122.49	C00294	LC	129
Isoleucyl-Isoleucine	0.511609	0.613381	1283.82	1398.09	0.123011	163.827	NA	LC	95
Isoleucyl-Leucine	0.288639	0.397325	2223.5	2501.03	0.169689	238.441	NA	LC	96
N-Jasmonoylisoleucine / JA-Ile	0.0748215	0.1414	206.813	276.843	0.420741	32.5304	NA	LC	41
Kaempferol 3-(2''-rhamnosylgalactoside) 7-rhamnoside	5.03e-07	3.93e-05	120714	44768.7	-1.43103	3373.36	NA	LC	26
Kaempferol 3,7-dirhamnoside / Kaempferitrin	1.44e-06	5.35e-05	278283	125988	-1.14327	8079.13	NA	LC	22
Kaempferol 3-gentiobioside	1.1e-05	0.000244251	5287.03	2834.35	-0.89944	183.785	NA	LC	24
Kaempferol 3-gentiobioside 7-rhamnoside	8.94e-06	0.000231857	5623.5	3146.98	-0.8375	179.226	NA	LC	28
Kaempferol 3-glucoside-7-rhamnoside	7.47e-07	3.93e-05	18467	7022.03	-1.39499	543.51	NA	LC	23
Kaempferol 3-O-a-L-rhamnofuranoside	0.000171924	0.00153356	2928.81	982.195	-1.57623	236.068	NA	LC	141
Kaempferol 3-O-b-glucopyranoside-7-O-a-rhamnopyranoside	8.68e-07	3.93e-05	143016	48496.4	-1.56023	4602.99	NA	LC	21
Kaempferol 3-O-glucoside / Astragalin	0.109326	0.19259	691.459	574.267	-0.267923	62.3738	NA	LC	133
Ketoleucine	0.00441109	0.0142979	1360.25	954.462	-0.511116	91.5486	C00233	LC	126
Kynurenic acid	0.00148023	0.00647239	915.22	706.965	-0.372481	37.6943	C01717	LC	18
L-Arginine	0.750753	0.832925	524.588	532.165	0.020689	22.7817	C00062	LC	15
L-Aspartic acid	0.0178232	0.0436766	2580.85	2277.49	-0.180402	93.807	C00049	LC	118
Levoglucosan	0.0360948	0.0752256	0.756439	1.50688	0.994265	0.279064	NA	GC	39
L-Glutamic acid	0.00261787	0.00972975	29545	38741	0.39095	1863.56	C00025	LC	12
L-Glutamine	0.0143326	0.0372797	26688.7	22105.5	-0.271824	1344.36	C00064	LC	11
L-Isoleucine	0.0642619	0.122482	83200.8	99552.8	0.258865	7225.06	C00407	LC	9
L-Leucine	0.0197245	0.0467933	148682	196017	0.398753	15010	C00123	LC	10
L-Lysine	0.165845	0.262126	0.110395	0.163976	0.570804	0.0339739	C00047	GC	48
L-Methionine	0.000161482	0.00153356	778.41	7322.79	3.23379	784.777	C00073	LC	13
L-Phenylalanine	0.438322	0.549134	186105	195076	0.0679196	10808.8	C00079	LC	14
L-Proline	3.11e-06	9.91e-05	119789	344484	1.52395	13583.2	C00148	LC	4
L-Serine	0.00088874	0.00440847	0.740528	1.6539	1.15925	0.149877	C00065	GC	16
L-Threonine	0.0420418	0.0860122	7366.92	8493.74	0.205338	437.572	C00188	LC	6
L-Tryptophan	0.189515	0.287496	22221.3	19426.6	-0.193909	1889.04	C00078	LC	19
L-Tyrosine	0.344383	0.4593	17340.2	14901.7	-0.218639	2376.22	C00082	LC	17
Luteolin-7,3'-di-O-glucoside	3.83e-05	0.00056964	1315.45	703.083	-0.903788	56.9706	NA	LC	25
L-Valine	0.00177234	0.00760062	0.11915	0.196192	0.719494	0.0144452	C00183	GC	4
L-Xylulose	0.250007	0.357381	0.75725	0.835851	0.142476	0.0617288	C00312	GC	37
LysoPC(0:0/18:1(9Z))	0.104039	0.187102	742.152	956.938	0.366711	112.182	NA	LC	81
LysoPC(0:0/18:2(9Z,12Z))	0.00897803	0.0256679	3158.15	4711.75	0.577181	408.945	NA	LC	79
LysoPC(0:0/18:3)	0.14633	0.238187	3816.17	4740.94	0.313047	554.366	NA	LC	77
LysoPC(16:0/0:0)	0.0124433	0.033432	1484.91	2554.24	0.782519	303.359	C04230	LC	75
LysoPC(18:0/0:0)	0.378887	0.491231	318.885	383.949	0.267877	68.5026	C04230	LC	82
LysoPC(18:1(9Z)/0:0)	0.0181854	0.0440797	544.909	813.421	0.577988	83.4436	NA	LC	80
LysoPC(18:2(9Z,12Z)/0:0)	0.00238304	0.00932312	1674.56	3009.61	0.8458	265.48	NA	LC	78
LysoPC(18:3(9Z,12Z,15Z)/0:0)	0.0365298	0.0754274	2530.39	3342.34	0.401503	302.955	NA	LC	76
LysoPE(0:0/18:2(9Z,12Z))	0.00442401	0.0142979	435.314	830.358	0.931675	89.1784	NA	LC	85
LysoPE(16:0/0:0)	0.000592103	0.00377254	609.341	1252.42	1.0394	97.7602	NA	LC	83
LysoPE(18:2(9Z,12Z)/0:0)	0.00499077	0.0157329	284.056	485.062	0.771992	46.545	NA	LC	84
Malic acid	0.00802626	0.0232449	761971	631326	-0.271351	33538	C00149	LC	107
Methoxy-substituted indole	0.0343799	0.0723276	8167.97	6945.83	-0.233831	448.372	NA	LC	31
Methyl jasmonate (MeJA)	0.716134	0.802501	807.76	774.729	-0.0602338	86.6308	C11512	LC	154
MG(16:0/0:0/0:0)	0.48806	0.59474	2.63611	2.76363	0.0681513	0.172659	NA	GC	64
MG(16:4;O/0:0/0:0) / MG(dinor-12-OPDA)	0.432904	0.54541	60486.4	54835	-0.141513	6724.8	NA	LC	43
MGDG(18:4;2O/16:3;O)	0.00110492	0.00513325	45432.9	31106.8	-0.546506	2450.52	NA	LC	51
MGDG(18:4;3O/16:3;O)	0.0216231	0.0505898	6646.32	5697.65	-0.222188	307.865	NA	LC	52
MGMG(16:4;O/0:0) / MGMG(dinor-12-OPDA)	0.34602	0.4593	153758	134524	-0.192798	18812	NA	LC	44
MGMG(18:4;O/0:0) / MGMG(12-OPDA)_1	0.220271	0.323161	13923.3	16545.5	0.248939	1916.55	NA	LC	45
MGMG(18:4;O/0:0) / MGMG(12-OPDA)_2	0.906908	0.927709	18751.4	18986.2	0.017954	1925.24	NA	LC	46
myo-Inositol	0.0161763	0.0401488	1.38199	1.14092	-0.276555	0.0728013	C00137	GC	53
myo-Inositol 1-Monophosphate	0.795922	0.860098	1.23073	1.2635	0.0379165	0.121212	C01177	GC	63
Norvaline	0.00237493	0.00932312	60010	77336.9	0.365954	3443.14	C01799	LC	5
Oleamide	0.167894	0.262126	1178.11	528.4	-1.15678	414.318	C19670	LC	94
O-Malonyl Hydroxycamalexin Hexoside	0.576908	0.673563	1034.27	965.43	-0.099367	116.735	NA	LC	64
Oxidized glutathione	0.255106	0.359004	26017.2	27289.2	0.0688608	1011.01	NA	LC	131
Oxoglutaric acid	0.375693	0.489939	15758	16627.7	0.0775038	909.124	C00026	LC	127
Palmitic acid	0.213813	0.315763	2.85244	2.97652	0.0614327	0.0892496	C00249	GC	52
Pantothenic acid	0.81877	0.869456	7215.43	7264.73	0.00982329	205.928	C00864	LC	128
Peonidin 3-rutinoside	0.959728	0.959728	15395.4	15530.9	0.0126393	2573.54	NA	LC	135
Phenylalanylglutamic acid	0.18332	0.280002	413.113	511.946	0.309453	65.7202	NA	LC	102
Phenylalanylisoleucine	0.149038	0.239184	1993.33	2361.65	0.244613	222.57	NA	LC	101
Phenylalanylvaline	0.164696	0.262126	365.784	464.509	0.344714	62.3983	NA	LC	100
Phytol	0.0996886	0.181059	0.951108	1.11075	0.223857	0.0820616	C01389	GC	54
Phytoprostane A1	0.924766	0.941657	1129.61	1146.15	0.0209812	168.05	NA	LC	70
Phytoprostane D1 / 9-epi-9-D1t-Phytoprostane	0.109681	0.19259	2391.73	2880.35	0.268187	260.383	NA	LC	166
Phytoprostane E1	0.051951	0.102523	220.987	301.694	0.449122	33.367	NA	LC	167
Phytoprostane F1 / 9-F1-Phytoprostane	0.499568	0.602182	2558.36	2727.29	0.0922507	235.182	NA	LC	168
Phytoprostane H1	0.477196	0.584696	205.395	184.303	-0.15632	27.8281	NA	LC	164
Phytoprostane J1	0.00308337	0.0107436	195.315	314.364	0.68663	24.9395	NA	LC	163
Phytoprostane_unknown	0.355495	0.466325	3376.23	3920.04	0.215455	543.295	NA	LC	165
Pimelic acid	0.137031	0.22469	1606.58	1385.98	-0.213078	128.57	C02656	LC	109
Pipecolic acid	5.16e-05	0.000718613	14295.9	6286.04	-1.18537	784.826	C00408	LC	8
Protocatechuic acid 3-glucoside	0.00142786	0.00636824	1629.4	840.779	-0.954547	141.744	NA	LC	157
Putrescine	0.225671	0.326783	0.523306	0.567547	0.117084	0.0327671	C00134	GC	40
Pyroglutamic acid	0.113315	0.19443	34228.1	29217.1	-0.228368	2704.24	C01879	LC	7
Pyruvic acid	0.0325918	0.0698843	2.26431	2.86501	0.339468	0.217168	C00022	GC	1
Quercetin 3-[rhamnosyl-(1->2)-rhamnosyl-(1->6)-glucoside]_1	9.36e-06	0.000231857	5671.81	3171.37	-0.8387	182.374	NA	LC	27
Quercetin 3-[rhamnosyl-(1->2)-rhamnosyl-(1->6)-glucoside]_2	0.000171163	0.00153356	6223.45	4712.75	-0.401147	183.059	NA	LC	142
Raffinose	0.000117819	0.00131368	0.761272	1.33508	0.810438	0.0650438	C00492	GC	75
Salicylic acid glycoside_1	0.000669779	0.00383569	882.069	1542.71	0.806501	102.772	NA	LC	136
Salicylic acid glycoside_2	0.549852	0.647416	16883.2	15836	-0.0923766	1653.29	NA	LC	137
Salicylic acid_1	0.000304158	0.00233887	12918.9	24167.6	0.903593	1512.37	C00805	LC	120
Salicylic acid_2	0.110887	0.193186	1620.99	1153.79	-0.4905	250.024	C00805	LC	140
Sebacic acid	0.0217786	0.0505898	1254.69	1041.84	-0.268196	69.2003	C08277	LC	113
Shikimic acid	0.0243027	0.055301	1.36905	1.57522	0.20238	0.0689407	C00493	GC	42
Sinapaldehyde	8.81e-07	3.93e-05	2082.16	3719.92	0.837194	79.9709	NA	LC	71
Sinapic acid_1	0.953879	0.958176	197084	197757	0.0049161	11157.2	C00482	LC	122
Sinapic acid_2	0.000341171	0.00245423	4716.87	8646.58	0.874301	539.543	C00482	LC	72
Sinapoyl - Sinapoyl aldehyde - glucose	0.000157072	0.00153356	21087.8	13356.2	-0.6589	922.557	NA	LC	74
Sinapyl alcohol 4-O-glucoside / Syringin	0.000505259	0.0033139	2240.68	3181.38	0.505716	138.845	NA	LC	159
Stearic acid	0.946978	0.955548	2.30438	2.33846	0.0211782	0.491498	C01530	GC	60
Stigmasterol	0.182417	0.280002	0.0366072	0.0433824	0.244982	0.00449444	C05442	GC	73
Succinic acid	5.92e-05	0.000776308	98941.2	48460.9	-1.02975	5067.12	C00042	LC	104
Succinyladenosine	0.0321313	0.0698843	6451.28	5566.02	-0.212938	318.8	NA	LC	89
Sucrose	0.00090937	0.00440847	0.459728	0.61934	0.429951	0.0263055	C00089	GC	65
Syringic acid - quinic acid	0.607218	0.705258	1835.61	1948.44	0.0860603	208.099	NA	LC	139
Threonic acid	3.07e-05	0.00048928	1393.14	394.971	-1.81852	89.3608	C01620	LC	123
Trehalose	0.0565093	0.108634	0.0781007	0.104861	0.425072	0.0113532	C01083	GC	66
Tromethamine	0.802234	0.860098	0.249707	0.263854	0.0795058	0.0540397	C07182	GC	20
Undecanedioic acid	0.256899	0.359004	989.607	925.965	-0.0958981	50.8007	NA	LC	114
Unknown camalexin metabolite	0.003517	0.0118832	353.611	227.976	-0.633281	27.0394	NA	LC	58
Uracil	0.852419	0.885044	6450.42	6642.17	0.0422612	987.319	C00106	LC	93
Uric acid	0.000117672	0.00131368	8064.8	12487.2	0.630735	501.189	C00366	LC	92
Xanthine	0.0491928	0.0979463	2072.61	1780.94	-0.218809	118.618	C00385	LC	91

## Sheet: med18vsCol-0buff72h
Supplementary Table 2. Ratios between levels of metabolites in mock-treated med18 relative to mock-treated Col-0 (control) at 72 hours p.i.
Metabolites	p-values	FDR	Average peak value untreated Col-0	Average peak value untreated med18	log2-fold change	Standard error	Kegg info	Mass spec	Peak number (from Supplementary table S1)
(-)-Jasmonic acid / (1R,2R)-Jasmonic acid	0.0325328	0.0650904	147.008	349.042	1.24751	73.0044	C08491	LC	152
(9Z,12Z)-Octadecadienoic acid / Linoleic acid	0.016465	0.0426943	2.82916	3.60434	0.349363	0.235103	C01595	GC	56
(9Z,12Z,15Z)-Octadecatrienoic acid / a-Linolenic acid	0.00929177	0.0276275	2.50409	3.18886	0.348751	0.181648	C06427	GC	58
1,11-Undecanedicarboxylic acid	0.509988	0.574381	682.857	650.645	-0.0697132	45.9998	NA	LC	116
1,2-di-O-sinapoyl-β-D-glucose	0.000912411	0.00737332	14926.2	9225.64	-0.69413	940.107	NA	LC	170
11- or 12-hydroxyjasmonic acid glucoside / 12OH-JA-Glu	0.0558033	0.0933955	1230.83	858.484	-0.51977	157.356	NA	LC	156
12-carboxyjasmonoyl-L-isoleucine / 12-COOH-JA-Ile	0.00730618	0.023941	3566.21	1950.45	-0.870586	406.252	NA	LC	155
12-hydroxyjasmonic acid / 12OH-JA / tuberonic acid	0.340268	0.419781	371.407	538.137	0.534975	160.983	NA	LC	153
12-hydroxy-jasmonoyl-isoleucine / 12OH-JA-Ile	0.0175813	0.0450648	186.367	390.157	1.06591	62.8058	NA	LC	42
12-Oxophytodienoic acid / 12-OPDA	0.00271246	0.0112014	21029.5	28105.1	0.418415	1444.16	NA	LC	40
1-Aminocyclopropanecarboxylic acid (ACC)	0.000187279	0.00339157	3461.11	4791.93	0.469371	163.888	C01234	LC	2
1-hydroxy-3-indolylmethyl glucosinolate / 1-hydroxyglucobrassicin	0.389937	0.457956	2681.35	3623.18	0.434296	1016.55	NA	LC	147
1-Isothiocyanato-4-methylsulphinylbutane / Sulforaphane	0.57069	0.63002	957483	903706	-0.083393	89684	NA	LC	33
1-Methoxy-3-indolylmethyl glucosinolate / Neoglucobrassicin	0.00183211	0.00888173	143989	70974.4	-1.02059	13779.7	NA	LC	151
1-O-sinapoyl-D-glucose	0.0021962	0.00979504	335.416	797.846	1.25016	90.4663	NA	LC	73
2,4-Dihydroxybenzoic acid	0.0251087	0.0559925	108.873	556.376	2.35341	150.911	NA	LC	121
2-Hydroxydecanoate	0.534068	0.598479	262.746	245.583	-0.0974579	26.0251	NA	LC	111
2-Hydroxyglutaric acid	0.285838	0.366333	0.64938	0.825013	0.345354	0.149932	C01087	GC	31
2-Hydroxyhexadecanoic acid	0.361041	0.4352	264.055	475.896	0.849806	214.287	NA	LC	117
2-Indolecarboxylic acid_1	8.49e-08	1.89e-05	3071.87	6529.43	1.08784	113.915	NA	LC	68
2-Indolecarboxylic acid_2	0.708749	0.756225	694.738	662.968	-0.0675297	81.0889	NA	LC	162
2-Methylglutaric acid	0.131908	0.183111	2402.75	2075.86	-0.210977	187.513	NA	LC	108
2-O-Sinapoylmalate	0.0749671	0.115294	668595	708602	0.0838426	18596.2	NA	LC	169
2-O-Sinapoylmalate (dimer)	0.540087	0.601556	847042	830658	-0.0281789	25226.9	NA	LC	171
2-Oxovaleric acid	0.648697	0.70223	1033.24	1069.23	0.0493894	75.0781	C06255	LC	125
3-Hydroxyisovaleric acid	0.994317	0.994317	250.188	250.399	0.00121606	28.4158	NA	LC	105
3-Indolylmethylglucosinolate / Glucobrassicin	9.44e-05	0.00263007	111790	1.18108e+06	3.40124	116527	NA	LC	149
4-Methylthiobutyl glucosinolate / Glucoerucin	0.0021173	0.00963588	294.177	1066.06	1.85754	149.91	NA	LC	143
4-Deoxythreonic acid	0.970207	0.978987	0.279924	0.281923	0.0102674	0.0513515	NA	GC	14
4-hydroxy-3-indolylmethyl glucosinolate / 4-Hydroxyglucobrassicin	0.422956	0.491246	2576.08	3421.25	0.409346	983.07	NA	LC	148
4-Hydroxybenzoic acid	0.0317945	0.0650476	1863.4	7998.72	2.10183	2203.14	C00156	LC	119
4-Methoxyisatin	0.133411	0.183646	1181.6	2498.17	1.08013	758.785	NA	LC	69
4-Methylsulphinylbutyl / Sulforaphane (fragment)	0.802904	0.836671	244410	238144	-0.0374679	24017.5	NA	LC	39
5-Hydroxy-L-tryptophan_1	0.0209328	0.0512969	1471.71	2373.76	0.689679	290.343	C00643	LC	20
5-Hydroxy-L-tryptophan_2	0.225559	0.29415	688.615	883.208	0.359056	144.088	C00643	LC	59
5-methylsulfinylpentyl glucosinolate	0.00207947	0.00963588	4731.97	42506.6	3.16718	7310.04	NA	LC	144
5'-Methylthioadenosine	0.464637	0.528643	1157.07	1267.51	0.131522	141.457	C00170	LC	88
6-Methylsulfinylhexyl glucosinolate / Glucohesperalin	0.000881994	0.00737332	621.273	5999.24	3.27148	881.206	NA	LC	145
7-methylsulfinylheptyl glucosinolate / Glucoibarin	0.00117553	0.008192	4259.33	34063.5	2.99953	5159.16	NA	LC	146
8-(Methylsulfinyl)octylamine	0.0483864	0.0832702	44245.1	71130.6	0.684952	10880	NA	LC	36
8-(methylsulfinyl)octyl glucosinolate / Desulfoglucohirsutin	0.0477781	0.0832384	344.187	908.402	1.40014	227.468	NA	LC	37
8-(Methylthio)octanenitrile	0.410296	0.479036	2103.43	2328.66	0.146753	254.536	NA	LC	35
8-Methylsulfinyloctyl isothiocyanate / Hirsutin	0.0243842	0.0558769	614959	808488	0.394737	64769.6	NA	LC	30
8-Methylsulfinyloctyl isothiocyanate / Hirsutin (fragment)	0.0387914	0.0720873	11869.2	17266.1	0.540719	2048.04	NA	LC	34
8-methylthiooctyl glucosinolate	0.0109253	0.0312351	1016.4	2006.33	0.981089	272.479	NA	LC	150
9-(Methylthio)nonanenitrile	0.00154122	0.00859229	29299	45103.4	0.622383	2883.2	NA	LC	29
Adenosine	0.0289819	0.0616494	90279.4	115030	0.349536	8668.33	C00212	LC	86
Adenosine monophosphate	0.00549515	0.0197648	3317.99	2529.65	-0.391371	186.332	C00020	LC	130
Alanine	0.000925798	0.00737332	2.04655	2.9038	0.504751	0.141765	C00041	GC	3
Arabidopside A / MGDG(18:4;O/16:4;O) / MGDG(12-OPDA/dinor-12-OPDA)	0.0397093	0.0725833	241556	173656	-0.476125	25939	NA	LC	50
Arabidopside B / MGDG(18:4;O/18:4;O) / MGDG(12-OPDA/12-OPDA)	0.0958224	0.145363	42797.3	27737.6	-0.625676	7629.15	NA	LC	53
Arabidopside C / DGDG(18:4;O/16:4;O) / DGDG(12-OPDA/dinor-12-OPDA)	0.388119	0.457956	9342.07	8147.59	-0.197369	1283.99	NA	LC	54
Arabidopside D / DGDG(18:4;O/18:4;O) / DGDG(12-OPDA/12-OPDA)	0.909687	0.926303	23779.7	24209.5	0.0258465	3633.51	NA	LC	55
Ascorbic acid	0.175665	0.237414	1.01601	0.721223	-0.494399	0.192034	C01041	GC	51
Aspartyl-Leucine	0.00167268	0.0086746	609.724	1194.09	0.969682	108.328	NA	LC	97
a-Tocopherol	0.00873918	0.0270672	0.65289	1.19211	0.868607	0.14108	C02477	GC	71
Azelaic acid (AZA)	0.196021	0.261753	5738.5	5319.34	-0.109428	288.169	C08261	LC	110
b-Alanine	6.44e-06	0.000328647	8829.4	11368.9	0.364708	173.772	C00099	LC	1
Benzoic acid	0.622549	0.680532	3.20451	3.29823	0.0415879	0.180688	C00539	GC	5
Benzyl dithiocarbamate (oxidized)	0.735777	0.777622	24141.5	23228.7	-0.0556062	2581.88	NA	LC	65
Brassicanal-like	0.637623	0.693609	85287.6	80363.9	-0.0857873	9929.26	NA	LC	57
b-Sitosterol	0.0290277	0.0616494	1.55108	2.38379	0.619984	0.291766	C01753	GC	74
Butyric acid	0.0334716	0.0654752	0.151999	0.39081	1.36241	0.0869691	C00246	GC	21
Camalexin	0.0331588	0.0654372	1087.22	478144	8.78066	173285	NA	LC	60
Campesterol	0.683535	0.732828	1.90527	1.99816	0.0686726	0.216981	C01789	GC	72
Citramalic acid	0.000118458	0.00293512	2.31489	4.41042	0.929971	0.237769	C00815	GC	23
Citric acid	0.0306326	0.0644441	1.23358e+06	1.44174e+06	0.224958	73997	C00158	LC	112
Citrulline	0.860804	0.880547	1633.65	1675.51	0.0365024	228.714	C00327	LC	16
Cyanidin 3-glucoside / Kuromamine	0.000984683	0.00757187	2328.72	5354.39	1.20118	506.269	NA	LC	134
D-Arabinose	0.100079	0.147799	1.29937	1.67312	0.364724	0.192394	NA	GC	36
Dehydroascorbic acid (DHA)	0.386863	0.457956	2.49312	2.15993	-0.206965	0.357141	C00425	GC	45
D-Fructose	0.118435	0.169301	0.457389	0.853493	0.899958	0.217505	C02336	GC	46
DG(18:4;O/16:4;O/0:0) / DG(12-OPDA/dinor-12-OPDA)	0.0665253	0.107501	176185	124824	-0.497196	22949	NA	LC	49
D-Glucoheptose	0.0125505	0.034231	1519.03	1260.97	-0.268617	73.3562	NA	LC	132
D-Glucose	0.0104587	0.0306881	1.08454	1.9785	0.867321	0.243609	C00221	GC	47
D-Glucuronic acid	0.0214567	0.0519345	0.899271	1.31707	0.550507	0.135321	C00191	GC	49
D-Glutamic acid	0.000508988	0.00528424	0.98174	2.02529	1.04472	0.154236	C00217	GC	33
DGMG(18:4;O/0:0) / DGMG(12-OPDA)_1	0.723635	0.768431	46055.9	47612.5	0.0479561	4199.85	NA	LC	47
DGMG(18:4;O/0:0) / DGMG(12-OPDA)_2	0.0108071	0.0312351	8020.35	12028.3	0.584692	1100.43	NA	LC	48
Dihydrocamalexic acid / DHCA	0.0423095	0.0742914	61.2985	3928.27	6.0019	1504.39	NA	LC	61
Disaccharide like Galatinol	0.000247896	0.00368538	0.782288	1.96784	1.33084	0.153579	NA	GC	70
D-Maltose	0.0235844	0.0552438	0.426426	0.761621	0.836776	0.11122	C00208	GC	67
Dodecanedioic acid	0.338667	0.419781	705.677	655.623	-0.106142	48.1553	C02678	LC	115
Dodecanoic acid	0.00227144	0.00985817	1.0098	1.69126	0.744023	0.134215	C02679	GC	35
D-Ribose	0.00596591	0.0211174	0.407046	0.632303	0.635424	0.0541905	C00121	GC	38
Elaidic acid	0.179033	0.240509	2.33147	2.56791	0.139354	0.155431	C01712	GC	57
Ethanolamine	0.00229877	0.00985817	1.50692	2.1742	0.52888	0.131737	C00189	GC	6
Feruloyl malate	0.00018546	0.00339157	13510.2	23197.2	0.779898	1190.84	NA	LC	158
Feruloyl-5-O-(4-coumaroyl)-D-quinate	0.0592174	0.0970991	8045.68	9213.12	0.195474	502.585	NA	LC	160
Fumaric acid	0.349844	0.428655	3.69409	3.1621	-0.224338	0.524802	C00122	GC	15
Galactinol	0.0126816	0.034231	1.32932	1.94369	0.548105	0.175066	C01235	GC	69
g-Aminobutyric acid (GABA)	0.0286136	0.0616494	4445.8	6694.62	0.590558	784.926	C00334	LC	3
g-Glutamylisoleucine	0.0357201	0.0689425	175.139	307.937	0.814138	49.24	NA	LC	98
g-Glutamylleucine	0.0526791	0.0889958	187.445	412.198	1.13687	93.3151	NA	LC	99
Gluconic acid	0.00161386	0.0086746	441.372	324.42	-0.444133	21.5287	C00257	LC	128
Glucose 6-phosphate	0.779159	0.815739	1.01412	0.944243	-0.103002	0.238239	C00092	GC	62
Glucosyringic acid / Syringate-4-b-D-glucopyranoside	0.00320236	0.0126023	6804.29	10070	0.565543	689.444	NA	LC	138
Glutaric acid	0.0975649	0.147007	1104.78	1445.73	0.38804	173.869	C00489	LC	106
Glyceric acid	0.00689388	0.023293	887.563	324.841	-1.45011	139.693	C00258	LC	103
Glycerol	0.000575774	0.00558251	1.71878	2.25336	0.390692	0.0808429	C00116	GC	8
Glyceryl-glucoside	0.000303636	0.00398299	0.15964	0.268287	0.748953	0.0146028	NA	GC	61
Glycine	0.00248945	0.0104745	0.323812	0.960963	1.56932	0.127815	C00037	GC	11
Glycolic acid	0.00424313	0.0157703	1.73552	2.55849	0.55992	0.18416	C03547	GC	2
g-Tocopherol	0.107064	0.156048	0.276526	0.448482	0.697636	0.0907924	C02483	GC	68
Guanosine	0.00113357	0.00815442	4582.32	7698.44	0.748489	535.65	C00387	LC	87
Hydroxycamalexin Hexoside	0.0326911	0.0650904	849.397	13688.5	4.01038	4645.52	NA	LC	63
Hypoxanthine	0.823997	0.854657	699.362	742.712	0.0867628	186.579	C00262	LC	90
Indol-3-ylmethyl-ascorbate / Ascorbigen	0.0713963	0.112783	60364.8	34642.3	-0.801176	11763.1	NA	LC	62
Indole dithiocarbamate glucoside	0.0309936	0.0645942	786.363	126.534	-2.63567	235.304	NA	LC	161
Indole-3-carbinol (-H2O)_1	0.0366026	0.0691727	15206.7	101720	2.74182	32297.5	NA	LC	66
Indole-3-carbinol (-H2O)_2	0.352234	0.429225	30696.3	24422.7	-0.329842	6222.04	NA	LC	67
Indole-3-carboxaldehyde	0.0190193	0.0481966	230828	161285	-0.517205	21852.7	C08493	LC	32
Indolylmethyl-desulfoglucosinolate / Desulfoglucobrassicin	0.00139704	0.00859229	275.638	747.023	1.43838	84.3664	NA	LC	38
Indolylmethylthiohydroximate	0.000200919	0.00339157	6010.6	65268.2	3.4408	7390.41	NA	LC	56
Inosine	0.440427	0.508887	604.156	723.983	0.261035	145.076	C00294	LC	129
Isoleucyl-Isoleucine	0.0193781	0.0485541	903.92	1482.92	0.714177	182.79	NA	LC	95
Isoleucyl-Leucine	0.00918767	0.0276275	1640.65	3011.68	0.876304	362.773	NA	LC	96
N-Jasmonoylisoleucine / JA-Ile	0.00409192	0.0157327	174.215	440.308	1.33765	59.0957	NA	LC	41
Kaempferol 3-(2''-rhamnosylgalactoside) 7-rhamnoside	6.65e-06	0.000328647	102518	39955.3	-1.35942	4304.41	NA	LC	26
Kaempferol 3,7-dirhamnoside / Kaempferitrin	7.37e-06	0.000328647	243085	112106	-1.1166	9170.5	NA	LC	22
Kaempferol 3-gentiobioside	0.00134555	0.00859229	4301.15	2575.35	-0.739957	306.635	NA	LC	24
Kaempferol 3-gentiobioside 7-rhamnoside	0.00152645	0.00859229	4611.65	2819.3	-0.70995	326.368	NA	LC	28
Kaempferol 3-glucoside-7-rhamnoside	1.7e-05	0.000542791	15519.5	6330.72	-1.29364	742.886	NA	LC	23
Kaempferol 3-O-a-L-rhamnofuranoside	0.000344422	0.00418376	1234.14	322.68	-1.93533	125.359	NA	LC	141
Kaempferol 3-O-b-glucopyranoside-7-O-a-rhamnopyranoside	2.11e-06	0.0002349	119108	39766.9	-1.58264	4489.18	NA	LC	21
Kaempferol 3-O-glucoside / Astragalin	0.20417	0.271012	396.077	447.332	0.175566	35.981	NA	LC	133
Ketoleucine	0.447058	0.511251	1367.21	1234.26	-0.14759	163.451	C00233	LC	126
Kynurenic acid	0.846682	0.87412	460.187	471.561	0.0352233	56.3391	C01717	LC	18
L-Arginine	0.390186	0.457956	495.799	552.973	0.157455	61.7453	C00062	LC	15
L-Aspartic acid	0.00138401	0.00859229	2331.77	1253.73	-0.895204	192.593	C00049	LC	118
Levoglucosan	0.00740775	0.023941	0.500157	1.72743	1.78817	0.309513	NA	GC	39
L-Glutamic acid	0.00135027	0.00859229	28382.7	40171.8	0.501171	2096.06	C00025	LC	12
L-Glutamine	0.00322123	0.0126023	25780.8	19513.3	-0.401842	1324.78	C00064	LC	11
L-Isoleucine	0.0728285	0.112783	89337.1	200884	1.16903	51349.2	C00407	LC	9
L-Leucine	0.0618956	0.10075	177972	459977	1.36991	123116	C00123	LC	10
L-Lysine	0.173955	0.236537	0.146398	0.325599	1.1532	0.116195	C00047	GC	48
L-Methionine	0.000752123	0.00698847	2793.77	7084.76	1.3425	682.234	C00073	LC	13
L-Phenylalanine	0.0497441	0.0846789	165870	361318	1.12321	79752.2	C00079	LC	14
L-Proline	0.000212924	0.00339157	226657	440571	0.958866	26959.3	C00148	LC	4
L-Serine	0.00103545	0.00769681	0.796604	2.69747	1.75967	0.321131	C00065	GC	16
L-Threonine	0.00178605	0.00888173	6584.2	8342.17	0.341414	330.113	C00188	LC	6
L-Tryptophan	0.0830902	0.126912	20803.2	54577.8	1.39151	16262	C00078	LC	19
L-Tyrosine	0.302396	0.385339	20834.6	26901	0.368679	5378.03	C00082	LC	17
Luteolin-7,3'-di-O-glucoside	0.000167081	0.00339157	1041.58	589.767	-0.820556	54.5116	NA	LC	25
L-Valine	0.0128942	0.034231	0.122187	0.28744	1.23418	0.0472739	C00183	GC	4
L-Xylulose	0.00164638	0.0086746	0.563112	1.05061	0.899729	0.0900899	C00312	GC	37
LysoPC(0:0/18:1(9Z))	0.854746	0.87838	1040.63	1010.39	-0.042538	158.212	NA	LC	81
LysoPC(0:0/18:2(9Z,12Z))	0.0395691	0.0725833	5082.96	6407.69	0.334137	505.562	NA	LC	79
LysoPC(0:0/18:3)	0.120706	0.170227	6025.83	7563.67	0.327927	850.849	NA	LC	77
LysoPC(16:0/0:0)	0.0485432	0.0832702	1895.4	3895.18	1.03919	810.052	C04230	LC	75
LysoPC(18:0/0:0)	0.30811	0.390389	308.991	373.744	0.274484	58.1535	C04230	LC	82
LysoPC(18:1(9Z)/0:0)	0.236071	0.306069	617.749	845.227	0.452317	172.795	NA	LC	80
LysoPC(18:2(9Z,12Z)/0:0)	0.0120361	0.0335506	2022.09	4224.32	1.06287	619.914	NA	LC	78
LysoPC(18:3(9Z,12Z,15Z)/0:0)	0.00864941	0.0270672	2315.86	5183.06	1.16225	748.426	NA	LC	76
LysoPE(0:0/18:2(9Z,12Z))	0.0561211	0.0933955	645.852	1000.63	0.631634	150.195	NA	LC	85
LysoPE(16:0/0:0)	0.0993718	0.147733	848.878	1642.19	0.951993	407.303	NA	LC	83
LysoPE(18:2(9Z,12Z)/0:0)	0.0421298	0.0742914	411.714	723.149	0.81265	121.011	NA	LC	84
Malic acid	0.54221	0.601556	757799	816498	0.107634	90871.5	C00149	LC	107
Methoxy-substituted indole	0.00869749	0.0270672	7688.02	11823.3	0.620955	1080.79	NA	LC	31
Methyl jasmonate (MeJA)	0.0128859	0.034231	530.561	808.926	0.608489	79.6195	C11512	LC	154
MG(16:0/0:0/0:0)	0.120136	0.170227	2.27557	2.74681	0.271525	0.26023	NA	GC	64
MG(16:4;O/0:0/0:0) / MG(dinor-12-OPDA)	0.363083	0.435309	69046.8	64776.7	-0.092101	4339.28	NA	LC	43
MGDG(18:4;2O/16:3;O)	0.0150198	0.039405	36123.2	23413.8	-0.625567	3769.97	NA	LC	51
MGDG(18:4;3O/16:3;O)	0.0237821	0.0552438	9556.16	7472.96	-0.354752	692.708	NA	LC	52
MGMG(16:4;O/0:0) / MGMG(dinor-12-OPDA)	0.000356464	0.00418376	188013	159641	-0.236001	3926.83	NA	LC	44
MGMG(18:4;O/0:0) / MGMG(12-OPDA)_1	0.443548	0.509852	21126.7	23208.3	0.135578	2538.54	NA	LC	45
MGMG(18:4;O/0:0) / MGMG(12-OPDA)_2	0.0358625	0.0689425	22937.2	17745.6	-0.370232	1927.13	NA	LC	46
myo-Inositol	0.355189	0.430474	1.33544	1.19253	-0.163298	0.142684	C00137	GC	53
myo-Inositol 1-Monophosphate	0.679175	0.731672	1.30564	1.25028	-0.0624968	0.127417	C01177	GC	63
Norvaline	0.0232382	0.0551289	62205.3	102706	0.723409	13387.3	C01799	LC	5
Oleamide	0.111148	0.159909	301.541	473.419	0.650763	92.0635	C19670	LC	94
O-Malonyl Hydroxycamalexin Hexoside	0.0375307	0.0703306	1487.2	39016.3	4.71341	14109.4	NA	LC	64
Oxidized glutathione	0.0248825	0.0559925	15426.1	21746.3	0.495402	2126.37	NA	LC	131
Oxoglutaric acid	0.0113957	0.0321677	12884.6	17770	0.4638	1357.88	C00026	LC	127
Palmitic acid	0.21254	0.278802	2.71939	3.06129	0.170858	0.245135	C00249	GC	52
Pantothenic acid	0.00517244	0.0189091	6587.8	8240.37	0.322911	385.587	C00864	LC	128
Peonidin 3-rutinoside	0.104101	0.152727	8616.01	3268.58	-1.39836	2793.57	NA	LC	135
Phenylalanylglutamic acid	0.00282218	0.0114427	315.111	745.215	1.2418	88.4944	NA	LC	102
Phenylalanylisoleucine	0.00181563	0.00888173	1686.85	3353.27	0.991235	313.936	NA	LC	101
Phenylalanylvaline	0.00662113	0.0227156	284.614	533.757	0.907174	61.306	NA	LC	100
Phytol	0.000885361	0.00737332	1.02549	1.5625	0.607541	0.0880553	C01389	GC	54
Phytoprostane A1	0.775151	0.815371	1965.37	2070.1	0.0749	350.472	NA	LC	70
Phytoprostane D1 / 9-epi-9-D1t-Phytoprostane	0.262116	0.337872	4456.74	5675.41	0.348737	984.753	NA	LC	166
Phytoprostane E1	0.172414	0.235879	526.502	805.611	0.613642	180.216	NA	LC	167
Phytoprostane F1 / 9-F1-Phytoprostane	0.0285903	0.0616494	3386	4902.02	0.533797	529.039	NA	LC	168
Phytoprostane H1	0.0710976	0.112783	571.264	370.084	-0.626305	91.8728	NA	LC	164
Phytoprostane J1	0.0314304	0.0648979	312.241	675.699	1.11372	130.106	NA	LC	163
Phytoprostane_unknown	0.0362974	0.0691727	3905.74	6470.52	0.728285	955.253	NA	LC	165
Pimelic acid	0.33967	0.419781	921.664	976.693	0.083665	53.0613	C02656	LC	109
Pipecolic acid	0.0422507	0.0742914	6244.24	57962.1	3.21451	20112.1	C00408	LC	8
Protocatechuic acid 3-glucoside	0.0410116	0.0737547	1228.1	11150.7	3.18263	3825.75	NA	LC	157
Putrescine	0.0988391	0.147733	0.562031	0.732979	0.383122	0.0875936	C00134	GC	40
Pyroglutamic acid	0.0216588	0.0519345	33374.9	29464.7	-0.179777	1269.49	C01879	LC	7
Pyruvic acid	0.108914	0.157713	2.18282	2.55103	0.224886	0.195689	C00022	GC	1
Quercetin 3-[rhamnosyl-(1->2)-rhamnosyl-(1->6)-glucoside]_1	0.0015147	0.00859229	4649.11	2847.05	-0.707489	327.641	NA	LC	27
Quercetin 3-[rhamnosyl-(1->2)-rhamnosyl-(1->6)-glucoside]_2	0.0726804	0.112783	5861.31	5185.18	-0.17683	311.039	NA	LC	142
Raffinose	0.0404128	0.0732687	1.93544	3.64879	0.914754	0.657819	C00492	GC	75
Salicylic acid glycoside_1	1.58e-05	0.000542791	736.3	1502.69	1.02918	61.1319	NA	LC	136
Salicylic acid glycoside_2	0.0322374	0.0650904	14659	65037.7	2.14949	18158.8	NA	LC	137
Salicylic acid_1	0.000521315	0.00528424	9796.03	24388.8	1.31595	2166.4	C00805	LC	120
Salicylic acid_2	0.00661319	0.0227156	2346.51	1030.75	-1.18683	323.683	C00805	LC	140
Sebacic acid	0.0245558	0.0558769	1098.79	942.659	-0.221103	52.3469	C08277	LC	113
Shikimic acid	0.00420983	0.0157703	1.00531	1.44437	0.522804	0.0980904	C00493	GC	42
Sinapaldehyde	0.00045065	0.00502475	1692.89	3948.07	1.22166	325.887	NA	LC	71
Sinapic acid_1	0.988631	0.993084	190332	190482	0.00113278	10065.7	C00482	LC	122
Sinapic acid_2	0.00720488	0.023941	4161.67	8428.42	1.0181	1069.5	C00482	LC	72
Sinapoyl - Sinapoyl aldehyde - glucose	0.00207219	0.00963588	17619.7	10193.4	-0.789549	1436.11	NA	LC	74
Sinapyl alcohol 4-O-glucoside / Syringin	0.000301825	0.00398299	2412.68	4417.51	0.872597	269.169	NA	LC	159
Stearic acid	0.208982	0.275757	1.88694	2.43539	0.368108	0.38973	C01530	GC	60
Stigmasterol	0.0577036	0.0953178	0.0534896	0.358244	2.74362	0.130138	C05442	GC	73
Succinic acid	0.477284	0.540275	104888	89443.8	-0.229798	20381.2	C00042	LC	104
Succinyladenosine	0.0270349	0.0596909	4616.08	6901.01	0.58014	785.618	NA	LC	89
Sucrose	0.0204863	0.0507606	0.397402	0.898126	1.17632	0.160295	C00089	GC	65
Syringic acid - quinic acid	0.340719	0.419781	798.977	607.369	-0.395581	185.19	NA	LC	139
Threonic acid	0.952855	0.965848	670.963	661.492	-0.0205106	153.669	C01620	LC	123
Trehalose	0.00926451	0.0276275	0.0695968	0.0990117	0.508577	0.00779775	C01083	GC	66
Tromethamine	0.121373	0.170227	0.231221	0.296009	0.356369	0.0359247	C07182	GC	20
Undecanedioic acid	0.132201	0.183111	912.966	804.74	-0.182039	62.1386	NA	LC	114
Unknown camalexin metabolite	0.0727381	0.112783	350.705	7036.24	4.32648	3076.33	NA	LC	58
Uracil	0.620062	0.680532	4529.76	4230.81	-0.0985032	572.195	C00106	LC	93
Uric acid	0.00151972	0.00859229	6923.21	9711.53	0.488257	507.283	C00366	LC	92
Xanthine	0.0680001	0.109094	2604.35	2166.61	-0.26548	196.991	C00385	LC	91

## Sheet: med25vsCol-0buff24h
Supplementary Table 2. Ratios between levels of metabolites in mock-treated med25 relative to mock-treated Col-0 (control) at 24 hours p.i.
Metabolites	p-values	FDR	Average peak value untreated Col-0	Average peak value untreated med25	log2-fold change	Standard error	Kegg info	Mass spec	Peak number (from Supplementary table S1)
(-)-Jasmonic acid / (1R,2R)-Jasmonic acid	0.00313264	0.0145537	213.538	537.308	1.33126	68.0468	C08491	LC	152
(9Z,12Z)-Octadecadienoic acid / Linoleic acid	0.330836	0.426453	3.08196	2.97084	-0.0529806	0.105048	C01595	GC	56
(9Z,12Z,15Z)-Octadecatrienoic acid / a-Linolenic acid	0.0141895	0.0390648	2.77769	2.41076	-0.204401	0.107374	C06427	GC	58
1,11-Undecanedicarboxylic acid	0.171165	0.266922	744.989	698.409	-0.0931473	29.9733	NA	LC	116
1,2-di-O-sinapoyl-β-D-glucose	0.000757258	0.00469079	19377	11424.7	-0.762183	1265.97	NA	LC	170
11- or 12-hydroxyjasmonic acid glucoside / 12OH-JA-Glu	0.0765316	0.142221	2054.68	1426.55	-0.526385	294.016	NA	LC	156
12-carboxyjasmonoyl-L-isoleucine / 12-COOH-JA-Ile	0.128904	0.216133	8765.38	6841.78	-0.357445	1092.99	NA	LC	155
12-hydroxyjasmonic acid / 12OH-JA / tuberonic acid	0.00143038	0.00741802	808.5	1816.56	1.16789	181.247	NA	LC	153
12-hydroxy-jasmonoyl-isoleucine / 12OH-JA-Ile	0.0476843	0.0993794	388.894	263.409	-0.562071	50.5605	NA	LC	42
12-Oxophytodienoic acid / 12-OPDA	0.337263	0.432239	20262.8	22832.7	0.172267	2464.62	NA	LC	40
1-Aminocyclopropanecarboxylic acid (ACC)	8.15e-05	0.00129809	3731.43	5183.1	0.474085	154.153	C01234	LC	2
1-hydroxy-3-indolylmethyl glucosinolate / 1-hydroxyglucobrassicin	0.903125	0.934945	5222.7	5166.17	-0.0157011	445.293	NA	LC	147
1-Isothiocyanato-4-methylsulphinylbutane / Sulforaphane	0.106009	0.186143	854479	772638	-0.145254	43049.8	NA	LC	33
1-Methoxy-3-indolylmethyl glucosinolate / Neoglucobrassicin	5.48e-06	0.00030758	171745	96287.6	-0.83485	5022.1	NA	LC	151
1-O-sinapoyl-D-glucose	0.00377576	0.0165452	603.044	375.11	-0.684951	49.7817	NA	LC	73
2,4-Dihydroxybenzoic acid	0.00671075	0.0237539	175.896	470.888	1.42066	72.8013	NA	LC	121
2-Hydroxydecanoate	0.979318	0.980311	286.756	286.121	-0.00320098	23.5189	NA	LC	111
2-Hydroxyglutaric acid	0.0719851	0.138385	0.71076	0.59004	-0.26855	0.0553567	C01087	GC	31
2-Hydroxyhexadecanoic acid	0.740489	0.797725	261.423	250.407	-0.062115	31.7548	NA	LC	117
2-Indolecarboxylic acid_1	0.112235	0.194019	2406.43	2163.84	-0.153301	130.43	NA	LC	68
2-Indolecarboxylic acid_2	0.0690298	0.135032	702.593	557.906	-0.332667	65.434	NA	LC	162
2-Methylglutaric acid	0.000539697	0.00388234	3664.14	2311.63	-0.664563	202.087	NA	LC	108
2-O-Sinapoylmalate	0.00973705	0.0324084	709038	638214	-0.151823	18987.9	NA	LC	169
2-O-Sinapoylmalate (dimer)	0.00107001	0.00596532	927457	789829	-0.231739	23397.2	NA	LC	171
2-Oxovaleric acid	0.00378387	0.0165452	1599.56	1072.25	-0.57704	115.219	C06255	LC	125
3-Hydroxyisovaleric acid	0.0150711	0.0404924	348.382	245.809	-0.503132	30.451	NA	LC	105
3-Indolylmethylglucosinolate / Glucobrassicin	0.412633	0.505589	319740	367858	0.202246	54668.5	NA	LC	149
4-Methylthiobutyl glucosinolate / Glucoerucin	0.0102752	0.0327338	524.15	1350.69	1.36564	224.326	NA	LC	143
4-Deoxythreonic acid	0.159344	0.250237	0.266817	0.175358	-0.605551	0.05694	NA	GC	14
4-hydroxy-3-indolylmethyl glucosinolate / 4-Hydroxyglucobrassicin	0.909789	0.934945	5034.9	4983.93	-0.0146775	431.273	NA	LC	148
4-Hydroxybenzoic acid	0.00661093	0.0237539	2120.58	7172.67	1.75805	1242.74	C00156	LC	119
4-Methoxyisatin	0.668262	0.748857	929.655	1003.35	0.110064	163.644	NA	LC	69
4-Methylsulphinylbutyl / Sulforaphane (fragment)	0.0587199	0.120133	221926	189799	-0.22561	13794.5	NA	LC	39
5-Hydroxy-L-tryptophan_1	0.553599	0.647407	1352.64	1436.23	0.0865055	133.259	C00643	LC	20
5-Hydroxy-L-tryptophan_2	0.678215	0.752447	1251.74	1333.33	0.0911033	187.222	C00643	LC	59
5-methylsulfinylpentyl glucosinolate	0.0697079	0.135173	19432.3	12880.6	-0.593258	2972.52	NA	LC	144
5'-Methylthioadenosine	0.753034	0.807339	1194.07	1244.51	0.0596915	153.12	C00170	LC	88
6-Methylsulfinylhexyl glucosinolate / Glucohesperalin	0.0118235	0.0358855	2689.2	1384.84	-0.957459	365.65	NA	LC	145
7-methylsulfinylheptyl glucosinolate / Glucoibarin	0.887932	0.934004	17741.4	18139	0.0319814	2704.93	NA	LC	146
8-(Methylsulfinyl)octylamine	0.227928	0.32289	58861.5	50978.5	-0.207436	5870.92	NA	LC	36
8-(methylsulfinyl)octyl glucosinolate / Desulfoglucohirsutin	0.505473	0.596405	280.331	302.422	0.109432	31.1995	NA	LC	37
8-(Methylthio)octanenitrile	0.000814359	0.00487187	5916.02	10363.1	0.80876	717.748	NA	LC	35
8-Methylsulfinyloctyl isothiocyanate / Hirsutin	0.819939	0.872207	751489	760744	0.0176598	38918.7	NA	LC	30
8-Methylsulfinyloctyl isothiocyanate / Hirsutin (fragment)	0.973697	0.980311	15506.5	15548.6	0.00390518	1222.89	NA	LC	34
8-methylthiooctyl glucosinolate	0.0100552	0.0324972	2326.28	4528.04	0.960866	594.626	NA	LC	150
9-(Methylthio)nonanenitrile	0.000519661	0.00386281	79296.7	156578	0.981552	11466.2	NA	LC	29
Adenosine	0.261337	0.351073	224635	204664	-0.134321	16107.7	C00212	LC	86
Adenosine monophosphate	4.92e-05	0.00109771	1716.95	3309.67	0.94684	154.799	C00020	LC	130
Alanine	0.00389539	0.0167052	2.30868	1.71075	-0.432437	0.131438	C00041	GC	3
Arabidopside A / MGDG(18:4;O/16:4;O) / MGDG(12-OPDA/dinor-12-OPDA)	0.384464	0.473676	380313	396445	0.0599325	17198.6	NA	LC	50
Arabidopside B / MGDG(18:4;O/18:4;O) / MGDG(12-OPDA/12-OPDA)	0.0741112	0.140058	78281.3	103895	0.408391	11860.2	NA	LC	53
Arabidopside C / DGDG(18:4;O/16:4;O) / DGDG(12-OPDA/dinor-12-OPDA)	0.012778	0.0374934	17938.9	21161.7	0.238362	919.975	NA	LC	54
Arabidopside D / DGDG(18:4;O/18:4;O) / DGDG(12-OPDA/12-OPDA)	0.00196642	0.00974469	35375.2	44066	0.316929	1663.27	NA	LC	55
Ascorbic acid	0.701318	0.770414	1.53189	1.41015	-0.119464	0.302518	C01041	GC	51
Aspartyl-Leucine	0.18328	0.276158	797.189	854.14	0.0995504	37.8663	NA	LC	97
a-Tocopherol	0.25752	0.348042	0.827611	1.0835	0.388675	0.204556	C02477	GC	71
Azelaic acid (AZA)	0.124621	0.210534	7558.46	6192.43	-0.287587	765.556	C08261	LC	110
b-Alanine	0.000373109	0.0030816	8955.54	6232.9	-0.522877	379.995	C00099	LC	1
Benzoic acid	0.734558	0.797725	3.15562	3.20716	0.0233731	0.145083	C00539	GC	5
Benzyl dithiocarbamate (oxidized)	0.0500502	0.103344	22762.3	18031.7	-0.336112	1933.88	NA	LC	65
Brassicanal-like	0.566178	0.650813	77981	74121.6	-0.0732297	6359.63	NA	LC	57
b-Sitosterol	0.350099	0.443592	1.73758	2.00132	0.203879	0.260332	C01753	GC	74
Butyric acid	0.0338703	0.0740497	0.200008	0.252315	0.335169	0.0191112	C00246	GC	21
Camalexin	0.0271154	0.0629868	990.557	27317.8	4.78546	9059.08	NA	LC	60
Campesterol	0.970357	0.980311	2.04454	2.03762	-0.00489203	0.178667	C01789	GC	72
Citramalic acid	0.587927	0.672347	1.98572	1.93527	-0.0371244	0.0881514	C00815	GC	23
Citric acid	6.9e-06	0.00030758	1.40715e+06	1.02371e+06	-0.458969	26544.3	C00158	LC	112
Citrulline	0.0794913	0.144118	1991.46	2411.69	0.276215	199.261	C00327	LC	16
Cyanidin 3-glucoside / Kuromamine	0.00623071	0.0228772	2907.49	4288.36	0.560651	335.331	NA	LC	134
D-Arabinose	0.12153	0.20688	1.34272	1.61168	0.263403	0.149212	NA	GC	36
Dehydroascorbic acid (DHA)	0.0790013	0.144118	2.2886	3.17202	0.470936	0.418009	C00425	GC	45
D-Fructose	0.370496	0.461135	0.486812	0.436805	-0.156373	0.0516674	C02336	GC	46
DG(18:4;O/16:4;O/0:0) / DG(12-OPDA/dinor-12-OPDA)	0.372217	0.461135	298630	313930	0.0720815	15868.8	NA	LC	49
D-Glucoheptose	0.0266161	0.0624778	1464.72	1654.9	0.176113	65.118	NA	LC	132
D-Glucose	0.225899	0.32289	1.1353	1.33598	0.234824	0.148718	C00221	GC	47
D-Glucuronic acid	0.0756621	0.141787	0.811383	1.02876	0.342454	0.101358	C00191	GC	49
D-Glutamic acid	0.0100077	0.0324972	1.09299	1.67833	0.618751	0.157912	C00217	GC	33
DGMG(18:4;O/0:0) / DGMG(12-OPDA)_1	0.000299532	0.00269929	28944.7	53994.4	0.89951	3358.5	NA	LC	47
DGMG(18:4;O/0:0) / DGMG(12-OPDA)_2	0.00351808	0.0160109	6967.03	12303.7	0.820474	1148.64	NA	LC	48
Dihydrocamalexic acid / DHCA	0.0312964	0.0704959	106.398	304.364	1.51632	70.7833	NA	LC	61
Disaccharide like Galatinol	0.0257077	0.0616432	0.799166	1.19328	0.578369	0.133728	NA	GC	70
D-Maltose	0.00213586	0.0103543	0.722799	1.23326	0.770806	0.0993092	C00208	GC	67
Dodecanedioic acid	0.000149521	0.0016168	729.5	610.887	-0.256002	14.029	C02678	LC	115
Dodecanoic acid	0.0186569	0.0478218	0.949743	1.25741	0.404842	0.0962174	C02679	GC	35
D-Ribose	0.19719	0.286899	0.502974	0.582245	0.211143	0.0546624	C00121	GC	38
Elaidic acid	0.683344	0.754384	3.21045	3.16632	-0.019965	0.103005	C01712	GC	57
Ethanolamine	0.00891828	0.0305966	1.68278	2.4878	0.564026	0.211585	C00189	GC	6
Feruloyl malate	0.84552	0.893606	13363.8	13524.8	0.0172756	791.351	NA	LC	158
Feruloyl-5-O-(4-coumaroyl)-D-quinate	0.00129257	0.00686293	9279.29	6860.66	-0.435666	426.404	NA	LC	160
Fumaric acid	0.00409566	0.0172327	2.8481	2.22775	-0.354416	0.137799	C00122	GC	15
Galactinol	0.181367	0.276158	1.50949	1.91561	0.343737	0.268648	C01235	GC	69
g-Aminobutyric acid (GABA)	0.90201	0.934945	5170.8	5059.15	-0.0314932	869.403	C00334	LC	3
g-Glutamylisoleucine	0.635748	0.723325	265.257	252.071	-0.0735598	26.4408	NA	LC	98
g-Glutamylleucine	0.135905	0.226149	275.383	234.607	-0.231194	23.6836	NA	LC	99
Gluconic acid	0.317945	0.417069	549.638	616.8	0.166323	61.6732	C00257	LC	124
Glucose 6-phosphate	0.557409	0.647407	1.31369	1.61727	0.299938	0.488823	C00092	GC	62
Glucosyringic acid / Syringate-4-b-D-glucopyranoside	0.0260071	0.0616977	6931.43	5459.95	-0.344264	500.802	NA	LC	138
Glutaric acid	0.0734867	0.140058	1783.12	1412.05	-0.33661	171.331	C00489	LC	106
Glyceric acid	7.08e-05	0.00129809	874.97	418.594	-1.06368	47.275	C00258	LC	103
Glycerol	0.138919	0.227787	2.03587	2.31377	0.184604	0.162917	C00116	GC	8
Glyceryl-glucoside	0.0156072	0.0414333	0.144746	0.187088	0.370192	0.0126763	NA	GC	61
Glycine	0.000302611	0.00269929	0.65958	2.23145	1.75836	0.211139	C00037	GC	11
Glycolic acid	0.00490917	0.0188749	2.1082	1.61273	-0.386505	0.114331	C03547	GC	2
g-Tocopherol	0.434774	0.526927	0.248361	0.20709	-0.262182	0.0493217	C02483	GC	68
Guanosine	0.155053	0.246978	12621.2	10782.9	-0.227105	1130.5	C00387	LC	87
Hydroxycamalexin Hexoside	0.0250406	0.0606963	788.29	2528.31	1.68138	586.373	NA	LC	63
Hypoxanthine	0.00257667	0.0122255	979.916	590.942	-0.72964	78.5727	C00262	LC	90
Indol-3-ylmethyl-ascorbate / Ascorbigen	0.237447	0.32847	88408.3	75833.5	-0.221347	9583.75	NA	LC	62
Indole dithiocarbamate glucoside	0.182806	0.276158	1937.83	1452.09	-0.416304	322.554	NA	LC	161
Indole-3-carbinol (-H2O)_1	0.00532917	0.0201425	24425.3	61183	1.32476	8631.31	NA	LC	66
Indole-3-carbinol (-H2O)_2	0.254556	0.346134	40137.5	35752	-0.166929	3481.41	NA	LC	67
Indole-3-carboxaldehyde	0.177655	0.273221	486084	559751	0.20358	48248.1	C08493	LC	32
Indolylmethyl-desulfoglucosinolate / Desulfoglucobrassicin	0.0285727	0.0650175	516.185	327.95	-0.654413	65.6765	NA	LC	38
Indolylmethylthiohydroximate	0.347253	0.4425	16417.6	18701.4	0.1879	2239.84	NA	LC	56
Inosine	0.00480226	0.0188749	1468.14	953.223	-0.623106	118.267	C00294	LC	129
Isoleucyl-Isoleucine	0.107525	0.187328	1283.82	1566.33	0.286949	149.411	NA	LC	95
Isoleucyl-Leucine	0.136906	0.226149	2223.5	2622.9	0.238332	232.7	NA	LC	96
N-Jasmonoylisoleucine / JA-Ile	0.64352	0.728451	206.813	223.825	0.114045	34.9305	NA	LC	41
Kaempferol 3-(2''-rhamnosylgalactoside) 7-rhamnoside	1.46e-05	0.000544285	120714	60520.1	-0.996101	4741.24	NA	LC	26
Kaempferol 3,7-dirhamnoside / Kaempferitrin	2.79e-05	0.000777254	278283	154942	-0.844822	10858.1	NA	LC	22
Kaempferol 3-gentiobioside	5.86e-06	0.00030758	5287.03	2038.45	-1.37498	218.69	NA	LC	24
Kaempferol 3-gentiobioside 7-rhamnoside	0.000111161	0.00149618	5623.5	2849.34	-0.980843	311.233	NA	LC	28
Kaempferol 3-glucoside-7-rhamnoside	1.95e-05	0.00062008	18467	9107.48	-1.01983	774.273	NA	LC	23
Kaempferol 3-O-a-L-rhamnofuranoside	0.000157319	0.0016168	2928.81	907.659	-1.69009	241.238	NA	LC	141
Kaempferol 3-O-b-glucopyranoside-7-O-a-rhamnopyranoside	2.39e-06	0.00030758	143016	54718	-1.38609	5102.87	NA	LC	21
Kaempferol 3-O-glucoside / Astragalin	0.000830184	0.00487187	691.459	356.046	-0.957578	54.332	NA	LC	133
Ketoleucine	0.00181734	0.00921063	1360.25	887.097	-0.616713	89.1547	C00233	LC	126
Kynurenic acid	0.562349	0.649761	915.22	950.745	0.054939	57.9477	C01717	LC	18
L-Arginine	0.000102219	0.00149618	524.588	1005.74	0.938998	53.1829	C00062	LC	15
L-Aspartic acid	0.000344292	0.00295297	2580.85	3205.75	0.312815	85.9409	C00049	LC	118
Levoglucosan	0.496827	0.589322	0.756439	0.861324	0.187331	0.145049	NA	GC	39
L-Glutamic acid	0.0119082	0.0358855	29545	35051.9	0.246579	1546.31	C00025	LC	12
L-Glutamine	4.66e-05	0.00109771	26688.7	39259.9	0.556827	1210.17	C00064	LC	11
L-Isoleucine	0.254141	0.346134	83200.8	91472.6	0.136743	6560.06	C00407	LC	9
L-Leucine	0.189663	0.2807	148682	168501	0.180535	13402.2	C00123	LC	10
L-Lysine	0.00718664	0.0250409	0.110395	0.199625	0.854616	0.0223539	C00047	GC	48
L-Methionine	0.00443482	0.0183142	778.41	1589.16	1.02966	183.115	C00073	LC	13
L-Phenylalanine	0.903628	0.934945	186105	187816	0.0132078	13552.9	C00079	LC	14
L-Proline	0.230683	0.323537	119789	102911	-0.21909	12654.2	C00148	LC	4
L-Serine	0.0171284	0.0444143	0.740528	1.21791	0.717779	0.146185	C00065	GC	16
L-Threonine	0.00015431	0.0016168	7366.92	12486.8	0.761268	608.98	C00188	LC	6
L-Tryptophan	0.0995707	0.177634	22221.3	26213.2	0.238346	2051	C00078	LC	19
L-Tyrosine	0.67383	0.751321	17340.2	17914.4	0.0470008	1298.52	C00082	LC	17
Luteolin-7,3'-di-O-glucoside	5.49e-05	0.00111282	1315.45	556.899	-1.24007	75.1446	NA	LC	25
L-Valine	0.0136604	0.0380785	0.11915	0.159904	0.424429	0.0118184	C00183	GC	4
L-Xylulose	0.293484	0.38726	0.75725	0.659924	-0.19847	0.0845497	C00312	GC	37
LysoPC(0:0/18:1(9Z))	0.0127694	0.0374934	742.152	1302.67	0.81169	159.982	NA	LC	81
LysoPC(0:0/18:2(9Z,12Z))	0.120921	0.20688	3158.15	4084.03	0.370912	512.629	NA	LC	79
LysoPC(0:0/18:3)	0.449123	0.541375	3816.17	4305.21	0.173958	604.114	NA	LC	77
LysoPC(16:0/0:0)	0.0473089	0.0993794	1484.91	2165.95	0.544622	273.761	C04230	LC	75
LysoPC(18:0/0:0)	0.228774	0.32289	318.885	366.96	0.202586	35.8779	C04230	LC	82
LysoPC(18:1(9Z)/0:0)	0.0851708	0.15317	544.909	677.246	0.313666	64.2718	NA	LC	80
LysoPC(18:2(9Z,12Z)/0:0)	0.484213	0.580535	1674.56	1820.53	0.12058	195.842	NA	LC	78
LysoPC(18:3(9Z,12Z,15Z)/0:0)	0.238619	0.32847	2530.39	2179.79	-0.215171	267.96	NA	LC	76
LysoPE(0:0/18:2(9Z,12Z))	0.145454	0.233355	435.314	572.596	0.395459	82.0814	NA	LC	85
LysoPE(16:0/0:0)	0.00465179	0.0188609	609.341	883.197	0.535485	62.4778	NA	LC	83
LysoPE(18:2(9Z,12Z)/0:0)	0.185113	0.277048	284.056	305.262	0.103872	14.1686	NA	LC	84
Malic acid	0.0329269	0.0727001	761971	686337	-0.150819	27420.3	C00149	LC	107
Methoxy-substituted indole	0.980311	0.980311	8167.97	8156.58	-0.00201263	442.636	NA	LC	31
Methyl jasmonate (MeJA)	0.915267	0.93626	807.76	794.827	-0.0232852	116.553	C11512	LC	154
MG(16:0/0:0/0:0)	0.740243	0.797725	2.63611	2.53987	-0.0536593	0.277148	NA	GC	64
MG(16:4;O/0:0/0:0) / MG(dinor-12-OPDA)	0.0283943	0.0650175	60486.4	80253.5	0.407954	6885.38	NA	LC	43
MGDG(18:4;2O/16:3;O)	0.723211	0.790569	45432.9	47178.7	0.054401	4702.8	NA	LC	51
MGDG(18:4;3O/16:3;O)	0.00106887	0.00596532	6646.32	8929.73	0.42606	388.11	NA	LC	52
MGMG(16:4;O/0:0) / MGMG(dinor-12-OPDA)	0.0443372	0.0950691	153758	202511	0.397344	19226.9	NA	LC	44
MGMG(18:4;O/0:0) / MGMG(12-OPDA)_1	0.000281802	0.00269929	13923.3	25399	0.867271	1521.59	NA	LC	45
MGMG(18:4;O/0:0) / MGMG(12-OPDA)_2	0.000417947	0.00332865	18751.4	29428.9	0.650235	1521.66	NA	LC	46
myo-Inositol	0.102116	0.180729	1.38199	1.6132	0.223173	0.119914	C00137	GC	53
myo-Inositol 1-Monophosphate	0.353764	0.445703	1.23073	1.3642	0.148547	0.132833	C01177	GC	63
Norvaline	0.000688509	0.00451581	60010	72760.5	0.277953	1993.82	C01799	LC	5
Oleamide	0.0646793	0.128781	1178.11	289.635	-2.02417	393.389	C19670	LC	94
O-Malonyl Hydroxycamalexin Hexoside	0.0599932	0.121623	1034.27	3395.33	1.71494	1020.63	NA	LC	64
Oxidized glutathione	0.000159505	0.0016168	26017.2	19374.4	-0.425315	794.826	NA	LC	131
Oxoglutaric acid	0.0115094	0.0356472	15758	12795.4	-0.300466	825.347	C00026	LC	127
Palmitic acid	0.143664	0.232153	2.85244	3.01992	0.082315	0.0996041	C00249	GC	52
Pantothenic acid	0.325522	0.422214	7215.43	7778.15	0.10834	525.613	C00864	LC	128
Peonidin 3-rutinoside	0.420411	0.512305	15395.4	13492.6	-0.190328	2200.43	NA	LC	135
Phenylalanylglutamic acid	0.221701	0.318963	413.113	454.921	0.139078	30.6646	NA	LC	102
Phenylalanylisoleucine	0.325654	0.422214	1993.33	2164.43	0.118809	159.87	NA	LC	101
Phenylalanylvaline	0.198128	0.286899	365.784	446.552	0.287835	55.8291	NA	LC	100
Phytol	0.494634	0.589322	0.951108	1.01309	0.0910804	0.085263	C01389	GC	54
Phytoprostane A1	0.0245899	0.0602587	1129.61	1715.07	0.60245	196.369	NA	LC	70
Phytoprostane D1 / 9-epi-9-D1t-Phytoprostane	0.00122344	0.00665431	2391.73	4168.74	0.801556	309.979	NA	LC	166
Phytoprostane E1	0.0104663	0.0328729	220.987	325.625	0.559245	28.519	NA	LC	167
Phytoprostane F1 / 9-F1-Phytoprostane	0.0778944	0.143557	2558.36	3492.48	0.449033	439.876	NA	LC	168
Phytoprostane H1	0.0095959	0.0324084	205.395	353.763	0.784382	39.6457	NA	LC	164
Phytoprostane J1	0.195278	0.286494	195.315	250.689	0.360092	37.9953	NA	LC	163
Phytoprostane_unknown	0.190071	0.2807	3376.23	4541.19	0.427656	788.585	NA	LC	165
Pimelic acid	0.0321704	0.0717399	1606.58	1215.8	-0.402083	140.774	C02656	LC	109
Pipecolic acid	0.0619609	0.12448	14295.9	41514	1.538	11886.7	C00408	LC	8
Protocatechuic acid 3-glucoside	0.016029	0.0420525	1629.4	10288.5	2.65861	2609.13	NA	LC	157
Putrescine	0.000635214	0.00433476	0.523306	1.0221	0.965807	0.0768279	C00134	GC	40
Pyroglutamic acid	0.156596	0.247666	34228.1	36890.8	0.108079	1644.75	C01879	LC	7
Pyruvic acid	0.038275	0.0828672	2.26431	1.67513	-0.434795	0.222737	C00022	GC	1
Quercetin 3-[rhamnosyl-(1->2)-rhamnosyl-(1->6)-glucoside]_1	0.000114059	0.00149618	5671.81	2882.83	-0.976325	314.329	NA	LC	27
Quercetin 3-[rhamnosyl-(1->2)-rhamnosyl-(1->6)-glucoside]_2	0.000135737	0.0016168	6223.45	3904.42	-0.672607	269.588	NA	LC	142
Raffinose	0.018951	0.0480237	0.761272	0.513893	-0.566944	0.0776652	C00492	GC	75
Salicylic acid glycoside_1	0.93061	0.947608	882.069	874.8	-0.0119393	80.0655	NA	LC	136
Salicylic acid glycoside_2	0.00487691	0.0188749	16883.2	58173.3	1.78477	9514.52	NA	LC	137
Salicylic acid_1	0.0452365	0.0960738	12918.9	18041.8	0.481862	2032.24	C00805	LC	120
Salicylic acid_2	0.285192	0.380254	1620.99	1961.9	0.275372	290.587	C00805	LC	140
Sebacic acid	0.0241345	0.0597999	1254.69	1034.46	-0.278453	73.5095	C08277	LC	113
Shikimic acid	0.022794	0.057113	1.36905	1.82827	0.417307	0.151045	C00493	GC	42
Sinapaldehyde	0.0131948	0.0377237	2082.16	3045.4	0.548554	277.054	NA	LC	71
Sinapic acid_1	0.174776	0.27066	197084	180676	-0.125407	10663	C00482	LC	122
Sinapic acid_2	0.0130592	0.0377237	4716.87	8267.24	0.809577	1018.69	C00482	LC	72
Sinapoyl - Sinapoyl aldehyde - glucose	0.000479043	0.00368368	21087.8	12632.7	-0.739244	1235.69	NA	LC	74
Sinapyl alcohol 4-O-glucoside / Syringin	0.359151	0.449948	2240.68	2387.05	0.091288	147.428	NA	LC	159
Stearic acid	0.557088	0.647407	2.30438	2.54032	0.140629	0.37958	C01530	GC	60
Stigmasterol	0.000641466	0.00433476	0.0366072	0.141303	1.94859	0.0161556	C05442	GC	73
Succinic acid	7.64e-05	0.00129809	98941.2	67733.1	-0.546711	3276.55	C00042	LC	104
Succinyladenosine	0.0134936	0.0380785	6451.28	4872.43	-0.404942	456.523	NA	LC	89
Sucrose	0.0660465	0.13034	0.459728	0.38295	-0.263624	0.0342254	C00089	GC	65
Syringic acid - quinic acid	0.821361	0.872207	1835.61	1791.08	-0.0354244	188.742	NA	LC	139
Threonic acid	0.0145737	0.0396333	1393.14	931.647	-0.580487	135.907	C01620	LC	123
Trehalose	0.286469	0.380254	0.0781007	0.0883425	0.177772	0.00875572	C01083	GC	66
Tromethamine	0.906607	0.934945	0.249707	0.264227	0.0815435	0.118666	C07182	GC	20
Undecanedioic acid	0.141551	0.230408	989.607	901.247	-0.134932	52.2149	NA	LC	114
Unknown camalexin metabolite	0.654026	0.736605	353.611	372.28	0.0742273	39.6068	NA	LC	58
Uracil	0.233862	0.325945	6450.42	5218.74	-0.305692	930.623	C00106	LC	93
Uric acid	3.29e-06	0.00030758	8064.8	13715	0.766045	344.806	C00366	LC	92
Xanthine	0.000747817	0.00469079	2072.61	2934.47	0.501649	136.881	C00385	LC	91

## Sheet: med25vsCol-0buff72h
Supplementary Table 2. Ratios between levels of metabolites in mock-treated med25 relative to mock-treated Col-0 (control) at 72 hours p.i.
Metabolites	p-values	FDR	Average peak value untreated Col-0	Average peak value untreated med25	log2-fold change	Standard error	Kegg info	Mass spec	Peak number (from Supplementary table S1)
(-)-Jasmonic acid / (1R,2R)-Jasmonic acid	0.0597961	0.169772	147.008	518.583	1.81868	127.093	C08491	LC	152
(9Z,12Z)-Octadecadienoic acid / Linoleic acid	0.405624	0.502524	2.82916	2.9717	0.0709188	0.153369	C01595	GC	56
(9Z,12Z,15Z)-Octadecatrienoic acid / a-Linolenic acid	0.263695	0.386868	2.50409	2.71053	0.114286	0.16518	C06427	GC	58
1,11-Undecanedicarboxylic acid	0.381639	0.480821	682.857	641.719	-0.0896407	43.4656	NA	LC	116
1,2-di-O-sinapoyl-β-D-glucose	0.00049073	0.00911939	14926.2	6507.42	-1.19769	720.151	NA	LC	170
11- or 12-hydroxyjasmonic acid glucoside / 12OH-JA-Glu	0.446783	0.535852	1230.83	1379.82	0.164849	182.654	NA	LC	156
12-carboxyjasmonoyl-L-isoleucine / 12-COOH-JA-Ile	0.611326	0.685054	3566.21	3241.08	-0.137916	601.996	NA	LC	155
12-hydroxyjasmonic acid / 12OH-JA / tuberonic acid	0.0491031	0.147973	371.407	1076.85	1.53575	229.804	NA	LC	153
12-hydroxy-jasmonoyl-isoleucine / 12OH-JA-Ile	0.348644	0.446825	186.367	238.806	0.357698	50.6978	NA	LC	42
12-Oxophytodienoic acid / 12-OPDA	0.226073	0.352548	21029.5	23048.1	0.132228	1489.32	NA	LC	40
1-Aminocyclopropanecarboxylic acid (ACC)	0.000102033	0.0032617	3461.11	5216.26	0.591779	193.939	C01234	LC	2
1-hydroxy-3-indolylmethyl glucosinolate / 1-hydroxyglucobrassicin	0.31452	0.43564	2681.35	4018.21	0.583595	1211.24	NA	LC	147
1-Isothiocyanato-4-methylsulphinylbutane / Sulforaphane	0.413936	0.509987	957483	867906	-0.141708	101822	NA	LC	33
1-Methoxy-3-indolylmethyl glucosinolate / Neoglucobrassicin	0.0108047	0.0491726	143989	94719.4	-0.604224	11903.8	NA	LC	151
1-O-Sinapoyl-D-glucose	0.0481562	0.147107	335.416	222.873	-0.58973	38.5148	NA	LC	73
2,4-Dihydroxybenzoic acid	0.000635593	0.0109029	108.873	726.08	2.73748	64.8144	NA	LC	121
2-Hydroxydecanoate	0.118357	0.244386	262.746	231.913	-0.180084	16.1914	NA	LC	111
2-Hydroxyglutaric acid	0.858969	0.90782	0.64938	0.663616	0.0312848	0.0760286	C01087	GC	31
2-Hydroxyhexadecanoic acid	0.12679	0.253677	264.055	228.62	-0.207887	19.9895	NA	LC	117
2-Indolecarboxylic acid_1	0.0908831	0.217924	3071.87	4126.97	0.425967	431.705	NA	LC	68
2-Indolecarboxylic acid_2	0.0726625	0.190632	694.738	536.211	-0.37367	68.2577	NA	LC	162
2-Methylglutaric acid	0.214756	0.344735	2402.75	1966.1	-0.289351	309.766	NA	LC	108
2-O-Sinapoylmalate	0.00327128	0.0260144	668595	597431	-0.162362	15083.9	NA	LC	169
2-O-Sinapoylmalate (dimer)	0.000809974	0.011289	847042	709827	-0.254966	19466.7	NA	LC	171
2-Oxovaleric acid	0.396662	0.496942	1033.24	1000.49	-0.0464725	35.134	C06255	LC	125
3-Hydroxyisovaleric acid	0.297331	0.417011	250.188	264.164	0.0784191	11.8173	NA	LC	105
3-Indolylmethylglucosinolate / Glucobrassicin	0.180232	0.314093	111790	234828	1.07081	81090.6	NA	LC	149
4-Methylthiobutyl glucosinolate / Glucoerucin	0.0034997	0.0260144	294.177	591.988	1.00888	61.573	NA	LC	143
4-Deoxythreonic acid	0.16324	0.301294	0.279924	0.346582	0.308162	0.0416208	NA	GC	14
4-hydroxy-3-indolylmethyl glucosinolate / 4-Hydroxyglucobrassicin	0.321472	0.438885	2576.08	3861.78	0.584091	1182.87	NA	LC	148
4-Hydroxybenzoic acid	0.00160328	0.0155448	1863.4	8241.87	2.14503	829.178	C00156	LC	119
4-Methoxyisatin	0.0512861	0.150484	1181.6	2510.99	1.08752	447.79	NA	LC	69
4-Methylsulphinylbutyl / Sulforaphane (fragment)	0.218775	0.344735	244410	213316	-0.196314	22331.6	NA	LC	39
5-Hydroxy-L-tryptophan_1	0.206967	0.34443	1471.71	1584.86	0.106862	78.8587	C00643	LC	20
5-Hydroxy-L-tryptophan_2	0.258999	0.382496	688.615	958.829	0.477576	198.852	C00643	LC	59
5-methylsulfinylpentyl glucosinolate	0.558979	0.648216	4731.97	6552.02	0.4695	2941.8	NA	LC	144
5'-Methylthioadenosine	0.758209	0.810342	1157.07	1226.67	0.0842727	213.81	C00170	LC	88
6-Methylsulfinylhexyl glucosinolate / Glucohesperalin	0.731371	0.787902	621.273	701.371	0.174949	221.359	NA	LC	145
7-methylsulfinylheptyl glucosinolate / Glucoibarin	0.156436	0.296598	4259.33	8333.8	0.968347	2312.16	NA	LC	146
8-(Methylsulfinyl)octylamine	0.105085	0.233282	44245.1	50488.6	0.190439	3159.52	NA	LC	36
8-(methylsulfinyl)octyl glucosinolate / Desulfoglucohirsutin	0.322767	0.438885	344.187	403.952	0.230995	53.7536	NA	LC	37
8-(Methylthio)octanenitrile	0.00120741	0.0128216	2103.43	2920.44	0.473441	124.698	NA	LC	35
8-Methylsulfinyloctyl isothiocyanate / Hirsutin	0.166097	0.303604	614959	677280	0.139263	39505.5	NA	LC	30
8-Methylsulfinyloctyl isothiocyanate / Hirsutin (fragment)	0.355884	0.453497	11869.2	13266.7	0.160585	1395.35	NA	LC	34
8-methylthiooctyl glucosinolate	0.0951838	0.223431	1016.4	1428.87	0.491405	204.328	NA	LC	150
9-(Methylthio)nonanenitrile	0.00111449	0.0125423	29299	44696.9	0.609321	2619.34	NA	LC	29
Adenosine	0.901454	0.925709	90279.4	89174.1	-0.0177716	8479.96	C00212	LC	86
Adenosine monophosphate	0.00476105	0.0304546	3317.99	4668.21	0.49256	267.198	C00020	LC	130
Alanine	0.342707	0.441756	2.04655	1.88874	-0.115769	0.153101	C00041	GC	3
Arabidopside A / MGDG(18:4;O/16:4;O) / MGDG(12-OPDA/dinor-12-OPDA)	0.892458	0.925666	241556	245451	0.0230741	27071.9	NA	LC	50
Arabidopside B / MGDG(18:4;O/18:4;O) / MGDG(12-OPDA/12-OPDA)	0.520877	0.608144	42797.3	48187.4	0.171139	7695.66	NA	LC	53
Arabidopside C / DGDG(18:4;O/16:4;O) / DGDG(12-OPDA/dinor-12-OPDA)	0.562756	0.648216	9342.07	10193.7	0.125856	1380.57	NA	LC	54
Arabidopside D / DGDG(18:4;O/18:4;O) / DGDG(12-OPDA/12-OPDA)	0.293006	0.413546	23779.7	28171.8	0.244526	3744.03	NA	LC	55
Ascorbic acid	0.335307	0.441756	1.01601	0.82125	-0.307022	0.180046	C01041	GC	51
Aspartyl-Leucine	0.0889206	0.215536	609.724	781.539	0.35816	76.147	NA	LC	97
a-Tocopherol	0.0680281	0.185003	0.65289	0.906414	0.473331	0.114091	C02477	GC	71
Azelaic acid (AZA)	0.845593	0.897939	5738.5	5660.82	-0.0196634	380.67	C08261	LC	110
b-Alanine	0.00477987	0.0304546	8829.4	6485.16	-0.445172	417.671	C00099	LC	1
Benzoic acid	0.514508	0.60387	3.20451	3.11306	-0.0417706	0.131663	C00539	GC	5
Benzyl dithiocarbamate (oxidized)	0.00808792	0.0409911	24141.5	18637.8	-0.37328	1392.26	NA	LC	65
Brassicanal-like	0.720964	0.780462	85287.6	89739.2	0.0734031	11889.1	NA	LC	57
b-Sitosterol	0.208533	0.344466	1.55108	1.85041	0.254572	0.211169	C01753	GC	74
Butyric acid	0.043732	0.136144	0.151999	0.228765	0.589803	0.0273981	C00246	GC	21
Camalexin	0.168111	0.304786	1087.22	77202.4	6.14993	42071.3	NA	LC	60
Campesterol	0.707399	0.769513	1.90527	1.81991	-0.0661279	0.214106	C01789	GC	72
Citramalic acid	0.0275296	0.0995761	2.31489	1.68807	-0.455573	0.189612	C00815	GC	23
Citric acid	0.00499445	0.0309378	1.23358e+06	889369	-0.471999	69783.1	C00158	LC	112
Citrulline	0.102022	0.232151	1633.65	2130.71	0.383234	255.097	C00327	LC	16
Cyanidin 3-glucoside / Kuromamine	0.00845977	0.0419229	2328.72	3129.44	0.426369	180.264	NA	LC	134
D-Arabinose	0.0824965	0.209054	1.29937	1.51807	0.224427	0.104426	NA	GC	36
Dehydroascorbic acid (DHA)	0.635768	0.705355	2.49312	2.31327	-0.10802	0.353176	C00425	GC	45
D-Fructose	0.32592	0.440486	0.457389	0.375249	-0.285573	0.0766487	C02336	GC	46
DG(18:4;O/16:4;O/0:0) / DG(12-OPDA/dinor-12-OPDA)	0.922464	0.935044	176185	178729	0.0206887	24681.9	NA	LC	49
D-Glucoheptose	0.907692	0.925709	1519.03	1527.55	0.00807413	68.9077	NA	LC	132
D-Glucose	0.234796	0.3611	1.08454	0.848862	-0.353486	0.166061	C00221	GC	47
D-Glucuronic acid	0.022172	0.0852473	0.899271	1.30391	0.536016	0.125787	C00191	GC	49
D-Glutamic acid	0.00363978	0.0261829	0.98174	1.8039	0.877707	0.114747	C00217	GC	33
DGMG(18:4;O/0:0) / DGMG(12-OPDA)_1	0.00651825	0.0354529	46055.9	59923.6	0.37974	3078.89	NA	LC	47
DGMG(18:4;O/0:0) / DGMG(12-OPDA)_2	0.0322551	0.107357	8020.35	11937.7	0.573783	1412.16	NA	LC	48
Dihydrocamalexic acid / DHCA	0.181695	0.314093	61.2985	265.346	2.11395	119.168	NA	LC	61
Disaccharide like Galatinol	0.0977485	0.226429	0.782288	1.02912	0.39564	0.125719	NA	GC	70
D-Maltose	0.268523	0.391376	0.426426	0.674679	0.661904	0.189266	C00208	GC	67
Dodecanedioic acid	0.154966	0.296598	705.677	638.223	-0.144947	39.8362	C02678	LC	115
Dodecanoic acid	0.655196	0.72331	1.0098	1.07172	0.0858533	0.127078	C02679	GC	35
D-Ribose	0.212933	0.344735	0.407046	0.514795	0.338804	0.071495	C00121	GC	38
Elaidic acid	0.127407	0.253677	2.33147	2.55533	0.13227	0.122383	C01712	GC	57
Ethanolamine	0.0697383	0.187369	1.50692	1.91422	0.345153	0.182352	C00189	GC	6
Feruloyl malate	0.953456	0.962085	13510.2	13448.9	-0.00656167	976.149	NA	LC	158
Feruloyl-5-O-(4-coumaroyl)-D-quinate	0.000293155	0.00594305	8045.68	5796.67	-0.472991	257.492	NA	LC	160
Fumaric acid	0.0295872	0.103093	3.69409	1.74454	-1.08238	0.528195	C00122	GC	15
Galactinol	0.181089	0.314093	1.32932	1.62276	0.287753	0.188439	C01235	GC	69
g-Aminobutyric acid (GABA)	0.887428	0.925111	4445.8	4345.75	-0.0328395	668.766	C00334	LC	3
g-Glutamylisoleucine	0.0856967	0.214723	175.139	295.5	0.75466	50.23	NA	LC	98
g-Glutamylleucine	0.317094	0.436493	187.445	257.824	0.459916	61.1504	NA	LC	99
Gluconic acid	0.0420785	0.13405	441.372	500.74	0.182066	21.6224	C00257	LC	124
Glucose 6-phosphate	0.604771	0.681131	1.01412	1.19717	0.23939	0.326418	C00092	GC	62
Glucosyringic acid / Syringate-4-b-D-glucopyranoside	0.333458	0.441756	6804.29	6257.53	-0.120851	517.432	NA	LC	138
Glutaric acid	0.116701	0.243218	1104.78	1317.27	0.253795	113.695	C00489	LC	106
Glyceric acid	0.0329226	0.107967	887.563	366.871	-1.27458	139.431	C00258	LC	103
Glycerol	0.0984916	0.226429	1.71878	1.93923	0.174093	0.100304	C00116	GC	8
Glyceryl-glucoside	0.157014	0.296598	0.15964	0.203829	0.352536	0.0263845	NA	GC	61
Glycine	0.00341358	0.0260144	0.323812	0.9377	1.53397	0.0953134	C00037	GC	11
Glycolic acid	0.256554	0.38141	1.73552	1.61958	-0.0997482	0.0875004	C03547	GC	2
g-Tocopherol	0.501841	0.595268	0.276526	0.310387	0.166651	0.0459265	C02483	GC	68
Guanosine	0.0609047	0.169772	4582.32	5022.74	0.132397	159.566	C00387	LC	87
Hydroxycamalexin Hexoside	0.0219765	0.0852473	849.397	5319.77	2.64685	1050.32	NA	LC	63
Hypoxanthine	0.00894976	0.0424638	699.362	461.377	-0.600094	62.599	C00262	LC	90
Indol-3-ylmethyl-ascorbate / Ascorbigen	0.108165	0.234181	60364.8	40772.1	-0.566128	10262.6	NA	LC	62
Indole dithiocarbamate glucoside	0.255349	0.38141	786.363	444.281	-0.823723	261.606	NA	LC	161
Indole-3-carbinol (-H2O)_1	8.21303e-05	0.0032617	15206.7	75361.6	2.30912	2734.93	NA	LC	66
Indole-3-carbinol (-H2O)_2	0.105657	0.233282	30696.3	20374.8	-0.591281	5360.62	NA	LC	67
Indole-3-carboxaldehyde	0.981207	0.981207	230828	231319	0.00306648	19625.2	C08493	LC	32
Indolylmethyl-desulfoglucosinolate / Desulfoglucobrassicin	0.104033	0.233282	275.638	177.131	-0.637961	45.9284	NA	LC	38
Indolylmethylthiohydroximate	0.249536	0.378064	6010.6	11667.5	0.956919	4437.58	NA	LC	56
Inosine	0.000117012	0.0032617	604.156	263.993	-1.19442	36.2941	C00294	LC	129
Isoleucyl-Isoleucine	0.031452	0.107357	903.92	1457.62	0.689346	193.001	NA	LC	95
Isoleucyl-Leucine	0.0503122	0.149595	1640.65	2490.15	0.601971	346.134	NA	LC	96
N-Jasmonoylisoleucine / JA-Ile	0.136534	0.264757	174.215	346.493	0.99196	90.4219	NA	LC	41
Kaempferol 3-(2''-rhamnosylgalactoside) 7-rhamnoside	7.39346e-05	0.0032617	102518	50195.6	-1.03025	4363.49	NA	LC	26
Kaempferol 3,7-dirhamnoside / Kaempferitrin	3.74362e-05	0.00278276	243085	133802	-0.861358	9708.53	NA	LC	22
Kaempferol 3-gentiobioside	0.000687811	0.0109559	4301.15	1620.28	-1.40848	285.276	NA	LC	24
Kaempferol 3-gentiobioside 7-rhamnoside	0.000890561	0.0114752	4611.65	1961.25	-1.23351	281.484	NA	LC	28
Kaempferol 3-glucoside-7-rhamnoside	0.000145736	0.00361101	15519.5	7459.7	-1.05689	768.401	NA	LC	23
Kaempferol 3-O-a-L-rhamnofuranoside	0.00267842	0.0221218	1234.14	350.675	-1.8153	121.547	NA	LC	141
Kaempferol 3-O-b-glucopyranoside-7-O-a-rhamnopyranoside	1.73177e-05	0.00193092	119108	47331.8	-1.33139	4488.32	NA	LC	21
Kaempferol 3-O-glucoside / Astragalin	0.00220652	0.0189251	396.077	266.137	-0.57361	19.1454	NA	LC	133
Ketoleucine	0.0167706	0.07192	1367.21	860.318	-0.668291	123.481	C00233	LC	126
Kynurenic acid	0.906033	0.925709	460.187	453.077	-0.0224653	56.4188	C01717	LC	18
L-Arginine	0.00170112	0.0155496	495.799	1255.36	1.34027	90.9178	C00062	LC	15
L-Aspartic acid	0.19775	0.331565	2331.77	2099.09	-0.15166	156.123	C00049	LC	118
Levoglucosan	0.0762189	0.195366	0.500157	0.624642	0.320649	0.0526709	NA	GC	39
L-Glutamic acid	0.00760043	0.0403547	28382.7	37506.2	0.402118	1848.79	C00025	LC	12
L-Glutamine	0.0086774	0.0420665	25780.8	32584.6	0.337894	1777.29	C00064	LC	11
L-Isoleucine	0.00112487	0.0125423	89337.1	138668	0.634309	7924.38	C00407	LC	9
L-Leucine	0.00623949	0.0347852	177972	286921	0.689008	26393.8	C00123	LC	10
L-Lysine	0.0761732	0.195366	0.146398	0.300199	1.03603	0.0655162	C00047	GC	48
L-Methionine	0.250913	0.378064	2793.77	2487.22	-0.167677	234.845	C00073	LC	13
L-Phenylalanine	0.181595	0.314093	165870	215543	0.377919	32517.8	C00079	LC	14
L-Proline	0.109324	0.234416	226657	181706	-0.318907	22964.1	C00148	LC	4
L-Serine	0.00610309	0.0347852	0.796604	1.51895	0.931138	0.131199	C00065	GC	16
L-Threonine	0.00010571	0.0032617	6584.2	11925.4	0.856954	431.452	C00188	LC	6
L-Tryptophan	0.133361	0.263181	20803.2	31449.2	0.596214	5994.93	C00078	LC	19
L-Tyrosine	0.0281314	0.0995761	20834.6	31102.4	0.578043	3430.22	C00082	LC	17
Luteolin-7,3'-di-O-glucoside	0.000236036	0.00526359	1041.58	428.587	-1.28111	55.5462	NA	LC	25
L-Valine	0.0201842	0.0831986	0.122187	0.184703	0.596118	0.0159162	C00183	GC	4
L-Xylulose	0.670899	0.733385	0.563112	0.547681	-0.0400875	0.0345057	C00312	GC	37
LysoPC(0:0/18:1(9Z))	0.287068	0.407746	1040.63	1206.91	0.213861	140.83	NA	LC	81
LysoPC(0:0/18:2(9Z,12Z))	0.339133	0.441756	5082.96	5312.75	0.0637902	220.179	NA	LC	79
LysoPC(0:0/18:3)	0.512564	0.60387	6025.83	6540.88	0.118326	712.326	NA	LC	77
LysoPC(16:0/0:0)	0.163483	0.301294	1895.4	2485.12	0.390814	362.042	C04230	LC	75
LysoPC(18:0/0:0)	0.112771	0.237821	308.991	401.519	0.377901	49.6537	C04230	LC	82
LysoPC(18:1(9Z)/0:0)	0.134941	0.263963	617.749	747.236	0.274543	73.8182	NA	LC	80
LysoPC(18:2(9Z,12Z)/0:0)	0.0949278	0.223431	2022.09	2392.71	0.242798	178.605	NA	LC	78
LysoPC(18:3(9Z,12Z,15Z)/0:0)	0.179079	0.314093	2315.86	2701.18	0.222042	251.421	NA	LC	76
LysoPE(0:0/18:2(9Z,12Z))	0.337738	0.441756	645.852	765.113	0.244468	111.722	NA	LC	85
LysoPE(16:0/0:0)	0.219517	0.344735	848.878	1312.47	0.628655	312.403	NA	LC	83
LysoPE(18:2(9Z,12Z)/0:0)	0.342589	0.441756	411.714	482.624	0.229256	66.8548	NA	LC	84
Malic acid	0.0637865	0.17561	757799	590624	-0.359575	67540.4	C00149	LC	107
Methoxy-substituted indole	0.120585	0.246701	7688.02	8845.37	0.202311	593.687	NA	LC	31
Methyl jasmonate (MeJA)	0.574999	0.650887	530.561	595.835	0.167394	107.407	C11512	LC	154
MG(16:0/0:0/0:0)	0.978209	0.981207	2.27557	2.2838	0.00520879	0.289042	NA	GC	64
MG(16:4;O/0:0/0:0) / MG(dinor-12-OPDA)	0.113045	0.237821	69046.8	79189.8	0.197739	5436.38	NA	LC	43
MGDG(18:4;2O/16:3;O)	0.330688	0.441756	36123.2	31799.5	-0.18392	3907.48	NA	LC	51
MGDG(18:4;3O/16:3;O)	0.566825	0.648216	9556.16	9835.81	0.0416123	460.022	NA	LC	52
MGMG(16:4;O/0:0) / MGMG(dinor-12-OPDA)	0.0533208	0.154422	188013	218784	0.218674	10597.4	NA	LC	44
MGMG(18:4;O/0:0) / MGMG(12-OPDA)_1	0.108119	0.234181	21126.7	27042.5	0.356164	3076.01	NA	LC	45
MGMG(18:4;O/0:0) / MGMG(12-OPDA)_2	0.0213122	0.084868	22937.2	28359.2	0.30613	1745.8	NA	LC	46
myo-Inositol	0.864899	0.909776	1.33544	1.31058	-0.0271148	0.135392	C00137	GC	53
myo-Inositol 1-Monophosphate	0.621936	0.693459	1.30564	1.1818	-0.143765	0.227818	C01177	GC	63
Norvaline	0.006057	0.0347852	62205.3	83907	0.431755	4805.46	C01799	LC	5
Oleamide	0.183719	0.315148	301.541	379.728	0.33261	51.0821	C19670	LC	94
O-Malonyl Hydroxycamalexin Hexoside	0.012521	0.0558438	1487.2	13253.7	3.15573	2263.62	NA	LC	64
Oxidized glutathione	0.189252	0.322162	15426.1	14021	-0.137779	945.86	NA	LC	131
Oxoglutaric acid	0.218612	0.344735	12884.6	11390.9	-0.177764	1022.79	C00026	LC	127
Palmitic acid	0.466186	0.555933	2.71939	2.81764	0.0512071	0.125588	C00249	GC	52
Pantothenic acid	0.0077926	0.0404128	6587.8	8439.52	0.357364	464.691	C00864	LC	128
Peonidin 3-rutinoside	0.191432	0.323404	8616.01	4181.96	-1.04284	2918.19	NA	LC	135
Phenylalanylglutamic acid	0.0439569	0.136144	315.111	505.569	0.682048	67.9595	NA	LC	102
Phenylalanylisoleucine	0.0193575	0.0814477	1686.85	2601.75	0.625148	280.164	NA	LC	101
Phenylalanylvaline	0.0156723	0.0685277	284.614	494.198	0.796081	61.5834	NA	LC	100
Phytol	0.379121	0.480364	1.02549	0.953132	-0.105568	0.0762207	C01389	GC	54
Phytoprostane A1	0.276105	0.394689	1965.37	2439.57	0.311823	391.578	NA	LC	70
Phytoprostane D1 / 9-epi-9-D1t-Phytoprostane	0.305914	0.426368	4456.74	5586.84	0.326045	982.921	NA	LC	166
Phytoprostane E1	0.158274	0.296598	526.502	797.853	0.599682	158.369	NA	LC	167
Phytoprostane F1 / 9-F1-Phytoprostane	0.180331	0.314093	3386	4651.07	0.457982	750.284	NA	LC	168
Phytoprostane H1	0.572507	0.650887	571.264	693.642	0.280033	200.449	NA	LC	164
Phytoprostane J1	0.240241	0.366943	312.241	444.339	0.508998	96.871	NA	LC	163
Phytoprostane_unknown	0.216787	0.344735	3905.74	4877.78	0.320628	648.731	NA	LC	165
Pimelic acid	0.404241	0.502524	921.664	987.084	0.0989313	70.3625	C02656	LC	109
Pipecolic acid	0.00174323	0.0155496	6244.24	54956.4	3.13769	5040.14	C00408	LC	8
Protocatechuic acid 3-glucoside	1.17886e-05	0.00193092	1228.1	29582.3	4.59024	990.132	NA	LC	157
Putrescine	0.0707886	0.187927	0.562031	0.708798	0.334724	0.056842	C00134	GC	40
Pyroglutamic acid	0.272286	0.391741	33374.9	36184.6	0.116611	2186.11	C01879	LC	7
Pyruvic acid	0.00406331	0.0283162	2.18282	1.25051	-0.80368	0.166125	C00022	GC	1
Quercetin 3-[rhamnosyl-(1->2)-rhamnosyl-(1->6)-glucoside]_1	0.000926251	0.0114752	4649.11	1981.35	-1.23047	284.901	NA	LC	27
Quercetin 3-[rhamnosyl-(1->2)-rhamnosyl-(1->6)-glucoside]_2	0.00465032	0.0304546	5861.31	3863.29	-0.601395	286.446	NA	LC	142
Raffinose	0.122482	0.248304	1.93544	0.970618	-0.995688	0.456924	C00492	GC	75
Salicylic acid glycoside_1	0.446944	0.535852	736.3	784.89	0.0921967	58.5825	NA	LC	136
Salicylic acid glycoside_2	0.000787942	0.011289	14659	66901.6	2.19025	6152.31	NA	LC	137
Salicylic acid_1	0.440286	0.533607	9796.03	10890.1	0.15275	1316.34	C00805	LC	120
Salicylic acid_2	0.338936	0.441756	2346.51	2745.52	0.226562	381.037	C00805	LC	140
Sebacic acid	0.0392975	0.127005	1098.79	973.678	-0.174395	47.6423	C08277	LC	113
Shikimic acid	0.031924	0.107357	1.00531	1.19103	0.244572	0.0666178	C00493	GC	42
Sinapaldehyde	0.00564191	0.034004	1692.89	2094.41	0.307061	78.9235	NA	LC	71
Sinapic acid_1	0.0276664	0.0995761	190332	170093	-0.162193	6851.35	C00482	LC	122
Sinapic acid_2	0.216645	0.344735	4161.67	5234.85	0.330984	776.999	C00482	LC	72
Sinapoyl - Sinapoyl aldehyde - glucose	0.00144229	0.0146196	17619.7	8176.47	-1.10764	1360.01	NA	LC	74
Sinapyl alcohol 4-O-glucoside / Syringin	0.0249093	0.0941485	2412.68	3033.1	0.330158	205.535	NA	LC	159
Stearic acid	0.438228	0.533607	1.88694	2.1691	0.201052	0.332034	C01530	GC	60
Stigmasterol	0.00980566	0.0455555	0.0534896	0.182816	1.77307	0.0325785	C05442	GC	73
Succinic acid	0.0884181	0.215536	104888	67204.5	-0.642222	16483.1	C00042	LC	104
Succinyladenosine	0.909104	0.925709	4616.08	4679.87	0.0198008	535.683	NA	LC	89
Sucrose	0.434034	0.531811	0.397402	0.356852	-0.155273	0.0475697	C00089	GC	65
Syringic acid - quinic acid	0.027896	0.0995761	798.977	355.366	-1.16885	146.531	NA	LC	139
Threonic acid	0.0888037	0.215536	670.963	519.016	-0.370456	69.4833	C01620	LC	123
Trehalose	0.759469	0.810342	0.0695968	0.0668581	-0.0579186	0.00850266	C01083	GC	66
Tromethamine	0.565005	0.648216	0.231221	0.174723	-0.404202	0.0899636	C07182	GC	20
Undecanedioic acid	0.887774	0.925111	912.966	903.898	-0.0144017	61.2568	NA	LC	114
Unknown camalexin metabolite	0.271963	0.391741	350.705	733.268	1.06408	286.3	NA	LC	58
Uracil	0.230427	0.356841	4529.76	3603.21	-0.330154	685.053	C00106	LC	93
Uric acid	0.0205198	0.0831986	6923.21	9639.16	0.477465	821.341	C00366	LC	92
Xanthine	0.661176	0.726317	2604.35	2481.32	-0.0698171	266.744	C00385	LC	91

## Sheet: cdk8vsCol-0buff24h
Supplementary Table 2. Ratios between levels of metabolites in mock-treated cdk8 relative to mock-treated Col-0 (control) at 24 hours p.i.
Metabolites	p-values	FDR	Average peak value untreated Col-0	Average peak value untreated cdk8	log2-fold change	Standard error	Kegg info	Mass spec	Peak number (from Supplementary table S1)
(-)-Jasmonic acid / (1R,2R)-Jasmonic acid	0.106648	0.245181	213.538	469.207	1.13573	134.793	C08491	LC	152
(9Z,12Z)-Octadecadienoic acid / Linoleic acid	0.0779157	0.197445	3.08196	2.76796	-0.155027	0.147877	C01595	GC	56
(9Z,12Z,15Z)-Octadecatrienoic acid / a-Linolenic acid	0.362009	0.543865	2.77769	2.54618	-0.125553	0.234694	C06427	GC	58
1,11-Undecanedicarboxylic acid	0.830152	0.881543	744.989	735.808	-0.0178895	40.9768	NA	LC	116
1,2-di-O-sinapoyl-β-D-glucose	0.15891	0.313601	19377	20883.4	0.108014	936.706	NA	LC	170
11- or 12-hydroxyjasmonic acid glucoside / 12OH-JA-Glu	0.15446	0.307541	2054.68	1749.57	-0.231911	187.31	NA	LC	156
12-carboxyjasmonoyl-L-isoleucine / 12-COOH-JA-Ile	0.00191637	0.023662	8765.38	4880.72	-0.844722	739.673	NA	LC	155
12-hydroxyjasmonic acid / 12OH-JA / tuberonic acid	0.00932802	0.0480382	808.5	1227.4	0.602288	111.22	NA	LC	153
12-hydroxy-jasmonoyl-isoleucine / 12OH-JA-Ile	0.601896	0.721628	388.894	338.4	-0.200646	91.7343	NA	LC	42
12-Oxophytodienoic acid / 12-OPDA	0.511621	0.659489	20262.8	18541.5	-0.128073	2467.9	NA	LC	40
1-Aminocyclopropanecarboxylic acid (ACC)	0.65306	0.746833	3731.43	3846.02	0.0436371	242.358	C01234	LC	2
1-hydroxy-3-indolylmethyl glucosinolate / 1-hydroxyglucobrassicin	0.139224	0.28994	5222.7	4511.75	-0.211108	417.168	NA	LC	147
1-Isothiocyanato-4-methylsulphinylbutane / Sulforaphane	0.00640978	0.0420406	854479	579198	-0.560989	67261.6	NA	LC	33
1-Methoxy-3-indolylmethyl glucosinolate / Neoglucobrassicin	2.86e-05	0.00212951	171745	48927.6	-1.81155	10862.9	NA	LC	151
1-O-sinapoyl-D-glucose	0.000187229	0.00624535	603.044	3023.2	2.32574	298.025	NA	LC	73
2,4-Dihydroxybenzoic acid	0.762153	0.829073	175.896	162.634	-0.113096	41.8675	NA	LC	121
2-Hydroxydecanoate	0.955465	0.970854	286.756	288.084	0.00666535	22.8089	NA	LC	111
2-Hydroxyglutaric acid	0.00139885	0.0188026	0.71076	0.423424	-0.747259	0.051439	C01087	GC	31
2-Hydroxyhexadecanoic acid	0.401192	0.57094	261.423	235.638	-0.149818	28.5472	NA	LC	117
2-Indolecarboxylic acid_1	0.0073331	0.0430337	2406.43	1605.02	-0.584303	201.662	NA	LC	68
2-Indolecarboxylic acid_2	0.226979	0.40203	702.593	832.318	0.244445	96.3896	NA	LC	162
2-Methylglutaric acid	0.0096938	0.0480382	3664.14	2964.65	-0.305616	187.345	NA	LC	108
2-O-Sinapoylmalate	0.562007	0.70201	709038	721497	0.02513	20304.5	NA	LC	169
2-O-Sinapoylmalate (dimer)	0.261634	0.442003	927457	906379	-0.0331659	17012.9	NA	LC	171
2-Oxovaleric acid	0.119578	0.26143	1599.56	1391.13	-0.20142	114.89	C06255	LC	125
3-Hydroxyisovaleric acid	0.293637	0.479452	348.382	300.553	-0.213048	41.5643	NA	LC	105
3-Indolylmethylglucosinolate / Glucobrassicin	0.271204	0.451333	319740	360687	0.173845	33794.7	NA	LC	149
4-Methylthiobutyl glucosinolate / Glucoerucin	0.355224	0.543865	524.15	650.325	0.311182	125.979	NA	LC	143
4-Deoxythreonic acid	0.00938843	0.0480382	0.266817	0.0783638	-1.76759	0.0501083	NA	GC	14
4-hydroxy-3-indolylmethyl glucosinolate / 4-Hydroxyglucobrassicin	0.136059	0.28994	5034.9	4347.93	-0.211635	399.198	NA	LC	148
4-Hydroxybenzoic acid	0.39904	0.57094	2120.58	1598.87	-0.407404	574.777	C00156	LC	119
4-Methoxyisatin	0.0824821	0.199929	929.655	679.149	-0.452967	120.308	NA	LC	69
4-Methylsulphinylbutyl / Sulforaphane (fragment)	0.00300213	0.0247954	221926	134498	-0.7225	18216	NA	LC	39
5-Hydroxy-L-tryptophan_1	0.633308	0.734009	1352.64	1291.33	-0.066926	122.052	C00643	LC	20
5-Hydroxy-L-tryptophan_2	0.0286701	0.0983605	1251.74	901.1	-0.474171	122.45	C00643	LC	59
5-methylsulfinylpentyl glucosinolate	0.00233437	0.023662	19432.3	6272.87	-1.63126	2606	NA	LC	144
5'-Methylthioadenosine	0.798943	0.856559	1194.07	1156.52	-0.0461015	141.034	C00170	LC	88
6-Methylsulfinylhexyl glucosinolate / Glucohesperalin	0.012187	0.0523882	2689.2	1529.02	-0.814569	327.534	NA	LC	145
7-methylsulfinylheptyl glucosinolate / Glucoibarin	0.00346306	0.0266297	17741.4	8390.39	-1.08031	2006.13	NA	LC	146
8-(Methylsulfinyl)octylamine	0.0081837	0.0456241	58861.5	37528.9	-0.649323	5500.05	NA	LC	36
8-(methylsulfinyl)octyl glucosinolate / Desulfoglucohirsutin	0.593734	0.71569	280.331	308.922	0.140114	50.7705	NA	LC	37
8-(Methylthio)octanenitrile	0.00213482	0.023662	5916.02	10573.1	0.837701	905.946	NA	LC	35
8-Methylsulfinyloctyl isothiocyanate / Hirsutin	0.00861737	0.0468701	751489	583228	-0.365692	43884.8	NA	LC	30
8-Methylsulfinyloctyl isothiocyanate / Hirsutin (fragment)	0.00207839	0.023662	15506.5	11522.9	-0.428366	770.812	NA	LC	34
8-methylthiooctyl glucosinolate	0.232961	0.405861	2326.28	1744.04	-0.415587	438.96	NA	LC	150
9-(Methylthio)nonanenitrile	0.000886717	0.0154518	79296.7	127324	0.683175	7877.55	NA	LC	29
Adenosine	0.395391	0.57094	224635	211945	-0.083888	13865.4	C00212	LC	86
Adenosine monophosphate	0.304596	0.485178	1716.95	1929.34	0.168263	189.236	C00020	LC	130
Alanine	0.00327241	0.0260624	2.30868	1.65071	-0.483985	0.139528	C00041	GC	3
Arabidopside A / MGDG(18:4;O/16:4;O) / MGDG(12-OPDA/dinor-12-OPDA)	0.952355	0.970854	380313	378338	-0.00751267	31711.3	NA	LC	50
Arabidopside B / MGDG(18:4;O/18:4;O) / MGDG(12-OPDA/12-OPDA)	0.404522	0.57094	78281.3	96483.5	0.301615	20303.9	NA	LC	53
Arabidopside C / DGDG(18:4;O/16:4;O) / DGDG(12-OPDA/dinor-12-OPDA)	0.210541	0.388443	17938.9	15820.3	-0.181312	1511.37	NA	LC	54
Arabidopside D / DGDG(18:4;O/18:4;O) / DGDG(12-OPDA/12-OPDA)	0.676898	0.766235	35375.2	36368.1	0.0399349	2268.26	NA	LC	55
Ascorbic acid	0.0610173	0.170003	1.53189	0.927911	-0.723252	0.262485	C01041	GC	51
Aspartyl-Leucine	0.769666	0.833047	797.189	814.981	0.0318443	58.0703	NA	LC	97
a-Tocopherol	0.1926	0.373476	0.827611	1.10098	0.411764	0.186276	C02477	GC	71
Azelaic acid (AZA)	0.0617499	0.170003	7558.46	5787.31	-0.3852	772.656	C08261	LC	110
b-Alanine	0.00698581	0.0421037	8955.54	5391.28	-0.732152	887.383	C00099	LC	1
Benzoic acid	0.612231	0.724733	3.15562	3.22493	0.0313422	0.129671	C00539	GC	5
Benzyl dithiocarbamate (oxidized)	0.00227328	0.023662	22762.3	10641.7	-1.09691	2387.56	NA	LC	65
Brassicanal-like	0.300381	0.481906	77981	63754	-0.290608	12555	NA	LC	57
b-Sitosterol	0.472987	0.624118	1.73758	1.55837	-0.157038	0.234095	C01753	GC	74
Butyric acid	0.000925459	0.0154518	0.200008	0.146464	-0.449511	0.00885399	C00246	GC	21
camalexin	0.294687	0.479452	990.557	3810.84	1.9438	2456.78	NA	LC	60
Campesterol	0.894591	0.932214	2.04454	2.07311	0.020021	0.206711	C01789	GC	72
Citramalic acid	0.578396	0.712117	1.98572	2.03287	0.0338585	0.0802847	C00815	GC	23
Citric acid	0.0120655	0.0523882	1.40715e+06	1.21176e+06	-0.215676	55033.2	C00158	LC	112
Citrulline	0.981471	0.985892	1991.46	1989.26	-0.00159816	91.0735	C00327	LC	16
Cyanidin 3-glucoside / Kuromamine	0.000485767	0.0108326	2907.49	6409.92	1.14053	513.194	NA	LC	134
D-Arabinose	0.356538	0.543865	1.34272	1.43786	0.0987631	0.0952708	NA	GC	36
Dehydroascorbic acid (DHA)	0.139907	0.28994	2.2886	1.97645	-0.211555	0.183545	C00425	GC	45
D-Fructose	0.638555	0.734009	0.486812	0.474753	-0.0361881	0.024388	C02336	GC	46
DG(18:4;O/16:4;O/0:0) / DG(12-OPDA/dinor-12-OPDA)	0.905734	0.939436	298630	302294	0.0175906	29660.3	NA	LC	49
D-Glucoheptose	0.566645	0.70201	1464.72	1405.64	-0.0594046	97.484	NA	LC	132
D-Glucose	0.18797	0.367696	1.1353	1.05231	-0.109511	0.0558673	C00221	GC	47
D-Glucuronic acid	0.467848	0.621012	0.811383	0.741326	-0.130274	0.0904115	C00191	GC	49
D-Glutamic acid	0.383689	0.570418	1.09299	1.22468	0.16413	0.140159	C00217	GC	33
DGMG(18:4;O/0:0) / DGMG(12-OPDA)_1	0.0448013	0.135009	28944.7	37517.9	0.37428	3391.32	NA	LC	47
DGMG(18:4;O/0:0) / DGMG(12-OPDA)_2	0.773276	0.833047	6967.03	7228.43	0.0531373	867.243	NA	LC	48
Dihydrocamalexic acid / DHCA	0.467671	0.621012	106.398	289.058	1.44188	235.633	NA	LC	61
Disaccharide like Galatinol	0.330888	0.516001	0.799166	0.899571	0.170742	0.0949239	NA	GC	70
D-Maltose	0.421717	0.584118	0.722799	0.863625	0.256811	0.163342	C00208	GC	67
Dodecanedioic acid	0.231537	0.405861	729.5	681.497	-0.0982018	36.0663	C02678	LC	115
Dodecanoic acid	0.0811461	0.198853	0.949743	1.19405	0.33026	0.116671	C02679	GC	35
D-Ribose	0.200392	0.385236	0.502974	0.563559	0.164084	0.0421226	C00121	GC	38
Elaidic acid	0.00589149	0.0398122	3.21045	2.70567	-0.246791	0.121108	C01712	GC	57
Ethanolamine	0.0330341	0.109949	1.68278	1.94474	0.208734	0.0950568	C00189	GC	6
Feruloyl malate	0.0395646	0.12254	13363.8	14807.8	0.148029	551.068	NA	LC	158
Feruloyl-5-O-(4-coumaroyl)-D-quinate	0.01042	0.0494396	9279.29	11495.2	0.308939	603.324	NA	LC	160
Fumaric acid	0.000181786	0.00624535	2.8481	1.99276	-0.515232	0.104772	C00122	GC	15
Galactinol	0.0134465	0.0565769	1.50949	1.04914	-0.524853	0.133001	C01235	GC	69
g-Aminobutyric acid (GABA)	0.14172	0.28994	5170.8	3759.01	-0.460035	834.708	C00334	LC	3
g-Glutamylisoleucine	0.0122161	0.0523882	265.257	175.951	-0.592222	25.2265	NA	LC	98
g-Glutamylleucine	0.0343949	0.112795	275.383	181.954	-0.597865	34.2807	NA	LC	99
Gluconic acid	0.0745289	0.193255	549.638	428.466	-0.359301	56.2129	C00257	LC	124
Glucose 6-phosphate	0.464997	0.621012	1.31369	0.999681	-0.394087	0.402539	C00092	GC	62
Glucosyringic acid / Syringate-4-b-D-glucopyranoside	0.0147186	0.0607825	6931.43	6195.21	-0.161998	217.324	NA	LC	138
Glutaric acid	0.0121968	0.0523882	1783.12	1265.05	-0.495209	146.286	C00489	LC	106
Glyceric acid	0.000196042	0.00624535	874.97	451.729	-0.953775	52.5521	C00258	LC	103
Glycerol	0.509149	0.659489	2.03587	2.1243	0.0613407	0.126017	C00116	GC	8
Glyceryl-glucoside	0.494636	0.64883	0.144746	0.138463	-0.0640218	0.00864293	NA	GC	61
Glycine	0.439711	0.601567	0.65958	0.736096	0.158347	0.0924867	C00037	GC	11
Glycolic acid	0.0160779	0.0651887	2.1082	1.6689	-0.337116	0.132467	C03547	GC	2
g-Tocopherol	0.625696	0.730525	0.248361	0.273746	0.1404	0.0493976	C02483	GC	68
Guanosine	0.446283	0.606836	12621.2	11724.4	-0.106332	1100.53	C00387	LC	87
Hydroxycamalexin Hexoside	0.84503	0.888875	788.29	945.837	0.262865	771.948	NA	LC	63
Hypoxanthine	0.00666442	0.0421037	979.916	624.069	-0.650951	87.6868	C00262	LC	90
Indol-3-ylmethyl-ascorbate / Ascorbigen	0.227156	0.40203	88408.3	67658.9	-0.385903	15424.2	NA	LC	62
Indole dithiocarbamate glucoside	0.0656546	0.174297	1937.83	1042.59	-0.894262	398.3	NA	LC	161
Indole-3-carbinol (-H2O)_1	0.883834	0.925328	24425.3	25533.8	0.0640336	7271.69	NA	LC	66
Indole-3-carbinol (-H2O)_2	0.401404	0.57094	40137.5	34342.4	-0.224963	6418.86	NA	LC	67
Indole-3-carboxaldehyde	0.403783	0.57094	486084	453471	-0.100194	36317.2	C08493	LC	32
Indolylmethyl-desulfoglucosinolate / Desulfoglucobrassicin	0.000191915	0.00624535	516.185	2941.03	2.51036	299.933	NA	LC	38
Indolylmethylthiohydroximate	0.217175	0.393739	16417.6	18241.3	0.151967	1322.75	NA	LC	56
Inosine	0.0554051	0.158402	1468.14	1230.5	-0.254747	100.207	C00294	LC	129
Isoleucyl-Isoleucine	0.961841	0.970854	1283.82	1277.09	-0.00758362	134.953	NA	LC	95
Isoleucyl-Leucine	0.991547	0.991547	2223.5	2225.63	0.00138008	192.69	NA	LC	96
N-Jasmonoylisoleucine / JA-Ile	0.211426	0.388443	206.813	291.787	0.496593	60.7547	NA	LC	41
Kaempferol 3-(2''-rhamnosylgalactoside) 7-rhamnoside	0.00275105	0.0245394	120714	105543	-0.193755	3105.24	NA	LC	26
Kaempferol 3,7-dirhamnoside / Kaempferitrin	0.00265324	0.0245394	278283	231460	-0.265792	9514.38	NA	LC	22
Kaempferol 3-gentiobioside	0.001174	0.0174535	5287.03	3911	-0.434921	238.134	NA	LC	24
Kaempferol 3-gentiobioside 7-rhamnoside	0.000453128	0.0108326	5623.5	3401.83	-0.725159	321.37	NA	LC	28
Kaempferol 3-glucoside-7-rhamnoside	0.00686341	0.0421037	18467	16099.5	-0.197938	587.166	NA	LC	23
Kaempferol 3-O-a-L-rhamnofuranoside	0.042908	0.131075	2928.81	2140.86	-0.452125	307.792	NA	LC	141
Kaempferol 3-O-b-glucopyranoside-7-O-a-rhamnopyranoside	0.0164071	0.0653355	143016	166129	0.216128	7003.88	NA	LC	21
Kaempferol 3-O-glucoside / Astragalin	0.212511	0.388443	691.459	902.604	0.38445	151.375	NA	LC	133
Ketoleucine	0.0562083	0.158664	1360.25	979.157	-0.474264	161.414	C00233	LC	126
Kynurenic acid	0.00494199	0.0355505	915.22	1117.5	0.288082	46.7422	C01717	LC	18
L-Arginine	0.39081	0.57094	524.588	463.657	-0.178127	65.895	C00062	LC	15
L-Aspartic acid	0.729228	0.813089	2580.85	2509.99	-0.040168	195.358	C00049	LC	118
Levoglucosan	0.681854	0.767947	0.756439	0.711213	-0.0889421	0.10505	NA	GC	39
L-Glutamic acid	0.0262614	0.0929569	29545	33344.7	0.174545	1296.5	C00025	LC	12
L-Glutamine	0.0776474	0.197445	26688.7	23165.7	-0.204239	1657.18	C00064	LC	11
L-Isoleucine	0.0802711	0.198853	83200.8	67259.6	-0.306856	7584.31	C00407	LC	9
L-Leucine	0.45807	0.619088	148682	139315	-0.0938764	11814.2	C00123	LC	10
L-Lysine	0.733623	0.81392	0.110395	0.102937	-0.100922	0.0209182	C00047	GC	48
L-Methionine	0.00291829	0.0247954	778.41	4082.91	2.391	684.545	C00073	LC	13
L-Phenylalanine	0.323386	0.507852	186105	163174	-0.189706	21316.5	C00079	LC	14
L-Proline	0.0866634	0.207803	119789	163199	0.446138	21212.1	C00148	LC	4
L-Serine	0.635822	0.734009	0.740528	0.7855	0.0850569	0.0902	C00065	GC	16
L-Threonine	0.11953	0.26143	7366.92	6099.15	-0.272453	698.694	C00188	LC	6
L-Tryptophan	0.150724	0.302807	22221.3	17307.3	-0.360565	2984.22	C00078	LC	19
L-Tyrosine	0.11396	0.259317	17340.2	14348.2	-0.273247	1618.22	C00082	LC	17
Luteolin-7,3'-di-O-glucoside	0.296702	0.479452	1315.45	1237.29	-0.0883741	68.4004	NA	LC	25
L-Valine	0.710708	0.796422	0.11915	0.123182	0.0480148	0.0103656	C00183	GC	4
L-Xylulose	0.565719	0.70201	0.75725	0.7095	-0.0939667	0.0785867	C00312	GC	37
LysoPC(0:0/18:1(9Z))	0.139605	0.28994	742.152	1091.06	0.555944	204.968	NA	LC	81
LysoPC(0:0/18:2(9Z,12Z))	0.117824	0.26143	3158.15	4658.34	0.560737	822.087	NA	LC	79
LysoPC(0:0/18:3)	0.15019	0.302807	3816.17	5049.11	0.403903	747.573	NA	LC	77
LysoPC(16:0/0:0)	0.0526774	0.154567	1484.91	2513.58	0.759368	427.09	C04230	LC	75
LysoPC(18:0/0:0)	0.203485	0.387838	318.885	469.2	0.557168	105.337	C04230	LC	82
LysoPC(18:1(9Z)/0:0)	0.0369867	0.119496	544.909	832.856	0.612052	107.813	NA	LC	80
LysoPC(18:2(9Z,12Z)/0:0)	0.0375101	0.119496	1674.56	2495.03	0.57528	308.417	NA	LC	78
LysoPC(18:3(9Z,12Z,15Z)/0:0)	0.0649941	0.174297	2530.39	3247.87	0.360138	318.178	NA	LC	76
LysoPE(0:0/18:2(9Z,12Z))	0.0801246	0.198853	435.314	661.534	0.603758	107.561	NA	LC	85
LysoPE(16:0/0:0)	0.0273305	0.0952296	609.341	1504.19	1.30367	308.558	NA	LC	83
LysoPE(18:2(9Z,12Z)/0:0)	0.0241069	0.0888789	284.056	385.745	0.441471	33.9322	NA	LC	84
Malic acid	0.0173352	0.0678201	761971	607248	-0.32745	47519.1	C00149	LC	107
Methoxy-substituted indole	0.607112	0.72399	8167.97	7793.32	-0.0677388	690.773	NA	LC	31
Methyl jasmonate (MeJA)	0.252183	0.429561	807.76	647.56	-0.318913	126.462	C11512	LC	154
MG(16:0/0:0/0:0)	0.621933	0.729953	2.63611	2.57631	-0.0331089	0.1151	NA	GC	64
MG(16:4;O/0:0/0:0) / MG(dinor-12-OPDA)	0.827389	0.881543	60486.4	58952.2	-0.0370649	6735.73	NA	LC	43
MGDG(18:4;2O/16:3;O)	0.755373	0.825726	45432.9	46977.3	0.0482269	4735.02	NA	LC	51
MGDG(18:4;3O/16:3;O)	0.000899913	0.0154518	6646.32	8328.07	0.325425	276.616	NA	LC	52
MGMG(16:4;O/0:0) / MGMG(dinor-12-OPDA)	0.739839	0.816753	153758	147260	-0.062288	18678.7	NA	LC	44
MGMG(18:4;O/0:0) / MGMG(12-OPDA)_1	0.0539775	0.156324	13923.3	17916.4	0.363776	1670.27	NA	LC	45
MGMG(18:4;O/0:0) / MGMG(12-OPDA)_2	0.0243122	0.0888789	18751.4	23420	0.320743	1561.27	NA	LC	46
myo-Inositol	0.00244968	0.0237513	1.38199	1.0015	-0.464584	0.0760815	C00137	GC	53
myo-Inositol 1-Monophosphate	0.140676	0.28994	1.23073	0.95221	-0.370161	0.164152	C01177	GC	63
Norvaline	0.962147	0.970854	60010	59778.5	-0.00557615	4679.14	C01799	LC	5
Oleamide	0.840837	0.888657	1178.11	1019.27	-0.208936	757.435	C19670	LC	94
O-Malonyl Hydroxycamalexin Hexoside	0.533522	0.67986	1034.27	672.868	-0.620216	547.255	NA	LC	64
Oxidized glutathione	0.00450051	0.0334538	26017.2	20352.4	-0.354268	1283.41	NA	LC	131
Oxoglutaric acid	0.239389	0.413827	15758	13588.8	-0.213667	1660.97	C00026	LC	127
Palmitic acid	0.614235	0.724733	2.85244	2.74112	-0.0574333	0.209495	C00249	GC	52
Pantothenic acid	0.0258573	0.0929569	7215.43	6461.78	-0.159156	256.113	C00864	LC	128
Peonidin 3-rutinoside	0.358859	0.543865	15395.4	11604.9	-0.407765	3815.56	NA	LC	135
Phenylalanylglutamic acid	0.139982	0.28994	413.113	357.136	-0.210065	32.9221	NA	LC	102
Phenylalanylisoleucine	0.672973	0.765678	1993.33	1928.43	-0.047754	146.348	NA	LC	101
Phenylalanylvaline	0.417684	0.584118	365.784	411.845	0.17111	52.9367	NA	LC	100
Phytol	0.00528239	0.0368117	0.951108	1.39021	0.547621	0.102914	C01389	GC	54
Phytoprostane A1	0.211735	0.388443	1129.61	1321.98	0.22688	137.649	NA	LC	70
Phytoprostane D1 / 9-epi-9-D1t-Phytoprostane	0.00143338	0.0188026	2391.73	3312.62	0.469914	165.64	NA	LC	166
Phytoprostane E1	0.36339	0.543865	220.987	250.281	0.179583	29.788	NA	LC	167
Phytoprostane F1 / 9-F1-Phytoprostane	0.264113	0.442837	2558.36	2867.42	0.164532	250.903	NA	LC	168
Phytoprostane H1	0.591037	0.71569	205.395	239.563	0.222004	60.2207	NA	LC	164
Phytoprostane J1	0.390311	0.57094	195.315	231.449	0.244888	39.0333	NA	LC	163
Phytoprostane_unknown	0.919646	0.94945	3376.23	3321.74	-0.0234764	518.022	NA	LC	165
Pimelic acid	0.589876	0.71569	1606.58	1531.75	-0.0688093	131.46	C02656	LC	109
Pipecolic acid	0.0652864	0.174297	14295.9	6039.26	-1.24315	3666.79	C00408	LC	8
Protocatechuic acid 3-glucoside	0.0688594	0.180655	1629.4	878.682	-0.890931	339.235	NA	LC	157
Putrescine	0.000970066	0.0154518	0.523306	0.763162	0.544334	0.0400195	C00134	GC	40
Pyroglutamic acid	0.0111378	0.0517441	34228.1	26480.4	-0.370256	2142.05	C01879	LC	7
Pyruvic acid	0.530709	0.67986	2.26431	2.08056	-0.122098	0.276274	C00022	GC	1
Quercetin 3-[rhamnosyl-(1->2)-rhamnosyl-(1->6)-glucoside]_1	0.000456446	0.0108326	5671.81	3433.42	-0.724164	324.225	NA	LC	27
Quercetin 3-[rhamnosyl-(1->2)-rhamnosyl-(1->6)-glucoside]_2	0.119426	0.26143	6223.45	5865.48	-0.085465	197.215	NA	LC	142
Raffinose	0.20778	0.388443	0.761272	0.606483	-0.327943	0.109659	C00492	GC	75
Salicylic acid glycoside_1	0.087594	0.207803	882.069	1028.39	0.221424	71.7693	NA	LC	136
Salicylic acid glycoside_2	0.419311	0.584118	16883.2	12198.7	-0.468857	5403.71	NA	LC	137
Salicylic acid_1	0.0382278	0.120068	12918.9	19376.6	0.584831	2440.46	C00805	LC	120
Salicylic acid_2	0.321592	0.507852	1620.99	1312.33	-0.304748	285.775	C00805	LC	140
Sebacic acid	0.0483084	0.143637	1254.69	1071.99	-0.227042	73.9002	C08277	LC	113
Shikimic acid	0.497533	0.64883	1.36905	1.32697	-0.0450361	0.0582893	C00493	GC	42
Sinapaldehyde	1.57e-05	0.00175523	2082.16	4225.37	1.021	170.927	NA	LC	71
Sinapic acid_1	0.930345	0.956068	197084	198165	0.00789171	11860.6	C00482	LC	122
Sinapic acid_2	3.7e-06	0.000824577	4716.87	11408.3	1.27418	416.539	C00482	LC	72
Sinapoyl - Sinapoyl aldehyde - glucose	0.219878	0.395425	21087.8	21873.7	0.0527905	573.866	NA	LC	74
Sinapyl alcohol 4-O-glucoside / Syringin	0.0214379	0.0810279	2240.68	1994.46	-0.16794	79.7308	NA	LC	159
Stearic acid	0.561274	0.70201	2.30438	2.06682	-0.156965	0.386412	C01530	GC	60
Stigmasterol	0.0206458	0.0793795	0.0366072	0.0613468	0.744859	0.00793524	C05442	GC	73
Succinic acid	0.00948174	0.0480382	98941.2	73720.5	-0.424505	6721.02	C00042	LC	104
Succinyladenosine	0.02976	0.100553	6451.28	5396.96	-0.257438	371.887	NA	LC	89
Sucrose	0.102466	0.240525	0.459728	0.393222	-0.225436	0.0345375	C00089	GC	65
syringic acid - quinic acid	0.548813	0.695371	1835.61	1635.76	-0.166293	314.673	NA	LC	139
Threonic acid	0.0103678	0.0494396	1393.14	667.427	-1.06166	197.367	C01620	LC	123
Trehalose	0.106305	0.245181	0.0781007	0.059943	-0.381743	0.00956127	C01083	GC	66
Tromethamine	0.282655	0.466905	0.249707	0.56065	1.16687	0.263509	C07182	GC	20
Undecanedioic acid	0.33716	0.52213	989.607	926.537	-0.0950059	60.472	NA	LC	114
Unknown camalexin metabolite	0.00766238	0.0438131	353.611	207.798	-0.766978	37.0487	NA	LC	58
Uracil	0.58119	0.712117	6450.42	5922.24	-0.12325	906.118	C00106	LC	93
Uric acid	0.431469	0.593936	8064.8	7314.1	-0.140957	890.35	C00366	LC	92
Xanthine	0.252343	0.429561	2072.61	1934.05	-0.0998294	109.427	C00385	LC	91

## Sheet: cdk8vsCol-0buff72h
Supplementary Table 2. Ratios between levels of metabolites in mock-treated cdk8 relative to mock-treated Col-0 (control) at 72 hours p.i.
Metabolites	p-values	FDR	Average peak value untreated Col-0	Average peak value untreated cdk8	log2-fold change	Standard error	Kegg info	Mass spec	Peak number (from Supplementary table S1)
(-)-Jasmonic acid / (1R,2R)-Jasmonic acid	0.0026473	0.0311996	147.008	350.229	1.2524	41.2752	C08491	LC	152
(9Z,12Z)-Octadecadienoic acid / Linoleic acid	0.351566	0.505802	2.82916	2.64279	-0.0983108	0.184559	C01595	GC	56
(9Z,12Z,15Z)-Octadecatrienoic acid / a-Linolenic acid	0.794068	0.872301	2.50409	2.43596	-0.0397986	0.249654	C06427	GC	58
1,11-Undecanedicarboxylic acid	0.676177	0.795078	682.857	667.724	-0.0323317	34.4885	NA	LC	116
1,2-di-O-sinapoyl-β-D-glucose	0.533747	0.661253	14926.2	14334.2	-0.058388	896.99	NA	LC	170
11- or 12-hydroxyjasmonic acid glucoside / 12OH-JA-Glu	0.182773	0.348361	1230.83	1004.62	-0.292991	150.207	NA	LC	156
12-carboxyjasmonoyl-L-isoleucine / 12-COOH-JA-Ile	0.00224544	0.0311996	3566.21	1759.74	-1.01903	354.972	NA	LC	155
12-hydroxyjasmonic acid / 12OH-JA / tuberonic acid	0.901429	0.938653	371.407	364.485	-0.0271411	53.5789	NA	LC	153
12-hydroxy-jasmonoyl-isoleucine / 12OH-JA-Ile	0.680986	0.795078	186.367	200.071	0.10237	31.7397	NA	LC	42
12-Oxophytodienoic acid / 12-OPDA	0.00265826	0.0311996	21029.5	14829.5	-0.503945	1260.3	NA	LC	40
1-Aminocyclopropanecarboxylic acid (ACC)	0.0718247	0.186243	3461.11	3948.17	0.189948	223.176	C01234	LC	2
1-hydroxy-3-indolylmethyl glucosinolate / 1-hydroxyglucobrassicin	0.884347	0.93048	2681.35	2804.08	0.0645703	808.718	NA	LC	147
1-Isothiocyanato-4-methylsulphinylbutane / Sulforaphane	0.00293832	0.0327623	957483	526094	-0.863926	89488.9	NA	LC	33
1-Methoxy-3-indolylmethyl glucosinolate / Neoglucobrassicin	3.78e-05	0.00147982	143989	30920.5	-2.21932	10496.2	NA	LC	151
1-O-sinapoyl-D-glucose	0.00201852	0.0300086	335.416	1899.69	2.50174	300.931	NA	LC	73
2,4-Dihydroxybenzoic acid	0.589366	0.714286	108.873	92.952	-0.228094	27.9322	NA	LC	121
2-Hydroxydecanoate	0.517165	0.651569	262.746	249.79	-0.072956	18.8327	NA	LC	111
2-Hydroxyglutaric acid	0.0112328	0.062368	0.64938	0.410212	-0.662695	0.0662541	C01087	GC	31
2-Hydroxyhexadecanoic acid	0.423254	0.575522	264.055	417.489	0.660898	178.59	NA	LC	117
2-Indolecarboxylic acid_1	0.000243998	0.00777306	3071.87	1958.76	-0.649179	143.782	NA	LC	68
2-Indolecarboxylic acid_2	0.0920405	0.221822	694.738	848.685	0.28876	76.8575	NA	LC	162
2-Methylglutaric acid	0.43547	0.588544	2402.75	2219.33	-0.114564	219.552	NA	LC	108
2-O-Sinapoylmalate	0.212596	0.393045	668595	689579	0.0445833	15047.1	NA	LC	169
2-O-Sinapoylmalate (dimer)	0.939206	0.960469	847042	845359	-0.00286943	21165.4	NA	LC	171
2-Oxovaleric acid	0.722435	0.821954	1033.24	1058.84	0.0353021	68.7401	C06255	LC	125
3-Hydroxyisovaleric acid	0.00382204	0.0333521	250.188	209.117	-0.258706	8.99286	NA	LC	105
3-Indolylmethylglucosinolate / Glucobrassicin	0.10697	0.243411	111790	252112	1.17327	74064.9	NA	LC	149
4-Methylthiobutyl glucosinolate / Glucoerucin	0.0585254	0.170341	294.177	178.192	-0.723249	49.7481	NA	LC	143
4-Deoxythreonic acid	0.409069	0.563101	0.279924	0.229816	-0.284553	0.0564713	NA	GC	14
4-hydroxy-3-indolylmethyl glucosinolate / 4-Hydroxyglucobrassicin	0.90581	0.938653	2576.08	2673.26	0.0534252	787.466	NA	LC	148
4-Hydroxybenzoic acid	0.0134763	0.0683004	1863.4	786.166	-1.24503	311.389	C00156	LC	119
4-Methoxyisatin	0.00435787	0.0335105	1181.6	657.186	-0.846368	118.009	NA	LC	69
4-Methylsulphinylbutyl / Sulforaphane (fragment)	0.000882854	0.0197864	244410	116725	-1.06619	20925.7	NA	LC	39
5-Hydroxy-L-tryptophan_1	0.60926	0.734405	1471.71	1416.34	-0.0553265	102.72	C00643	LC	20
5-Hydroxy-L-tryptophan_2	0.179359	0.348361	688.615	941.404	0.451116	166.325	C00643	LC	59
5-methylsulfinylpentyl glucosinolate	0.486211	0.62818	4731.97	3167.39	-0.579147	2109.13	NA	LC	144
5'-Methylthioadenosine	0.227288	0.405482	1157.07	970.105	-0.254263	139.026	C00170	LC	88
6-Methylsulfinylhexyl glucosinolate / Glucohesperalin	0.909189	0.938653	621.273	602.556	-0.0441337	157.343	NA	LC	145
7-methylsulfinylheptyl glucosinolate / Glucoibarin	0.236973	0.415635	4259.33	3021.88	-0.495183	942.035	NA	LC	146
8-(Methylsulfinyl)octylamine	0.00384964	0.0333521	44245.1	29439.7	-0.587755	3246.58	NA	LC	36
8-(methylsulfinyl)octyl glucosinolate / Desulfoglucohirsutin	0.819686	0.891658	344.187	359.789	0.0639622	65.5158	NA	LC	37
8-(Methylthio)octanenitrile	0.00918864	0.0553802	2103.43	3090.98	0.555318	261.308	NA	LC	35
8-Methylsulfinyloctyl isothiocyanate / Hirsutin	0.00366647	0.0333521	614959	405602	-0.600425	45447	NA	LC	30
8-Methylsulfinyloctyl isothiocyanate / Hirsutin (fragment)	0.0076344	0.0503882	11869.2	7425.66	-0.676631	1128.12	NA	LC	34
8-methylthiooctyl glucosinolate	0.00429238	0.0335105	1016.4	460.958	-1.14076	124.596	NA	LC	150
9-(Methylthio)nonanenitrile	0.0523853	0.164534	29299	38919.4	0.409634	3987.46	NA	LC	29
Adenosine	0.664638	0.788374	90279.4	84859.7	-0.0893169	11893.3	C00212	LC	86
Adenosine monophosphate	0.105395	0.242299	3317.99	2848.81	-0.21995	246.252	C00020	LC	130
Alanine	0.0241774	0.0962778	2.04655	1.5548	-0.396465	0.164214	C00041	GC	3
Arabidopside A / MGDG(18:4;O/16:4;O) / MGDG(12-OPDA/dinor-12-OPDA)	0.478555	0.62818	241556	263628	0.126141	29214.4	NA	LC	50
Arabidopside B / MGDG(18:4;O/18:4;O) / MGDG(12-OPDA/12-OPDA)	0.347776	0.503598	42797.3	55717.9	0.380624	12687.1	NA	LC	53
Arabidopside C / DGDG(18:4;O/16:4;O) / DGDG(12-OPDA/dinor-12-OPDA)	0.760233	0.85192	9342.07	8942.03	-0.0631399	1252.38	NA	LC	54
Arabidopside D / DGDG(18:4;O/18:4;O) / DGDG(12-OPDA/12-OPDA)	0.887835	0.93048	23779.7	24277.9	0.0299157	3386	NA	LC	55
Ascorbic acid	0.0302829	0.107166	1.01601	0.528917	-0.941803	0.172619	C01041	GC	51
Aspartyl-Leucine	0.0571165	0.170341	609.724	845.647	0.471898	100.424	NA	LC	97
a-Tocopherol	0.110289	0.248428	0.65289	0.862327	0.401394	0.111846	C02477	GC	71
Azelaic acid (AZA)	0.0549208	0.170102	5738.5	5063.65	-0.180495	283.792	C08261	LC	110
b-Alanine	2.11e-05	0.0013471	8829.4	4969.52	-0.829207	323.862	C00099	LC	1
Benzoic acid	0.75841	0.85192	3.20451	3.26648	0.0276324	0.192478	C00539	GC	5
Benzyl dithiocarbamate (oxidized)	3.98e-05	0.00147982	24141.5	7445.61	-1.69705	1563.7	NA	LC	65
Brassicanal-like	0.275297	0.438509	85287.6	72940.7	-0.225612	10287.4	NA	LC	57
b-Sitosterol	0.951855	0.960469	1.55108	1.56392	0.0118933	0.203983	C01753	GC	74
Butyric acid	0.356309	0.50934	0.151999	0.165626	0.123864	0.0136386	C00246	GC	21
Camalexin	0.181583	0.348361	1087.22	1932.73	0.829998	559.639	NA	LC	60
Campesterol	0.283771	0.445641	1.90527	2.1649	0.184305	0.220588	C01789	GC	72
Citramalic acid	0.617055	0.739803	2.31489	2.42997	0.0699918	0.21833	C00815	GC	23
Citric acid	0.446171	0.595786	1.23358e+06	1.1818e+06	-0.0618707	63533.7	C00158	LC	112
Citrulline	0.860049	0.922072	1633.65	1591.45	-0.0377632	229.343	C00327	LC	16
Cyanidin 3-glucoside / Kuromamine	9.4e-07	0.000209725	2328.72	5179.07	1.15316	140.712	NA	LC	134
D-Arabinose	0.857644	0.922072	1.29937	1.31706	0.0195027	0.0944482	NA	GC	36
Dehydroascorbic acid (DHA)	0.149645	0.311877	2.49312	1.93933	-0.362396	0.335247	C00425	GC	45
D-Fructose	0.249615	0.421229	0.457389	0.382568	-0.257703	0.058705	C02336	GC	46
DG(18:4;O/16:4;O/0:0) / DG(12-OPDA/dinor-12-OPDA)	0.442253	0.594111	176185	198391	0.171255	26998.6	NA	LC	49
D-Glucoheptose	0.0276883	0.0995886	1519.03	1314.73	-0.208378	70.6864	NA	LC	132
D-Glucose	0.0631188	0.173771	1.08454	0.718358	-0.594313	0.160868	C00221	GC	47
D-Glucuronic acid	0.364562	0.51454	0.899271	1.0276	0.192446	0.130835	C00191	GC	49
D-Glutamic acid	0.021243	0.0912787	0.98174	1.42888	0.541472	0.144457	C00217	GC	33
DGMG(18:4;O/0:0) / DGMG(12-OPDA)_1	0.707972	0.812775	46055.9	48029.4	0.0605333	5023.01	NA	LC	47
DGMG(18:4;O/0:0) / DGMG(12-OPDA)_2	0.374128	0.524721	8020.35	6766.92	-0.245165	1305.66	NA	LC	48
Dihydrocamalexic acid / DHCA	0.0925088	0.221822	61.2985	26.5669	-1.20622	17.3714	NA	LC	61
Disaccharide like Galatinol	0.341267	0.503111	0.782288	0.899028	0.200666	0.112969	NA	GC	70
D-Maltose	0.680152	0.795078	0.426426	0.386359	-0.142354	0.0925355	C00208	GC	67
Dodecanedioic acid	0.0717243	0.186243	705.677	619.23	-0.188533	39.5929	C02678	LC	115
Dodecanoic acid	0.223768	0.405482	1.0098	1.22471	0.278362	0.158429	C02679	GC	35
D-Ribose	0.0938503	0.222645	0.407046	0.456246	0.164619	0.0247364	C00121	GC	38
Elaidic acid	0.279858	0.442613	2.33147	2.16596	-0.106236	0.139365	C01712	GC	57
Ethanolamine	0.98746	0.98746	1.50692	1.50983	0.00277874	0.177327	C00189	GC	6
Feruloyl malate	0.131816	0.282644	13510.2	15363.1	0.185418	1062.55	NA	LC	158
Feruloyl-5-O-(4-coumaroyl)-D-quinate	0.00757369	0.0503882	8045.68	10167.1	0.337627	537.644	NA	LC	160
Fumaric acid	0.0604277	0.170341	3.69409	2.47902	-0.575449	0.526442	C00122	GC	15
Galactinol	0.0250688	0.0975613	1.32932	0.923358	-0.525731	0.136847	C01235	GC	69
g-Aminobutyric acid (GABA)	0.0195509	0.087197	4445.8	2486.01	-0.838609	620.074	C00334	LC	3
g-Glutamylisoleucine	0.693371	0.805322	175.139	186.553	0.0910836	27.5796	NA	LC	98
g-Glutamylleucine	0.878993	0.93048	187.445	193.092	0.0428172	35.5443	NA	LC	99
Gluconic acid	0.00403814	0.0333521	441.372	332.62	-0.408118	24.0857	C00257	LC	124
Glucose 6-phosphate	0.751435	0.850609	1.01412	1.13282	0.159681	0.35789	C00092	GC	62
Glucosyringic acid / Syringate-4-b-D-glucopyranoside	0.556666	0.682068	6804.29	6529.53	-0.059464	441.544	NA	LC	138
Glutaric acid	0.416498	0.56981	1104.78	1037.56	-0.0905704	77.051	C00489	LC	106
Glyceric acid	0.0110542	0.062368	887.563	381.01	-1.22002	139.807	C00258	LC	103
Glycerol	0.345184	0.503111	1.71878	1.80031	0.0668561	0.0795871	C00116	GC	8
Glyceryl-glucoside	0.213267	0.393045	0.15964	0.138223	-0.207823	0.0153833	NA	GC	61
Glycine	0.0307563	0.107166	0.323812	0.587338	0.859032	0.0937813	C00037	GC	11
Glycolic acid	0.0488136	0.15776	1.73552	1.60726	-0.110769	0.0520429	C03547	GC	2
g-Tocopherol	0.185081	0.349771	0.276526	0.221665	-0.319037	0.036652	C02483	GC	68
Guanosine	0.776593	0.861593	4582.32	4722.76	0.0435516	473.105	C00387	LC	87
Hydroxycamalexin Hexoside	0.0253747	0.0975613	849.397	373.303	-1.18609	160.995	NA	LC	63
Hypoxanthine	0.00249094	0.0311996	699.362	409.896	-0.770782	58.0752	C00262	LC	90
Indol-3-ylmethyl-ascorbate / Ascorbigen	0.0161861	0.0770044	60364.8	27033.9	-1.15894	10067	NA	LC	62
Indole dithiocarbamate glucoside	0.0573805	0.170341	786.363	221.532	-1.82768	240.775	NA	LC	161
Indole-3-carbinol (-H2O)_1	0.887858	0.93048	15206.7	15064.1	-0.0135956	969.509	NA	LC	66
Indole-3-carbinol (-H2O)_2	0.0330564	0.111691	30696.3	17552	-0.806431	4770.46	NA	LC	67
Indole-3-carboxaldehyde	0.247021	0.421229	230828	203285	-0.183313	21477.7	C08493	LC	32
Indolylmethyl-desulfoglucosinolate / Desulfoglucobrassicin	0.00160727	0.0256015	275.638	1827.08	2.72869	285.362	NA	LC	38
Indolylmethylthiohydroximate	0.129428	0.280218	6010.6	12955.3	1.10796	3952.56	NA	LC	56
Inosine	0.000887284	0.0197864	604.156	327.01	-0.885586	45.4633	C00294	LC	129
Isoleucyl-Isoleucine	0.364481	0.51454	903.92	1113.43	0.300744	213.57	NA	LC	95
Isoleucyl-Leucine	0.321171	0.490555	1640.65	2013.6	0.295509	344.965	NA	LC	96
N-Jasmonoylisoleucine / JA-Ile	0.0162296	0.0770044	174.215	334.102	0.939424	48.3224	NA	LC	41
Kaempferol 3-(2''-rhamnosylgalactoside) 7-rhamnoside	0.153073	0.316067	102518	87408.1	-0.230042	9239.18	NA	LC	26
Kaempferol 3,7-dirhamnoside / Kaempferitrin	0.0510526	0.162639	243085	187146	-0.377299	23005.3	NA	LC	22
Kaempferol 3-gentiobioside	0.0212847	0.0912787	4301.15	2930.23	-0.553708	443.121	NA	LC	24
Kaempferol 3-gentiobioside 7-rhamnoside	0.0012091	0.0224691	4611.65	2467.76	-0.902081	373.129	NA	LC	28
Kaempferol 3-glucoside-7-rhamnoside	0.180857	0.348361	15519.5	13182	-0.235511	1544.15	NA	LC	23
Kaempferol 3-O-a-L-rhamnofuranoside	0.100879	0.234333	1234.14	878.922	-0.489699	183.398	NA	LC	141
Kaempferol 3-O-b-glucopyranoside-7-O-a-rhamnopyranoside	0.538471	0.66342	119108	134378	0.174025	23414.8	NA	LC	21
Kaempferol 3-O-glucoside / Astragalin	0.00398646	0.0333521	396.077	566.882	0.517268	37.7277	NA	LC	133
Ketoleucine	0.00323268	0.0333521	1367.21	802.534	-0.768596	119.443	C00233	LC	126
Kynurenic acid	0.00678287	0.0487929	460.187	683.384	0.570476	55.2115	C01717	LC	18
L-Arginine	0.490418	0.62818	495.799	451.024	-0.136551	60.9707	C00062	LC	15
L-Aspartic acid	0.0594501	0.170341	2331.77	1974.96	-0.239604	153.8	C00049	LC	118
Levoglucosan	0.335843	0.499286	0.500157	0.587871	0.23312	0.083854	NA	GC	39
L-Glutamic acid	0.00472965	0.035157	28382.7	38665.6	0.44604	2354.19	C00025	LC	12
L-Glutamine	0.0259329	0.0975783	25780.8	20829.9	-0.30764	1683.72	C00064	LC	11
L-Isoleucine	0.504964	0.639813	89337.1	80052.5	-0.158311	13096.4	C00407	LC	9
L-Leucine	0.888755	0.93048	177972	173198	-0.039225	32711.5	C00123	LC	10
L-Lysine	0.329132	0.495153	0.146398	0.111688	-0.390421	0.0326858	C00047	GC	48
L-Methionine	0.0704844	0.186243	2793.77	4021.27	0.525435	558.954	C00073	LC	13
L-Phenylalanine	0.7013	0.810311	165870	153934	-0.107742	29658.9	C00079	LC	14
L-Proline	0.024025	0.0962778	226657	319439	0.495032	30933.1	C00148	LC	4
L-Serine	0.258782	0.421229	0.796604	0.890625	0.160954	0.0753822	C00065	GC	16
L-Threonine	0.00140344	0.0240745	6584.2	4912.63	-0.422514	299.437	C00188	LC	6
L-Tryptophan	0.853622	0.922072	20803.2	19698	-0.078757	5738.23	C00078	LC	19
L-Tyrosine	0.949426	0.960469	20834.6	21194.1	0.0246772	5435.75	C00082	LC	17
Luteolin-7,3'-di-O-glucoside	0.710722	0.812775	1041.58	998.996	-0.0602219	109.475	NA	LC	25
L-Valine	0.119261	0.264778	0.122187	0.132685	0.118921	0.00578078	C00183	GC	4
L-Xylulose	0.323387	0.490581	0.563112	0.614102	0.125057	0.0474002	C00312	GC	37
LysoPC(0:0/18:1(9Z))	0.524617	0.65465	1040.63	1185.37	0.18789	214.332	NA	LC	81
LysoPC(0:0/18:2(9Z,12Z))	0.179518	0.348361	5082.96	6125.98	0.269273	686.562	NA	LC	79
LysoPC(0:0/18:3)	0.256449	0.421229	6025.83	7080.46	0.232683	840.942	NA	LC	77
LysoPC(16:0/0:0)	0.233666	0.413551	1895.4	3078.94	0.69993	893.823	C04230	LC	75
LysoPC(18:0/0:0)	0.145128	0.305317	308.991	520.393	0.752035	126.275	C04230	LC	82
LysoPC(18:1(9Z)/0:0)	0.174918	0.348361	617.749	959.501	0.635264	222.176	NA	LC	80
LysoPC(18:2(9Z,12Z)/0:0)	0.251079	0.421229	2022.09	2851.51	0.495876	653.032	NA	LC	78
LysoPC(18:3(9Z,12Z,15Z)/0:0)	0.254375	0.421229	2315.86	3109.7	0.425223	629.903	NA	LC	76
LysoPE(0:0/18:2(9Z,12Z))	0.226403	0.405482	645.852	892.387	0.466467	182.926	NA	LC	85
LysoPE(16:0/0:0)	0.0799414	0.200303	848.878	1911.74	1.17126	504.962	NA	LC	83
LysoPE(18:2(9Z,12Z)/0:0)	0.211649	0.393045	411.714	609.472	0.565916	141.471	NA	LC	84
Malic acid	0.0763862	0.19357	757799	626388	-0.274758	61471.2	C00149	LC	107
Methoxy-substituted indole	0.482712	0.62818	7688.02	8133.03	0.0811816	594.902	NA	LC	31
Methyl jasmonate (MeJA)	0.0746098	0.191241	530.561	372.77	-0.509233	73.2275	C11512	LC	154
MG(16:0/0:0/0:0)	0.492308	0.62818	2.27557	2.08339	-0.127299	0.262896	NA	GC	64
MG(16:4;O/0:0/0:0) / MG(dinor-12-OPDA)	0.255916	0.421229	69046.8	60180.3	-0.198283	7061.12	NA	LC	43
MGDG(18:4;2O/16:3;O)	0.814168	0.889998	36123.2	35136.4	-0.0399594	4017.73	NA	LC	51
MGDG(18:4;3O/16:3;O)	0.0864298	0.2118	9556.16	10616.4	0.151786	517.568	NA	LC	52
MGMG(16:4;O/0:0) / MGMG(dinor-12-OPDA)	0.0609533	0.170341	188013	150504	-0.32103	16295.8	NA	LC	44
MGMG(18:4;O/0:0) / MGMG(12-OPDA)_1	0.525482	0.65465	21126.7	23003.7	0.1228	2785.38	NA	LC	45
MGMG(18:4;O/0:0) / MGMG(12-OPDA)_2	0.0694356	0.186243	22937.2	28820.1	0.329388	2665.66	NA	LC	46
myo-Inositol	0.0262543	0.0975783	1.33544	0.926829	-0.526944	0.139413	C00137	GC	53
myo-Inositol 1-Monophosphate	0.0170546	0.0776159	1.30564	0.874991	-0.577414	0.131735	C01177	GC	63
Norvaline	0.491024	0.62818	62205.3	65691.2	0.0786625	4753.74	C01799	LC	5
Oleamide	0.30185	0.467448	301.541	382.157	0.341811	71.3796	C19670	LC	94
O-Malonyl Hydroxycamalexin Hexoside	0.014117	0.0699575	1487.2	377.054	-1.97975	324.457	NA	LC	64
Oxidized glutathione	0.169359	0.346488	15426.1	13927.8	-0.147403	959.319	NA	LC	131
Oxoglutaric acid	0.119922	0.264778	12884.6	10664.7	-0.272803	1225.02	C00026	LC	127
Palmitic acid	0.939111	0.960469	2.71939	2.73459	0.00803977	0.190812	C00249	GC	52
Pantothenic acid	0.240435	0.415635	6587.8	6061.2	-0.120193	404.233	C00864	LC	128
Peonidin 3-rutinoside	0.0558228	0.170341	8616.01	2288.86	-1.91239	2674.17	NA	LC	135
Phenylalanylglutamic acid	0.310707	0.477846	315.111	357.916	0.183762	38.6693	NA	LC	102
Phenylalanylisoleucine	0.628907	0.749979	1686.85	1849.19	0.132562	318.925	NA	LC	101
Phenylalanylvaline	0.0482947	0.15776	284.614	442.291	0.635988	63.7727	NA	LC	100
Phytol	2.42e-05	0.0013471	1.02549	1.82293	0.829943	0.068481	C01389	GC	54
Phytoprostane A1	0.0966455	0.226863	1965.37	1427.1	-0.461715	273.541	NA	LC	70
Phytoprostane D1 / 9-epi-9-D1t-Phytoprostane	0.390784	0.544655	4456.74	3894.49	-0.194555	608.02	NA	LC	166
Phytoprostane E1	0.343848	0.503111	526.502	430.378	-0.290836	93.5591	NA	LC	167
Phytoprostane F1 / 9-F1-Phytoprostane	0.138269	0.293656	3386	2965.66	-0.191228	245.924	NA	LC	168
Phytoprostane H1	0.178766	0.348361	571.264	408.092	-0.485264	107.19	NA	LC	164
Phytoprostane J1	0.565383	0.688964	312.241	285.761	-0.127851	43.5419	NA	LC	163
Phytoprostane_unknown	0.0239175	0.0962778	3905.74	2879.26	-0.439898	341.826	NA	LC	165
Pimelic acid	0.0131063	0.06797	921.664	1085.78	0.236425	47.1303	C02656	LC	109
Pipecolic acid	0.0651379	0.177143	6244.24	3719.1	-0.747574	1120.6	C00408	LC	8
Protocatechuic acid 3-glucoside	0.291163	0.454051	1228.1	807.998	-0.604002	363.022	NA	LC	157
Putrescine	0.330842	0.495153	0.562031	0.600957	0.0966113	0.0367969	C00134	GC	40
Pyroglutamic acid	0.0170242	0.0776159	33374.9	26898.8	-0.311222	1980.18	C01879	LC	7
Pyruvic acid	0.00768251	0.0503882	2.18282	1.41596	-0.624413	0.19496	C00022	GC	1
Quercetin 3-[rhamnosyl-(1->2)-rhamnosyl-(1->6)-glucoside]_1	0.00120108	0.0224691	4649.11	2488.85	-0.901475	375.495	NA	LC	27
Quercetin 3-[rhamnosyl-(1->2)-rhamnosyl-(1->6)-glucoside]_2	0.45772	0.607569	5861.31	6138.23	0.0666002	348.998	NA	LC	142
Raffinose	0.258459	0.421229	1.93544	1.36704	-0.501612	0.455383	C00492	GC	75
Salicylic acid glycoside_1	0.0273739	0.0995886	736.3	953.265	0.372583	74.8439	NA	LC	136
Salicylic acid glycoside_2	0.00912862	0.0553802	14659	4690.77	-1.64389	2633.75	NA	LC	137
Salicylic acid_1	0.0346855	0.115446	9796.03	13513.6	0.464141	1367.21	C00805	LC	120
Salicylic acid_2	0.0611089	0.170341	2346.51	1588.74	-0.562634	329.48	C00805	LC	140
Sebacic acid	0.0106518	0.062368	1098.79	957.239	-0.198959	38.7346	C08277	LC	113
Shikimic acid	0.400697	0.555003	1.00531	1.07636	0.0985171	0.0785683	C00493	GC	42
Sinapaldehyde	1.03e-05	0.00114943	1692.89	3361.14	0.989464	123.713	NA	LC	71
Sinapic acid_1	0.764406	0.852313	190332	187804	-0.0192934	8061.26	C00482	LC	122
Sinapic acid_2	0.0130868	0.06797	4161.67	7956.5	0.934971	1089.38	C00482	LC	72
Sinapoyl - Sinapoyl aldehyde - glucose	0.222559	0.405482	17619.7	15123.3	-0.220411	1834.87	NA	LC	74
Sinapyl alcohol 4-O-glucoside / Syringin	0.963847	0.968189	2412.68	2404.67	-0.00479617	169.471	NA	LC	159
Stearic acid	0.266162	0.429312	1.88694	2.24298	0.249367	0.290427	C01530	GC	60
Stigmasterol	0.951058	0.960469	0.0534896	0.0556091	0.0560626	0.0331229	C05442	GC	73
Succinic acid	0.267598	0.429312	104888	85689.9	-0.291654	15712.9	C00042	LC	104
Succinyladenosine	0.789231	0.87128	4616.08	4495.11	-0.0383128	432.788	NA	LC	89
Sucrose	0.24036	0.415635	0.397402	0.36181	-0.135368	0.0273169	C00089	GC	65
Syringic acid - quinic acid	0.0114668	0.062368	798.977	309.125	-1.36996	136.347	NA	LC	139
Threonic acid	0.008727	0.0553802	670.963	430.67	-0.639652	62.8497	C01620	LC	123
Trehalose	0.0328666	0.111691	0.0695968	0.0526882	-0.401543	0.00612697	C01083	GC	66
Tromethamine	0.128069	0.279993	0.231221	0.520306	1.17009	0.16382	C07182	GC	20
Undecanedioic acid	0.180347	0.348361	912.966	824.387	-0.147238	58.4358	NA	LC	114
Unknown camalexin metabolite	0.0217888	0.0916774	350.705	223.02	-0.653083	41.5171	NA	LC	58
Uracil	0.0827637	0.20507	4529.76	3129.06	-0.533705	673.495	C00106	LC	93
Uric acid	0.000841084	0.0197864	6923.21	4156.96	-0.735913	449.201	C00366	LC	92
Xanthine	0.00395419	0.0333521	2604.35	1743.33	-0.579073	189.86	C00385	LC	91

## Sheet: med16vsCol-0_PS24hpi
Supplementary Table 2. Ratios between levels of metabolites in infected med16 relative to infected Col-0 at 24 hours p.i.
Metabolites	p-values	FDR	Average peak value infected Col-0	Average peak value infected med16	log2-fold change	Standard error	Kegg info	Mass spec	Peak number (from Supplementary table S1)
(-)-Jasmonic acid / (1R,2R)-Jasmonic acid	0.0440984	0.104616	363.672	2247.48	2.6276	741.742	C08491	LC	152
(9Z,12Z)-Octadecadienoic acid / Linoleic acid	0.6564	0.750653	2.46262	2.38883	-0.0438881	0.157714	C01595	GC	56
(9Z,12Z,15Z)-Octadecatrienoic acid / a-Linolenic acid	0.655265	0.750653	2.16642	2.08613	-0.0544863	0.171006	C06427	GC	58
1,11-Undecanedicarboxylic acid	0.880227	0.930287	656.561	648.015	-0.0189016	54.3553	NA	LC	116
1,2-di-O-sinapoyl-β-D-glucose	0.000640357	0.00528065	18077.4	9208.1	-0.973208	1368.17	NA	LC	170
11- or 12-hydroxyjasmonic acid glucoside / 12OH-JA-Glu	0.254423	0.361377	1477.05	1206.92	-0.291387	214.37	NA	LC	156
12-carboxyjasmonoyl-L-isoleucine / 12-COOH-JA-Ile	0.126184	0.226927	7876.27	9388.57	0.253393	851.827	NA	LC	155
12-hydroxyjasmonic acid / 12OH-JA / tuberonic acid	0.00074565	0.00573379	962.936	3780.83	1.97319	447.295	NA	LC	153
12-hydroxy-jasmonoyl-isoleucine / 12OH-JA-Ile	0.125731	0.226927	1237.43	3708.68	1.58356	1389.93	NA	LC	42
12-Oxophytodienoic acid / 12-OPDA	0.580155	0.691843	21699.9	23508.7	0.115506	3094.38	NA	LC	40
1-Aminocyclopropanecarboxylic acid (ACC)	0.733694	0.809969	4440.21	4533.32	0.0299402	261.206	C01234	LC	2
1-hydroxy-3-indolylmethyl glucosinolate / 1-hydroxyglucobrassicin	0.107753	0.208948	2348.16	4706.4	1.00309	1248.19	NA	LC	147
1-Isothiocyanato-4-methylsulphinylbutane / Sulforaphane	0.000157229	0.00339462	903051	459835	-0.97369	52895.3	NA	LC	33
1-Methoxy-3-indolylmethyl glucosinolate / Neoglucobrassicin	0.000811266	0.00603041	136273	61898.4	-1.13853	11995.3	NA	LC	151
1-O-Sinapoyl-D-glucose	0.818217	0.877223	724.941	694.284	-0.0623381	127.665	NA	LC	73
2,4-Dihydroxybenzoic acid	0.573638	0.687748	372.669	344.562	-0.113132	47.2459	NA	LC	121
2-Hydroxydecanoate	0.741091	0.814105	302.305	292.696	-0.0466033	27.7657	NA	LC	111
2-Hydroxyglutaric acid	8.83541e-05	0.00339462	0.758151	0.464389	-0.70715	0.0316432	C01087	GC	31
2-Hydroxyhexadecanoic acid	0.60484	0.712784	289.692	323.451	0.159025	61.8433	NA	LC	117
2-Indolecarboxylic acid_1	0.137549	0.235949	2933.94	2325.42	-0.33535	355.239	NA	LC	68
2-Indolecarboxylic acid_2	0.0502572	0.11554	685.541	565.118	-0.278691	49.2904	NA	LC	162
2-Methylglutaric acid	0.0243312	0.0695623	2377.77	1927.5	-0.302879	150.61	NA	LC	108
2-O-Sinapoylmalate	0.308809	0.414846	710308	678018	-0.0671224	29045.6	NA	LC	169
2-O-Sinapoylmalate (dimer)	0.00836625	0.0339213	877636	763814	-0.200402	29490.8	NA	LC	171
2-Oxovaleric acid	0.000663041	0.00528065	899.604	1394.29	0.632171	76.8101	C06255	LC	125
3-Hydroxyisovaleric acid	0.242586	0.352211	253.563	331.635	0.387252	60.2398	NA	LC	105
3-Indolylmethylglucosinolate / Glucobrassicin	0.0251083	0.0708752	46961.6	277359	2.5622	77696.5	NA	LC	149
4-Methylthiobutyl glucosinolate / Glucoerucin	0.00997678	0.0377089	485.757	4396.39	3.17801	1054.25	NA	LC	143
4-Deoxythreonic acid	0.153927	0.245793	0.273025	0.38936	0.512069	0.0713096	NA	GC	14
4-hydroxy-3-indolylmethyl glucosinolate / 4-Hydroxyglucobrassicin	0.110392	0.210406	2265.17	4510.16	0.993559	1199.33	NA	LC	148
4-Hydroxybenzoic acid	0.000472752	0.00471244	7040.82	9648.17	0.454511	380.125	C00156	LC	119
4-Methoxyisatin	0.00405467	0.0184529	1736.5	1035.57	-0.745762	155.371	NA	LC	69
4-Methylsulphinylbutyl / Sulforaphane (fragment)	9.69554e-05	0.00339462	239868	99849.4	-1.26441	15332.3	NA	LC	39
5-Hydroxy-L-tryptophan_1	0.498471	0.624489	1681.07	1907.23	0.182098	314.01	C00643	LC	20
5-Hydroxy-L-tryptophan_2	0.0752735	0.156878	1081.74	1460.53	0.433138	176.314	C00643	LC	59
5-methylsulfinylpentyl glucosinolate	0.34859	0.451951	2492.21	4280.83	0.780469	1759.5	NA	LC	144
5'-Methylthioadenosine	0.129	0.230137	1222.58	1503.22	0.29813	159.509	C00170	LC	88
6-Methylsulfinylhexyl glucosinolate / Glucohesperalin	0.510348	0.635797	562.035	717.955	0.353235	222.856	NA	LC	145
7-methylsulfinylheptyl glucosinolate / Glucoibarin	0.142305	0.240056	4360.86	9289.83	1.09104	2919.37	NA	LC	146
8-(Methylsulfinyl)octylamine	0.78484	0.849608	54163.8	57317.4	0.0816446	11044.8	NA	LC	36
8-(methylsulfinyl)octyl glucosinolate / Desulfoglucohirsutin	0.68424	0.773204	488.664	430.37	-0.183267	136.504	NA	LC	37
8-(Methylthio)octanenitrile	0.0612252	0.133855	5296.15	4098.63	-0.369804	521	NA	LC	35
8-Methylsulfinyloctyl isothiocyanate / Hirsutin	0.000273925	0.00339462	775770	430193	-0.850645	45585.3	NA	LC	30
8-Methylsulfinyloctyl isothiocyanate / Hirsutin (fragment)	0.000138028	0.00339462	15972.5	8358.58	-0.934264	887.772	NA	LC	34
8-methylthiooctyl glucosinolate	0.0150774	0.0509434	2627.56	6969.38	1.40731	1289.09	NA	LC	150
9-(Methylthio)nonanenitrile	0.000486036	0.00471244	85632.1	36778.8	-1.21928	7158.98	NA	LC	29
Adenosine	0.0127988	0.0445957	73699.7	116118	0.65586	12113.4	C00212	LC	86
Adenosine monophosphate	0.450047	0.57023	3684.07	3392.42	-0.118988	361.057	C00020	LC	130
Alanine	0.00688701	0.0289774	2.15857	2.65999	0.301345	0.124448	C00041	GC	3
Arabidopside A / MGDG(18:4;O/16:4;O) / MGDG(12-OPDA/dinor-12-OPDA)	0.989971	0.989971	395172	394644	-0.00192669	40253.3	NA	LC	50
Arabidopside B / MGDG(18:4;O/18:4;O) / MGDG(12-OPDA/12-OPDA)	0.343155	0.450139	84946.9	104043	0.29255	18557.9	NA	LC	53
Arabidopside C / DGDG(18:4;O/16:4;O) / DGDG(12-OPDA/dinor-12-OPDA)	0.497953	0.624489	21105.5	23169.4	0.134598	2861.96	NA	LC	54
Arabidopside D / DGDG(18:4;O/18:4;O) / DGDG(12-OPDA/12-OPDA)	0.0472529	0.109765	38052.9	46745.2	0.296812	3492.88	NA	LC	55
Ascorbic acid	0.36782	0.474127	1.16471	0.870209	-0.420538	0.302463	C01041	GC	51
Aspartyl-Leucine	0.0167596	0.0541652	740.659	1263.99	0.771107	159.407	NA	LC	97
a-Tocopherol	0.251026	0.359844	0.9776	1.28175	0.390798	0.239438	C02477	GC	71
Azelaic acid (AZA)	0.140347	0.238912	4717.73	5356.78	0.183274	376.265	C08261	LC	110
b-Alanine	0.607877	0.712784	8236.92	8526.02	0.0497674	534.204	C00099	LC	1
Benzoic acid	0.686522	0.773204	3.18954	3.26439	0.0334623	0.176625	C00539	GC	5
Benzyl dithiocarbamate (oxidized)	0.000231745	0.00339462	24967.3	6234.45	-2.00171	2397.28	NA	LC	65
Brassicanal-like	0.0162669	0.053346	81886.9	60205.9	-0.443727	6556.24	NA	LC	57
b-Sitosterol	0.910968	0.939931	1.72089	1.75442	0.0278438	0.287565	C01753	GC	74
Butyric acid	0.052675	0.119862	0.220422	0.412898	0.905518	0.0799125	C00246	GC	21
Camalexin	0.0216137	0.065133	22495	37376.5	0.732528	4828.87	NA	LC	60
Campesterol	0.28558	0.395555	2.11213	1.82685	-0.209342	0.24339	C01789	GC	72
Citramalic acid	0.0209906	0.0641221	2.21199	1.80112	-0.296452	0.13234	C00815	GC	23
Citric acid	0.00953898	0.0373192	1.23098e+06	993474	-0.309247	63377.5	C00158	LC	112
Citrulline	0.561452	0.679339	1555.32	1660.15	0.0941006	170.593	C00327	LC	16
Cyanidin 3-glucoside / Kuromamine	0.0014207	0.00880047	3692.03	8077.86	1.12956	787.522	NA	LC	134
D-Arabinose	0.288768	0.397502	1.19609	1.07305	-0.156608	0.105742	NA	GC	36
Dehydroascorbic acid (DHA)	0.395637	0.504654	2.52864	1.97451	-0.356871	0.605833	C00425	GC	45
D-Fructose	0.527223	0.645992	0.331333	0.376778	0.18543	0.0677312	C02336	GC	46
DG(18:4;O/16:4;O/0:0) / DG(12-OPDA/dinor-12-OPDA)	0.986678	0.989971	315231	314599	-0.00289594	36318.6	NA	LC	49
D-Glucoheptose	0.00286678	0.014004	1371.16	937.933	-0.547845	89.422	NA	LC	132
D-Glucose	0.134817	0.234876	0.756431	0.5398	-0.486783	0.1254	C00221	GC	47
D-Glucuronic acid	0.71546	0.793769	0.992189	0.959445	-0.0484141	0.0856632	C00191	GC	49
D-Glutamic acid	0.613698	0.712784	1.6688	1.54999	-0.106559	0.223251	C00217	GC	33
DGMG(18:4;O/0:0) / DGMG(12-OPDA)_1	0.900749	0.938875	65545.5	64907.6	-0.0141098	4903.79	NA	LC	47
DGMG(18:4;O/0:0) / DGMG(12-OPDA)_2	0.761134	0.827965	9659.26	9146.32	-0.0787208	1612.11	NA	LC	48
Dihydrocamalexic acid / DHCA	0.109112	0.209759	3498.24	1976.73	-0.82351	809.188	NA	LC	61
Disaccharide like Galatinol	0.345577	0.450665	0.526009	0.610487	0.214873	0.0825427	NA	GC	70
D-Maltose	0.0124538	0.0440827	0.872508	0.337259	-1.37131	0.151875	C00208	GC	67
Dodecanedioic acid	0.263512	0.369579	635.707	606.842	-0.0670402	23.4004	C02678	LC	115
Dodecanoic acid	0.000259847	0.00339462	1.0286	1.61986	0.655188	0.07725	C02679	GC	35
D-Ribose	0.0702762	0.149253	0.470869	0.635979	0.433652	0.0751113	C00121	GC	38
Elaidic acid	0.927257	0.944193	2.70288	2.68534	-0.00939281	0.184248	C01712	GC	57
Ethanolamine	0.686245	0.773204	1.89818	1.82942	-0.0532278	0.162105	C00189	GC	6
Feruloyl malate	0.00376386	0.0174863	12336.5	17532.5	0.507099	1134.08	NA	LC	158
Feruloyl-5-O-(4-coumaroyl)-D-quinate	0.746173	0.815669	8368.24	8894.42	0.0879755	1552.22	NA	LC	160
Fumaric acid	4.59276e-05	0.00339462	2.67726	0.984541	-1.44323	0.162536	C00122	GC	15
Galactinol	0.0337599	0.086534	1.72453	1.25479	-0.458759	0.171473	C01235	GC	69
g-Aminobutyric acid (GABA)	0.917408	0.939931	4068.06	4217.93	0.0521958	1385.9	C00334	LC	3
g-Glutamylisoleucine	0.15431	0.245793	215.426	315.951	0.552505	61.6868	NA	LC	98
g-Glutamylleucine	0.0304155	0.0847832	241.694	433.394	0.842496	68.0157	NA	LC	99
Gluconic acid	0.0337505	0.086534	514.766	327.159	-0.653926	68.4782	C00257	LC	124
Glucose 6-phosphate	0.143883	0.240056	1.43514	0.952671	-0.591143	0.28712	C00092	GC	62
Glucosyringic acid / Syringate-4-b-D-glucopyranoside	0.000108691	0.00339462	6697.53	4103.57	-0.706749	289.857	NA	LC	138
Glutaric acid	0.563577	0.679339	1230.57	1277.79	0.0543295	77.2832	C00489	LC	106
Glyceric acid	0.0325632	0.0854306	419.396	234.219	-0.840457	66.9302	C00258	LC	103
Glycerol	0.299653	0.404985	1.81196	2.0827	0.2009	0.238521	C00116	GC	8
Glyceryl-glucoside	0.857879	0.915344	0.135732	0.132787	-0.0316491	0.0157559	NA	GC	61
Glycine	9.54751e-05	0.00339462	0.510541	1.83699	1.84724	0.144854	C00037	GC	11
Glycolic acid	0.0391609	0.0959657	2.07999	2.95808	0.508081	0.334118	C03547	GC	2
g-Tocopherol	0.0239076	0.0692388	0.211762	0.379426	0.841374	0.0558273	C02483	GC	68
Guanosine	0.000974016	0.00678768	4194.61	8285.46	0.982045	683.081	C00387	LC	87
Hydroxycamalexin Hexoside	0.203663	0.302779	10103.9	8677.27	-0.219595	1000.18	NA	LC	63
Hypoxanthine	0.209146	0.308871	649.694	528.537	-0.297756	86.1294	C00262	LC	90
Indol-3-ylmethyl-ascorbate / Ascorbigen	0.0124329	0.0440827	85325.8	41185.2	-1.05086	12519.8	NA	LC	62
Indole dithiocarbamate glucoside	0.000617336	0.00528065	3112.84	852.96	-1.86768	346.23	NA	LC	161
Indole-3-carbinol (-H2O)_1	0.910692	0.939931	96338.3	99052	0.040077	23197.8	NA	LC	66
Indole-3-carbinol (-H2O)_2	0.0051246	0.0224076	41793.1	20460.1	-1.03045	4967.72	NA	LC	67
Indole-3-carboxaldehyde	0.000211012	0.00339462	434745	109816	-1.98509	40883.7	C08493	LC	32
Indolylmethyl-desulfoglucosinolate / Desulfoglucobrassicin	0.648376	0.74916	661.992	602.619	-0.135567	123.752	NA	LC	38
Indolylmethylthiohydroximate	0.0325274	0.0854306	2462.84	14100.3	2.51733	4204.97	NA	LC	56
Inosine	0.017568	0.0559666	667.595	966.645	0.534012	92.1464	C00294	LC	129
Isoleucyl-Isoleucine	0.0414565	0.0994956	900.602	1367.4	0.602474	180.538	NA	LC	95
Isoleucyl-Leucine	0.0182777	0.0574073	1627.71	2500.65	0.619459	271.616	NA	LC	96
N-Jasmonoylisoleucine / JA-Ile	0.068615	0.147126	455.746	3590.12	2.97773	1414.7	NA	LC	41
Kaempferol 3-(2''-rhamnosylgalactoside) 7-rhamnoside	0.000275515	0.00339462	122074	48515.7	-1.33123	9713.32	NA	LC	26
Kaempferol 3,7-dirhamnoside / Kaempferitrin	0.000232034	0.00339462	285241	131599	-1.11604	19666.3	NA	LC	22
Kaempferol 3-gentiobioside	0.00111826	0.00755674	5494.97	1460.53	-1.91162	691.698	NA	LC	24
Kaempferol 3-gentiobioside 7-rhamnoside	0.00165833	0.00943707	5890.14	1870.76	-1.65468	743.843	NA	LC	28
Kaempferol 3-glucoside-7-rhamnoside	0.000309122	0.00344671	18592.7	7649.02	-1.28139	1475.72	NA	LC	23
Kaempferol 3-O-a-L-rhamnofuranoside	0.00028841	0.00339462	1833.6	233.262	-2.97465	213.089	NA	LC	141
Kaempferol 3-O-b-glucopyranoside-7-O-a-rhamnopyranoside	0.000289228	0.00339462	147385	49274	-1.58069	13070.5	NA	LC	21
Kaempferol 3-O-glucoside / Astragalin	0.0116732	0.0433852	585.28	306.696	-0.93232	77.8635	NA	LC	133
Ketoleucine	0.0768277	0.158635	1048.7	1585.15	0.596012	251.429	C00233	LC	126
Kynurenic acid	0.323391	0.431833	781.354	685.788	-0.188214	88.8387	C01717	LC	18
L-Arginine	0.520577	0.644937	893.732	1041.32	0.220506	216.355	C00062	LC	15
L-Aspartic acid	0.118541	0.218468	2679.04	1905.06	-0.49188	425.152	C00049	LC	118
Levoglucosan	0.157865	0.249672	0.632729	0.730107	0.206521	0.06037	NA	GC	39
L-Glutamic acid	0.0124081	0.0440827	36309.5	28096	-0.369984	2328.55	C00025	LC	12
L-Glutamine	0.0153109	0.0509602	24417.3	31874.4	0.384497	2222.23	C00064	LC	11
L-Isoleucine	0.29511	0.401278	159230	221102	0.473596	53949.1	C00407	LC	9
L-Leucine	0.178534	0.272692	311656	516724	0.729439	134627	C00123	LC	10
L-Lysine	0.190128	0.284555	0.189721	0.361528	0.930228	0.116318	C00047	GC	48
L-Methionine	0.00319568	0.0151625	1318.98	5708.14	2.1136	926.236	C00073	LC	13
L-Phenylalanine	0.0683125	0.147126	401459	550412	0.455259	67132.8	C00079	LC	14
L-Proline	0.000144145	0.00339462	114381	396968	1.79517	33205.1	C00148	LC	4
L-Serine	0.00977948	0.0376004	1.42887	2.18376	0.611944	0.202586	C00065	GC	16
L-Threonine	0.00126367	0.00805141	8554.29	12364.4	0.531475	668.798	C00188	LC	6
L-Tryptophan	0.132593	0.23282	59017	113064	0.937941	31069.7	C00078	LC	19
L-Tyrosine	0.877712	0.930287	30662.6	31855.8	0.0550782	7431.95	C00082	LC	17
Luteolin-7,3'-di-O-glucoside	0.00210774	0.011464	1420.22	450.461	-1.65665	188.17	NA	LC	25
L-Valine	0.0871449	0.175678	0.197933	0.297507	0.587907	0.0487512	C00183	GC	4
L-Xylulose	0.173061	0.268005	0.809768	0.979498	0.274533	0.109786	C00312	GC	37
LysoPC(0:0/18:1(9Z))	0.0316226	0.0854306	1538.79	2557.63	0.733013	365.317	NA	LC	81
LysoPC(0:0/18:2(9Z,12Z))	0.0414937	0.0994956	4142.46	6359.65	0.618458	857.735	NA	LC	79
LysoPC(0:0/18:3)	0.151904	0.245793	5834.59	8263.62	0.502143	1480.2	NA	LC	77
LysoPC(16:0/0:0)	0.0320318	0.0854306	2526.56	10333.8	2.03213	2809.2	C04230	LC	75
LysoPC(18:0/0:0)	0.0207259	0.0641221	347.24	1315.75	1.92187	310.953	C04230	LC	82
LysoPC(18:1(9Z)/0:0)	0.0150692	0.0509434	777.725	2005.86	1.36689	364.585	NA	LC	80
LysoPC(18:2(9Z,12Z)/0:0)	0.0571613	0.12747	1946.45	7601.23	1.96539	2407.64	NA	LC	78
LysoPC(18:3(9Z,12Z,15Z)/0:0)	0.0874451	0.175678	3124.2	11690.3	1.90375	4199.07	NA	LC	76
LysoPE(0:0/18:2(9Z,12Z))	0.00420223	0.018742	519.444	1000.9	0.946262	107.521	NA	LC	85
LysoPE(16:0/0:0)	0.0227712	0.0668155	1088.36	5843.66	2.42472	1563.69	NA	LC	83
LysoPE(18:2(9Z,12Z)/0:0)	0.0348918	0.0874255	312.573	1072.69	1.77896	280.008	NA	LC	84
Malic acid	0.00230845	0.0119717	778588	553814	-0.49146	44413.3	C00149	LC	107
Methoxy-substituted indole	0.330041	0.438091	10391.6	8794.21	-0.240791	1507.31	NA	LC	31
Methyl jasmonate (MeJA)	0.0934835	0.184485	609.05	385.457	-0.65999	112.257	C11512	LC	154
MG(16:0/0:0/0:0)	0.152586	0.245793	2.40389	2.02987	-0.243985	0.228374	NA	GC	64
MG(16:4;O/0:0/0:0) / MG(dinor-12-OPDA)	0.104497	0.20441	83440.2	65323.9	-0.353133	9477.79	NA	LC	43
MGDG(18:4;2O/16:3;O)	0.294341	0.401278	51827.4	44893.4	-0.207212	6035.54	NA	LC	51
MGDG(18:4;3O/16:3;O)	0.163953	0.257475	11043.5	9834.64	-0.167259	762.488	NA	LC	52
MGMG(16:4;O/0:0) / MGMG(dinor-12-OPDA)	0.0537633	0.121103	214746	159631	-0.42789	23026.2	NA	LC	44
MGMG(18:4;O/0:0) / MGMG(12-OPDA)_1	0.976542	0.98538	30409	30337.8	-0.00338373	2324.19	NA	LC	45
MGMG(18:4;O/0:0) / MGMG(12-OPDA)_2	0.608878	0.712784	29922.9	31568.9	0.0772552	3050.27	NA	LC	46
myo-Inositol	0.046864	0.109765	1.22923	1.4919	0.279395	0.105291	C00137	GC	53
myo-Inositol 1-Monophosphate	0.886325	0.932314	0.99566	0.973323	-0.0327351	0.149769	C01177	GC	63
Norvaline	0.25173	0.359844	84546.6	104691	0.308324	15885.2	C01799	LC	5
Oleamide	0.711836	0.793698	1803.9	2247.48	0.317194	1145.06	C19670	LC	94
O-Malonyl Hydroxycamalexin Hexoside	0.00230762	0.0119717	5789.53	9656.86	0.738108	764.092	NA	LC	64
Oxidized glutathione	0.022441	0.0667245	17884.8	23644.5	0.402771	1886.91	NA	LC	131
Oxoglutaric acid	0.00164379	0.00943707	18562.1	13460.6	-0.463614	942.468	C00026	LC	127
Palmitic acid	0.704425	0.789381	2.68213	2.59439	-0.0479831	0.220464	C00249	GC	52
Pantothenic acid	0.145325	0.240056	7196.45	8062.87	0.164009	517.841	C00864	LC	128
Peonidin 3-rutinoside	0.00859291	0.0342182	16030.4	4141.6	-1.95255	3098.79	NA	LC	135
Phenylalanylglutamic acid	0.0733277	0.154265	384.185	560.665	0.545337	81.4258	NA	LC	102
Phenylalanylisoleucine	0.0927087	0.184485	1452.48	1986.29	0.451561	267.201	NA	LC	101
Phenylalanylvaline	0.17459	0.268507	325.296	413.721	0.346903	57.4344	NA	LC	100
Phytol	0.612854	0.712784	0.88869	0.933531	0.0710184	0.0840493	C01389	GC	54
Phytoprostane A1	0.341655	0.450139	2064.23	1734.91	-0.250741	318.956	NA	LC	70
Phytoprostane D1 / 9-epi-9-D1t-Phytoprostane	0.396029	0.504654	5374.26	4402.79	-0.287649	1063.05	NA	LC	166
Phytoprostane E1	0.111922	0.211036	451.675	342.495	-0.399204	58.6379	NA	LC	167
Phytoprostane F1 / 9-F1-Phytoprostane	0.151372	0.245793	3219.71	4266.21	0.406022	636.723	NA	LC	168
Phytoprostane H1	0.117665	0.218468	811.01	383.667	-1.07987	234.053	NA	LC	164
Phytoprostane J1	0.530671	0.646664	236.375	206.176	-0.1972	45.401	NA	LC	163
Phytoprostane_unknown	0.186249	0.281677	3641.46	2878.68	-0.339107	511.174	NA	LC	165
Pimelic acid	0.260701	0.367951	1084.4	1005.89	-0.108425	63.2307	C02656	LC	109
Pipecolic acid	0.000529613	0.00492099	31210.3	89222.6	1.51539	8637.63	C00408	LC	8
Protocatechuic acid 3-glucoside	0.166464	0.25959	2756.64	3985.96	0.532018	780.825	NA	LC	157
Putrescine	0.000947463	0.00678768	0.786016	1.19587	0.605434	0.0680775	C00134	GC	40
Pyroglutamic acid	0.943634	0.956502	29189	28993.7	-0.00968499	2649.33	C01879	LC	7
Pyruvic acid	0.112615	0.211036	2.08899	2.43035	0.218361	0.183777	C00022	GC	1
Quercetin 3-[rhamnosyl-(1->2)-rhamnosyl-(1->6)-glucoside]_1	0.00169275	0.00943707	5931.08	1906.31	-1.63752	747.848	NA	LC	27
Quercetin 3O-rham-glucosyl- 7-O-rhamnoside_1	0.000283574	0.00339462	6535.85	3646.76	-0.84176	383.509	NA	LC	142
Raffinose	0.082159	0.168087	0.653472	0.389808	-0.745364	0.126455	C00492	GC	75
Salicylic acid glycoside_1	0.000395635	0.00420127	794.441	1166.11	0.553689	52.4345	NA	LC	136
Salicylic acid glycoside_2	0.000206479	0.00339462	56229.7	76550.7	0.445083	2546.87	NA	LC	137
Salicylic acid_1	0.900983	0.938875	47648.6	46774.7	-0.0267047	6733.61	C00805	LC	120
Salicylic acid_2	0.00122066	0.00800609	2515.61	1111.9	-1.17788	244.754	C00805	LC	140
Sebacic acid	0.243231	0.352211	924.434	966.301	0.0639026	32.3542	C08277	LC	113
Shikimic acid	0.00812463	0.0335517	1.40288	1.75619	0.324055	0.0909441	C00493	GC	42
Sinapaldehyde	0.00591852	0.0253814	2548.08	4659.49	0.870761	507.074	NA	LC	71
Sinapic acid_1	0.524334	0.645992	191362	185204	-0.0471872	9111.51	C00482	LC	122
Sinapic acid_2	0.00269053	0.0136361	6220.11	12940	1.05682	1369.31	C00482	LC	72
Sinapoyl - Sinapoyl aldehyde - glucose	0.00062954	0.00528065	19307.5	10424.8	-0.889144	1365.89	NA	LC	74
Sinapyl alcohol 4-O-glucoside / Syringin	0.119759	0.218903	2345.72	1993.21	-0.234937	194.423	NA	LC	159
Stearic acid	0.801834	0.863811	1.95679	2.05417	0.0700681	0.371205	C01530	GC	60
Stigmasterol	0.00147216	0.00887272	0.0935378	0.27134	1.53648	0.0321479	C05442	GC	73
Succinic acid	8.4974e-05	0.00339462	141936	60743.7	-1.22444	8685.77	C00042	LC	104
Succinyladenosine	0.918856	0.939931	5603.55	5501.76	-0.0264496	958.189	NA	LC	89
Sucrose	0.131591	0.23282	0.60432	0.941491	0.639635	0.193217	C00089	GC	65
Syringic acid - quinic acid	0.0347718	0.0874255	1171.88	643.804	-0.864128	194.345	NA	LC	139
Threonic acid	0.144593	0.240056	1082.54	859.138	-0.333463	133.232	C01620	LC	123
Trehalose	0.136913	0.235949	0.0789233	0.0662405	-0.252738	0.00738941	C01083	GC	66
Tromethamine	0.0601152	0.13273	0.240802	0.147473	-0.707398	0.0403697	C07182	GC	20
Undecanedioic acid	0.219946	0.322684	795.656	847.755	0.0915014	38.0474	NA	LC	114
Unknown camalexin metabolite	0.283317	0.394873	430.885	391.428	-0.138556	33.4888	NA	LC	58
Uracil	0.186942	0.281677	2828.38	3699.87	0.387496	585.096	C00106	LC	93
Uric acid	0.00288871	0.014004	10697.4	14839.6	0.472194	856.305	C00366	LC	92
Xanthine	0.0370318	0.0917567	1231.37	1681.65	0.449612	168.65	C00385	LC	91

## Sheet: med16vsCol-0_PS72hpi
Supplementary Table 2. Ratios between levels of metabolites in infected med16 relative to infected Col-0 at 72 hours p.i.
Metabolites	p-values	FDR	Average peak value infected Col-0	Average peak value infected med16	log2-fold change	Standard error	Kegg info	Mass spec	Peak number (from Supplementary table S1)
(-)-Jasmonic acid / (1R,2R)-Jasmonic acid	0.0163	0.0305455	980.643	6731.32	2.77909	1739.84	C08491	LC	152
(9Z,12Z)-Octadecadienoic acid / Linoleic acid	0.00636955	0.0171106	2.21244	4.05757	0.874975	0.450217	C01595	GC	56
(9Z,12Z,15Z)-Octadecatrienoic acid / a-Linolenic acid	0.00197218	0.00796476	1.88206	4.11724	1.12936	0.428023	C06427	GC	58
1,11-Undecanedicarboxylic acid	0.856461	0.884217	581.556	587.653	0.0150461	32.2898	NA	LC	116
1,2-di-O-sinapoyl-β-D-glucose	9.23929e-05	0.00171697	9543.6	5108.28	-0.901697	481.552	NA	LC	170
11- or 12-hydroxyjasmonic acid glucoside / 12OH-JA-Glu	0.123163	0.156054	6089.5	4976.24	-0.291268	620.94	NA	LC	156
12-carboxyjasmonoyl-L-isoleucine / 12-COOH-JA-Ile	0.726137	0.771089	12962.3	13958.7	0.106839	2714.09	NA	LC	155
12-hydroxyjasmonic acid / 12OH-JA / tuberonic acid	0.0138901	0.0276561	2520.37	7789.47	1.62789	1534.06	NA	LC	153
12-hydroxy-jasmonoyl-isoleucine / 12OH-JA-Ile	0.00626281	0.0170318	1209.57	5794.45	2.26018	1114.64	NA	LC	42
12-Oxophytodienoic acid / 12-OPDA	0.433477	0.490687	51195.9	59835.1	0.224964	10293.7	NA	LC	40
1-Aminocyclopropanecarboxylic acid (ACC)	0.0144806	0.02827	3584.18	4866.12	0.441129	376.946	C01234	LC	2
1-hydroxy-3-indolylmethyl glucosinolate / 1-hydroxyglucobrassicin	0.0256412	0.0429923	2809.65	4971.7	0.823346	733.107	NA	LC	147
1-Isothiocyanato-4-methylsulphinylbutane / Sulforaphane	4.2419e-05	0.00157657	665106	309314	-1.10451	33692.8	NA	LC	33
1-Methoxy-3-indolylmethyl glucosinolate / Neoglucobrassicin	0.00415353	0.0125488	61543.8	79161.2	0.363179	3924.8	NA	LC	151
1-O-Sinapoyl-D-glucose	0.0175691	0.0326493	536.454	748.107	0.479788	65.2176	NA	LC	73
2,4-Dihydroxybenzoic acid	0.884512	0.900667	716.095	741.163	0.0496412	165.419	NA	LC	121
2-Hydroxydecanoate	0.558958	0.620138	242.166	229.125	-0.0798606	21.0835	NA	LC	111
2-Hydroxyglutaric acid	0.094826	0.123662	2.61392	3.57263	0.450776	0.483834	C01087	GC	31
2-Hydroxyhexadecanoic acid	0.0970734	0.125857	795.326	1842.87	1.21234	533.208	NA	LC	117
2-Indolecarboxylic acid_1	0.699364	0.746212	6247.79	6593.08	0.0776049	852.074	NA	LC	68
2-Indolecarboxylic acid_2	0.696251	0.746212	708.867	738.988	0.0600357	73.5192	NA	LC	162
2-Methylglutaric acid	0.202366	0.245259	1602.21	1744.9	0.123082	99.7093	NA	LC	108
2-O-Sinapoylmalate	0.245048	0.290669	569887	544184	-0.0665818	19949.3	NA	LC	169
2-O-Sinapoylmalate (dimer)	0.0380841	0.0569984	671345	603329	-0.154108	25676.8	NA	LC	171
2-Oxovaleric acid	0.0385878	0.0573672	968.56	1520.72	0.650839	209.224	C06255	LC	125
3-Hydroxyisovaleric acid	0.0346702	0.0525949	844.659	1217.11	0.527025	136.962	NA	LC	105
3-Indolylmethylglucosinolate / Glucobrassicin	0.00276963	0.00979492	261463	671426	1.36062	84029.9	NA	LC	149
4-Methylthiobutyl glucosinolate / Glucoerucin	0.0346572	0.0525949	535.695	1499.73	1.48522	354.467	NA	LC	143
4-Deoxythreonic acid	0.0277642	0.0453809	0.845086	3.02048	1.83761	0.753238	NA	GC	14
4-hydroxy-3-indolylmethyl glucosinolate / 4-Hydroxyglucobrassicin	0.0255188	0.0429923	2663.9	4712.91	0.823079	693.913	NA	LC	148
4-Hydroxybenzoic acid	0.462914	0.521363	22933.4	24871.4	0.117037	2472.27	C00156	LC	119
4-Methoxyisatin	0.581473	0.638761	8410.29	8899.49	0.081567	839.894	NA	LC	69
4-Methylsulphinylbutyl / Sulforaphane (fragment)	0.000117946	0.00175346	159352	66943.3	-1.25121	10477.1	NA	LC	39
5-Hydroxy-L-tryptophan_1	0.00153439	0.00728018	3623.65	8416.41	1.21576	873.59	C00643	LC	20
5-Hydroxy-L-tryptophan_2	0.00156703	0.00728018	1622.41	4857.97	1.58222	592.185	C00643	LC	59
5-methylsulfinylpentyl glucosinolate	0.406942	0.463001	8065.91	10230.6	0.342975	2427.84	NA	LC	144
5'-Methylthioadenosine	0.0253516	0.0429923	1326.15	2297.48	0.792809	328.384	C00170	LC	88
6-Methylsulfinylhexyl glucosinolate / Glucohesperalin	0.615078	0.665837	1046.56	942.747	-0.150714	195.839	NA	LC	145
7-methylsulfinylheptyl glucosinolate / Glucoibarin	0.00682379	0.0176239	7049.1	13281	0.91385	1543.58	NA	LC	146
8-(Methylsulfinyl)octylamine	0.598134	0.653843	154320	141452	-0.125617	23133	NA	LC	36
8-(methylsulfinyl)octyl glucosinolate / Desulfoglucohirsutin	0.697099	0.746212	1373.36	1305.59	-0.0730144	165.922	NA	LC	37
8-(Methylthio)octanenitrile	0.0438797	0.0631302	2894.08	2038.17	-0.505835	336.526	NA	LC	35
8-Methylsulfinyloctyl isothiocyanate / Hirsutin	0.000322081	0.00312279	436247	160148	-1.44574	37511	NA	LC	30
8-Methylsulfinyloctyl isothiocyanate / Hirsutin (fragment)	0.000902283	0.00490754	8266.38	3375.33	-1.29223	804.891	NA	LC	34
8-methylthiooctyl glucosinolate	0.0580364	0.081397	2033.36	1218.61	-0.738631	348.546	NA	LC	150
9-(Methylthio)nonanenitrile	0.0103281	0.0230316	24697.3	10868.5	-1.1842	3757.6	NA	LC	29
Adenosine	0.0315583	0.0488715	116057	185667	0.677879	24945.6	C00212	LC	86
Adenosine monophosphate	0.0619255	0.0857726	3496.62	2788.5	-0.326476	309.197	C00020	LC	130
Alanine	0.00668946	0.01755	2.37394	4.20032	0.823213	0.450419	C00041	GC	3
Arabidopside A / MGDG(18:4;O/16:4;O) / MGDG(12-OPDA/dinor-12-OPDA)	0.0157257	0.0297188	320311	252612	-0.342549	20304.7	NA	LC	50
Arabidopside B / MGDG(18:4;O/18:4;O) / MGDG(12-OPDA/12-OPDA)	0.0506434	0.071933	57513.4	38760	-0.56933	7693.72	NA	LC	53
Arabidopside C / DGDG(18:4;O/16:4;O) / DGDG(12-OPDA/dinor-12-OPDA)	0.0691527	0.0923416	25405.3	21622.1	-0.232617	1711.89	NA	LC	54
Arabidopside D / DGDG(18:4;O/18:4;O) / DGDG(12-OPDA/12-OPDA)	0.0424646	0.0620798	46780.1	40151.1	-0.220454	2581.65	NA	LC	55
Ascorbic acid	0.992301	0.992301	0.472623	0.472084	-0.00164586	0.0535729	C01041	GC	51
Aspartyl-Leucine	0.00310533	0.0101836	1191.39	4796.09	2.00921	756.244	NA	LC	97
a-Tocopherol	0.020843	0.0368888	1.22055	3.20808	1.39418	0.639032	C02477	GC	71
Azelaic acid (AZA)	0.0746764	0.099124	4049.88	4763.91	0.234266	331.465	C08261	LC	110
b-Alanine	0.019296	0.034424	9678.03	8013.55	-0.272272	524.917	C00099	LC	1
Benzoic acid	0.014344	0.02827	3.30245	3.84888	0.220901	0.16031	C00539	GC	5
Benzyl dithiocarbamate (oxidized)	0.000266307	0.00282792	9983.91	2433.47	-2.03659	990.893	NA	LC	65
Brassicanal-like	0.000365806	0.00339894	86142.8	34952.9	-1.30132	7118.62	NA	LC	57
b-Sitosterol	0.0354303	0.0533849	1.72513	3.30079	0.936103	0.58291	C01753	GC	74
Butyric acid	0.00510537	0.0145961	1.06603	3.36784	1.65958	0.535586	C00246	GC	21
Camalexin	0.000102514	0.00175346	648655	1.15873e+06	0.837023	56409	NA	LC	60
Campesterol	0.0428788	0.0620907	2.22225	3.45592	0.637046	0.481803	C01789	GC	72
Citramalic acid	0.863302	0.887172	2.55003	2.60018	0.0280951	0.279053	C00815	GC	23
Citric acid	2.17676e-05	0.00157657	1.21126e+06	579238	-1.06428	53304	C00158	LC	112
Citrulline	0.0893534	0.117211	473.838	558.856	0.238083	41.9965	C00327	LC	16
Cyanidin 3-glucoside / Kuromamine	0.0019155	0.00796476	5866.01	9275.34	0.661019	649.108	NA	LC	134
D-Arabinose	0.0625748	0.0861369	1.42286	2.34867	0.72305	0.405591	NA	GC	36
Dehydroascorbic acid (DHA)	0.102028	0.131516	1.59205	1.05545	-0.593026	0.278219	C00425	GC	45
D-Fructose	0.0555928	0.0784632	1.28826	1.81677	0.495949	0.223088	C02336	GC	46
DG(18:4;O/16:4;O/0:0) / DG(12-OPDA/dinor-12-OPDA)	0.0133653	0.0270952	248225	188160	-0.399688	17328.7	NA	LC	49
D-Glucoheptose	0.256134	0.302211	1278.01	1170.97	-0.12619	85.2848	NA	LC	132
D-Glucose	0.814912	0.849545	1.43108	1.37599	-0.0566362	0.225228	C00221	GC	47
D-Glucuronic acid	0.011305	0.0243293	2.00464	3.96818	0.985132	0.544742	C00191	GC	49
D-Glutamic acid	0.000633883	0.003878	1.12426	1.61733	0.524637	0.0759165	C00217	GC	33
DGMG(18:4;O/0:0) / DGMG(12-OPDA)_1	0.00295223	0.00997495	72055.5	60351.3	-0.255724	2430.29	NA	LC	47
DGMG(18:4;O/0:0) / DGMG(12-OPDA)_2	0.0155971	0.0297188	15188.4	11836.6	-0.35971	1003.29	NA	LC	48
Dihydrocamalexic acid / DHCA	0.00307279	0.0101836	9114.65	31909.2	1.80772	4771.9	NA	LC	61
Disaccharide like Galatinol	0.0662826	0.0901281	1.21226	1.88586	0.637531	0.300623	NA	GC	70
D-Maltose	0.612343	0.665837	0.719715	0.800213	0.152959	0.150662	C00208	GC	67
Dodecanedioic acid	0.204652	0.246689	592.579	633.114	0.0954579	28.4903	C02678	LC	115
Dodecanoic acid	0.000928858	0.00493179	1.70782	4.15471	1.28259	0.4049	C02679	GC	35
D-Ribose	0.0126482	0.0261161	1.21463	2.9253	1.26806	0.48716	C00121	GC	38
Elaidic acid	0.00724704	0.0181583	2.06944	3.37741	0.706679	0.328276	C01712	GC	57
Ethanolamine	0.0282925	0.045719	2.24283	3.81863	0.767739	0.548369	C00189	GC	6
Feruloyl malate	0.00259351	0.00963922	10358.1	16537.8	0.675016	1249.96	NA	LC	158
Feruloyl-5-O-(4-coumaroyl)-D-quinate	0.0261439	0.0435081	7338.58	13828.9	0.914112	2211.95	NA	LC	160
Fumaric acid	0.000557648	0.00376835	3.99324	1.68156	-1.24776	0.347513	C00122	GC	15
Galactinol	0.935736	0.948496	2.33692	2.37307	0.0221457	0.429988	C01235	GC	69
g-Aminobutyric acid (GABA)	0.0239736	0.041124	4771.57	17465.3	1.87195	4229.66	C00334	LC	3
g-Glutamylisoleucine	0.00918752	0.0206951	588.82	2141.09	1.86245	410.726	NA	LC	98
g-Glutamylleucine	0.0135565	0.0272351	1200.92	3767.79	1.64958	743.029	NA	LC	99
Gluconic acid	0.000191188	0.00230016	734.714	361.661	-1.02255	46.1121	C00257	LC	124
Glucose 6-phosphate	0.346923	0.398783	1.40563	1.09489	-0.360432	0.304539	C00092	GC	62
Glucosyringic acid / Syringate-4-b-D-glucopyranoside	0.137249	0.170986	12442.5	10826.5	-0.200707	942.491	NA	LC	138
Glutaric acid	0.0029251	0.00997495	2735.71	5539.06	1.01773	581.005	C00489	LC	106
Glyceric acid	0.000848145	0.00475939	339.079	210.926	-0.684883	20.8432	C00258	LC	103
Glycerol	0.0178633	0.0329217	1.94615	3.74687	0.945061	0.557135	C00116	GC	8
Glyceryl-glucoside	0.00537729	0.015075	0.697724	1.50876	1.11263	0.190809	NA	GC	61
Glycine	0.0026375	0.009642	0.554297	3.35141	2.59604	0.567683	C00037	GC	11
Glycolic acid	0.000436893	0.00353946	2.11878	3.77251	0.832289	0.237609	C03547	GC	2
g-Tocopherol	0.000784382	0.00460308	1.00702	3.81739	1.92249	0.450381	C02483	GC	68
Guanosine	0.00466924	0.0135226	8980.15	18958.1	1.078	2278.17	C00387	LC	87
Hydroxycamalexin Hexoside	0.0478761	0.0684382	33391.8	47282.8	0.501821	5603.66	NA	LC	63
Hypoxanthine	0.184433	0.225981	2878.55	2361.15	-0.285856	345.076	C00262	LC	90
Indol-3-ylmethyl-ascorbate / Ascorbigen	0.0114555	0.0243293	20606.3	7002.58	-1.55713	3785.63	NA	LC	62
Indole dithiocarbamate glucoside	0.521846	0.584783	117.882	97.3045	-0.276764	30.2598	NA	LC	161
Indole-3-carbinol (-H2O)_1	0.121329	0.155496	302094	392328	0.377061	50027	NA	LC	66
Indole-3-carbinol (-H2O)_2	0.000594075	0.003878	20391.4	8267.29	-1.30247	1844.22	NA	LC	67
Indole-3-carboxaldehyde	0.00028784	0.00291765	157849	37620.3	-2.06896	16003	C08493	LC	32
Indolylmethyl-desulfoglucosinolate / Desulfoglucobrassicin	0.0289405	0.0459496	471.738	677.723	0.522709	72.1152	NA	LC	38
Indolylmethylthiohydroximate	0.00403473	0.0124965	12708.8	31310.6	1.30083	4119.1	NA	LC	56
Inosine	0.0332962	0.0512073	1814.7	3626.34	0.998782	658.801	C00294	LC	129
Isoleucyl-Isoleucine	0.0113934	0.0243293	1276.96	4341.82	1.76559	851.817	NA	LC	95
Isoleucyl-Leucine	0.0118729	0.0247445	2349.27	7688.14	1.71042	1498.09	NA	LC	96
N-Jasmonoylisoleucine / JA-Ile	0.000186477	0.00230016	760.667	7818.81	3.36161	868.529	NA	LC	41
Kaempferol 3-(2''-rhamnosylgalactoside) 7-rhamnoside	7.89852e-05	0.00171697	108428	57798.5	-0.907638	5346.84	NA	LC	26
Kaempferol 3,7-dirhamnoside / Kaempferitrin	6.75551e-05	0.00167386	251688	148654	-0.759675	10585.6	NA	LC	22
Kaempferol 3-gentiobioside	0.000426417	0.00353946	3927.11	1137.57	-1.78751	399.013	NA	LC	24
Kaempferol 3-gentiobioside 7-rhamnoside	0.000460288	0.00353946	4547.98	1867.94	-1.28378	388.798	NA	LC	28
Kaempferol 3-glucoside-7-rhamnoside	0.000195978	0.00230016	16601.4	9134.4	-0.861921	927.09	NA	LC	23
Kaempferol 3-O-a-L-rhamnofuranoside	0.187952	0.229034	68.1897	41.3439	-0.721879	18.0717	NA	LC	141
Kaempferol 3-O-b-glucopyranoside-7-O-a-rhamnopyranoside	5.63476e-05	0.00157708	133941	58002.8	-1.2074	7557.26	NA	LC	21
Kaempferol 3-O-glucoside / Astragalin	0.00174997	0.00780486	344.381	179.637	-0.938922	30.8119	NA	LC	133
Ketoleucine	0.00748505	0.0182536	2136.57	3686.16	0.786824	391.696	C00233	LC	126
Kynurenic acid	0.398614	0.455851	694.105	754.665	0.120684	66.6569	C01717	LC	18
L-Arginine	3.79901e-05	0.00157657	958.344	3001.99	1.64731	189.845	C00062	LC	15
L-Aspartic acid	0.000159549	0.00222372	1378.62	624.12	-1.14333	90.2823	C00049	LC	118
Levoglucosan	0.0215369	0.0375213	1.61731	3.0897	0.933867	0.47734	NA	GC	39
L-Glutamic acid	0.0309759	0.048305	24158.7	17490.7	-0.465951	2377.51	C00025	LC	12
L-Glutamine	0.313064	0.363611	39660.4	36481.4	-0.12054	2887.21	C00064	LC	11
L-Isoleucine	0.0014608	0.00708172	428683	844162	0.97761	75008.7	C00407	LC	9
L-Leucine	0.000853702	0.00475939	948061	2.18488e+06	1.2045	201410	C00123	LC	10
L-Lysine	0.00341408	0.0110339	0.718172	3.33903	2.21703	0.560628	C00047	GC	48
L-Methionine	0.00780897	0.0182536	8504.85	27698.9	1.70347	4897.41	C00073	LC	13
L-Phenylalanine	0.000614989	0.003878	713257	1.42861e+06	1.00212	109520	C00079	LC	14
L-Proline	0.000427194	0.00353946	109852	340785	1.6333	33043.5	C00148	LC	4
L-Serine	0.000491185	0.00356905	1.45755	4.15043	1.50972	0.395387	C00065	GC	16
L-Threonine	0.00200012	0.00796476	7630.71	15051.8	0.980047	1425.06	C00188	LC	6
L-Tryptophan	0.000512151	0.00356905	202755	653921	1.68938	66758.6	C00078	LC	19
L-Tyrosine	0.0145787	0.02827	57812	110131	0.929775	15408.8	C00082	LC	17
Luteolin-7,3'-di-O-glucoside	0.00160704	0.00731369	1059.72	513.155	-1.04622	100.529	NA	LC	25
L-Valine	0.00380033	0.0120259	0.480065	3.48184	2.85855	0.656481	C00183	GC	4
L-Xylulose	0.0114026	0.0243293	1.56215	3.123	0.999401	0.433888	C00312	GC	37
LysoPC(0:0/18:1(9Z))	0.0291083	0.0459496	2540.42	4422.59	0.799821	659.964	NA	LC	81
LysoPC(0:0/18:2(9Z,12Z))	0.00196625	0.00796476	4946.23	12918.1	1.38499	1525.65	NA	LC	79
LysoPC(0:0/18:3)	0.00100759	0.00522539	8320.1	22224.3	1.41747	2336.75	NA	LC	77
LysoPC(16:0/0:0)	0.00692394	0.0176239	8768.52	50952.6	2.53875	10482	C04230	LC	75
LysoPC(18:0/0:0)	0.0154807	0.0297188	987.076	4704.89	2.25293	1110.86	C04230	LC	82
LysoPC(18:1(9Z)/0:0)	0.0116769	0.0245656	2075.31	7133.14	1.78121	1413.75	NA	LC	80
LysoPC(18:2(9Z,12Z)/0:0)	0.00248707	0.00940028	3594.55	25266.4	2.81334	4346.63	NA	LC	78
LysoPC(18:3(9Z,12Z,15Z)/0:0)	0.00446098	0.013264	4669.09	44441.8	3.25071	8994.14	NA	LC	76
LysoPE(0:0/18:2(9Z,12Z))	0.0106948	0.0236133	980.768	3676.54	1.90636	738.385	NA	LC	85
LysoPE(16:0/0:0)	0.00766499	0.0182536	4553.44	30970.2	2.76585	6712.58	NA	LC	83
LysoPE(18:2(9Z,12Z)/0:0)	0.00767109	0.0182536	736.408	4458.21	2.59789	945.889	NA	LC	84
Malic acid	1.10869e-06	0.000247237	1.22889e+06	489512	-1.32794	37529	C00149	LC	107
Methoxy-substituted indole	0.233538	0.278497	16050.8	31530.6	0.974109	11686.9	NA	LC	31
Methyl jasmonate (MeJA)	0.884423	0.900667	1272.32	1293.9	0.0242736	142.342	C11512	LC	154
MG(16:0/0:0/0:0)	0.0131447	0.0268924	2.66822	4.09124	0.616657	0.408928	NA	GC	64
MG(16:4;O/0:0/0:0) / MG(dinor-12-OPDA)	8.52989e-05	0.00171697	83213.6	53705.9	-0.63174	3158.8	NA	LC	43
MGDG(18:4;2O/16:3;O)	0.0188545	0.0341833	42627.8	30352	-0.490002	3849.12	NA	LC	51
MGDG(18:4;3O/16:3;O)	0.00197031	0.00796476	13246.2	8165.6	-0.697943	972.712	NA	LC	52
MGMG(16:4;O/0:0) / MGMG(dinor-12-OPDA)	3.47465e-05	0.00157657	207377	124100	-0.740751	7616.74	NA	LC	44
MGMG(18:4;O/0:0) / MGMG(12-OPDA)_1	0.0028111	0.00979492	33778.6	28103.4	-0.265364	1166.75	NA	LC	45
MGMG(18:4;O/0:0) / MGMG(12-OPDA)_2	0.257717	0.302478	22456	24130.5	0.103762	1339.26	NA	LC	46
myo-Inositol	0.0264912	0.0437595	1.19533	2.83501	1.24595	0.560758	C00137	GC	53
myo-Inositol 1-Monophosphate	0.00277896	0.00979492	0.992829	1.62259	0.708682	0.12917	C01177	GC	63
Norvaline	0.00220458	0.00862493	172094	460341	1.41951	56433.4	C01799	LC	5
Oleamide	0.222688	0.266987	785.9	1792.81	1.18981	740.339	C19670	LC	94
O-Malonyl Hydroxycamalexin Hexoside	0.00540806	0.015075	106076	221062	1.05935	27085.4	NA	LC	64
Oxidized glutathione	0.177101	0.218196	10021.6	11155	0.15458	741.214	NA	LC	131
Oxoglutaric acid	0.0654444	0.0895344	15467.4	13923.8	-0.151683	686.078	C00026	LC	127
Palmitic acid	0.0211489	0.0371354	2.91078	4.06773	0.482818	0.373354	C00249	GC	52
Pantothenic acid	0.00416416	0.0125488	9609.27	15013.7	0.64378	1204.64	C00864	LC	128
Peonidin 3-rutinoside	0.0675058	0.0912351	1261.67	643.563	-0.971177	277.498	NA	LC	135
Phenylalanylglutamic acid	0.0229034	0.0395927	1515.85	4080.16	1.4285	844.474	NA	LC	102
Phenylalanylisoleucine	0.00695472	0.0176239	1941.39	6550.67	1.75455	1146.44	NA	LC	101
Phenylalanylvaline	0.0184699	0.0337605	517.708	1849.17	1.83666	415.358	NA	LC	100
Phytol	0.0411688	0.0607989	1.5891	2.53916	0.676141	0.366708	C01389	GC	54
Phytoprostane A1	0.00773133	0.0182536	7556.56	5435.64	-0.475281	539.963	NA	LC	70
Phytoprostane D1 / 9-epi-9-D1t-Phytoprostane	0.00132594	0.00657077	22170.1	11641	-0.929402	1865.46	NA	LC	166
Phytoprostane E1	0.800886	0.842442	2340.92	2441.85	0.0609008	382.86	NA	LC	167
Phytoprostane F1 / 9-F1-Phytoprostane	0.0288019	0.0459496	11159.6	17595.5	0.656919	2250.32	NA	LC	168
Phytoprostane H1	0.00112083	0.00568058	2877.07	1477.65	-0.961293	240.033	NA	LC	164
Phytoprostane J1	0.0278797	0.0453809	1530.71	2922.72	0.933108	482.519	NA	LC	163
Phytoprostane_unknown	0.94793	0.9522	14462.9	14585.3	0.0121566	1797.51	NA	LC	165
Pimelic acid	0.136282	0.170736	927.995	1110.91	0.259549	106.363	C02656	LC	109
Pipecolic acid	1.95964e-05	0.00157657	130732	412997	1.65952	23377.7	C00408	LC	8
Protocatechuic acid 3-glucoside	0.738588	0.780592	48029.7	51205.9	0.0923854	9085.63	NA	LC	157
Putrescine	0.00462846	0.0135226	1.23152	2.89005	1.23066	0.37798	C00134	GC	40
Pyroglutamic acid	0.0878395	0.115907	41400.4	37251	-0.152368	2037.3	C01879	LC	7
Pyruvic acid	0.83836	0.869554	3.24353	3.33614	0.0406165	0.434749	C00022	GC	1
Quercetin 3-[rhamnosyl-(1->2)-rhamnosyl-(1->6)-glucoside]_1	0.000451801	0.00353946	4603.46	1901.92	-1.27526	390.572	NA	LC	27
Quercetin 3-[rhamnosyl-(1->2)-rhamnosyl-(1->6)-glucoside]_2	0.00644524	0.0171106	7232.9	5565.09	-0.378169	407.997	NA	LC	142
Raffinose	0.57118	0.63056	1.16336	1.57818	0.439968	0.692711	C00492	GC	75
Salicylic acid glycoside_1	0.00886778	0.0203867	957.991	1800.1	0.909997	221.051	NA	LC	136
Salicylic acid glycoside_2	0.323598	0.373898	199782	216972	0.11908	15987	NA	LC	137
Salicylic acid_1	0.00236833	0.00910583	15346.3	43787	1.51261	5648.49	C00805	LC	120
Salicylic acid_2	0.00382889	0.0120259	1781.49	913.55	-0.963528	190.111	C00805	LC	140
Sebacic acid	0.552535	0.616076	773.44	740.784	-0.0622359	51.9178	C08277	LC	113
Shikimic acid	0.0425929	0.0620798	1.44579	2.11415	0.548215	0.260517	C00493	GC	42
Sinapaldehyde	0.000643436	0.003878	3820.13	6906.33	0.854296	476.505	NA	LC	71
Sinapic acid_1	0.303369	0.354196	159575	149858	-0.0906395	8633.5	C00482	LC	122
Sinapic acid_2	0.000220107	0.00245419	10072	18337	0.8644	1047.88	C00482	LC	72
Sinapoyl - Sinapoyl aldehyde - glucose	5.65769e-05	0.00157708	10184.7	5684.99	-0.841172	448.123	NA	LC	74
Sinapyl alcohol 4-O-glucoside / Syringin	0.134076	0.168921	5365.96	4693.07	-0.193304	388.616	NA	LC	159
Stearic acid	0.171816	0.212861	1.94054	2.96722	0.612653	0.661825	C01530	GC	60
Stigmasterol	0.00907573	0.0206519	1.34941	3.46898	1.36219	0.559287	C05442	GC	73
Succinic acid	0.000116728	0.00175346	135487	85754.8	-0.659861	5628.06	C00042	LC	104
Succinyladenosine	0.0599749	0.08359	10716.6	15649.4	0.546258	2132.11	NA	LC	89
Sucrose	0.00195316	0.00796476	1.47097	2.96509	1.01131	0.285566	C00089	GC	65
Syringic acid - quinic acid	0.94087	0.949384	203.117	205.877	0.0194733	35.6907	NA	LC	139
Threonic acid	0.0056907	0.015667	1421.92	1059.24	-0.424807	86.3675	C01620	LC	123
Trehalose	0.0292594	0.0459496	0.285793	0.506032	0.824257	0.0773319	C01083	GC	66
Tromethamine	0.815258	0.849545	0.172598	0.184971	0.0998779	0.0506776	C07182	GC	20
Undecanedioic acid	0.0684175	0.0919102	750.974	886.192	0.238856	60.973	NA	LC	114
Unknown camalexin metabolite	0.000499344	0.00356905	6711.98	39595	2.56051	4842.86	NA	LC	58
Uracil	0.122976	0.156054	3242.61	4182.21	0.36711	523.756	C00106	LC	93
Uric acid	0.00772506	0.0182536	9712.65	12698.9	0.386769	760.133	C00366	LC	92
Xanthine	0.0191387	0.0344188	2641.43	1893.66	-0.480142	235.34	C00385	LC	91

[truncated: 6 more sheets: med18vsCol-0_PS24hpi, med18vsCol-0_PS72hpi, med25vsCol-0_PS24hpi, med25vsCol-0_PS72hpi, cdk8vsCol-0_PS24hpi, cdk8vsCol-0_PS72hpi]
