# Supplementary material for: Pseudomonas syringae infectivity correlates to altered transcript and metabolite levels of Arabidopsis mediator mutants
Source: Sci Rep. 2024 Mar 21;14:6771. doi: 10.1038/s41598-024-57192-x (PMC10958028; doi:10.1038/s41598-024-57192-x)
Supplement: Supplementary file 10 — Supplementary Table 3. [file 41598_2024_57192_MOESM10_ESM.xlsx]

## Sheet: Blad1
Supplementary Table 3. Division of metabolites into different categories.
Metabolite categories	Compound Name	MS Id	Formula	Mass (Observed)	Mass (Theoretical)	HMDB ID	Kegg compound ID	Chemical taxonomy
Amino acids	1-Aminocyclopropanecarboxylic acid (ACC)	LC_2	C4H7NO2	101.048	101.104	HMDB0036458	C01234	Organic compounds	Organic acids and derivatives	Carboxylic acids and derivatives	Amino acids, peptides, and analogues	Alpha amino acids
	5-Hydroxy-L-tryptophan_1	LC_20	C11H12N2O3	220.085	220.225	HMDB0000472	C00643	Organic compounds	Organoheterocyclic compounds	Indoles and derivatives	Tryptamines and derivatives	Serotonins
	5-Hydroxy-L-tryptophan_2	LC_59	C11H12N2O3	220.085	220.225	HMDB0000472	C00643	Organic compounds	Organoheterocyclic compounds	Indoles and derivatives	Tryptamines and derivatives	Serotonins
	Alanine	GC_3	C3H7NO2		89.0932	HMDB0000161	C00041	Organic compounds	Organic acids and derivatives	Carboxylic acids and derivatives	Amino acids, peptides, and analogues	Alanine and derivatives
	L-Arginine	LC_15	C6H14N4O2	174.112	174.201	HMDB0000517	C00062	Organic compounds	Organic acids and derivatives	Carboxylic acids and derivatives	Amino acids, peptides, and analogues	L-alpha-amino acids
	L-Aspartic acid	LC_118	C4H7NO4	133.037	133.103	HMDB0000191	C00049	Organic compounds	Organic acids and derivatives	Carboxylic acids and derivatives	Amino acids, peptides, and analogues	Aspartic acid and derivatives
	b-Alanine	LC_1	C3H7NO2	89.0476	89.0932	HMDB0000056	C00099	Organic compounds	Organic acids and derivatives	Carboxylic acids and derivatives	Amino acids, peptides, and analogues	Beta amino acids and derivatives
	Citrulline	LC_16	C6H13N3O3	175.096	175.186	HMDB0000904	C00327	Organic compounds	Organic acids and derivatives	Carboxylic acids and derivatives	Amino acids, peptides, and analogues	L-alpha-amino acids
	g-Aminobutyric acid (GABA)	LC_3	C4H9NO2	103.063	103.12	HMDB0000112	C00334	Organic compounds	Organic acids and derivatives	Carboxylic acids and derivatives	Amino acids, peptides, and analogues	Gamma amino acids and derivatives
	D-Glutamic acid	GC_33	C5H9NO4		147.129	HMDB0003339	C00217	Organic compounds	Organic acids and derivatives	Carboxylic acids and derivatives	Amino acids, peptides, and analogues	Glutamic acid and derivatives
	L-Glutamic acid	LC_12	C5H9NO4	147.053	147.129	HMDB0000148	C00025	Organic compounds	Organic acids and derivatives	Carboxylic acids and derivatives	Amino acids, peptides, and analogues	Glutamic acid and derivatives
	L-Glutamine	LC_11	C5H10N2O3	146.069	146.144	HMDB0000641	C00064	Organic compounds	Organic acids and derivatives	Carboxylic acids and derivatives	Amino acids, peptides, and analogues	L-alpha-amino acids
	Glycine	GC_11	C2H5NO2		75.0666	HMDB0000123	C00037	Organic compounds	Organic acids and derivatives	Carboxylic acids and derivatives	Amino acids, peptides, and analogues	Alpha amino acids
	L-Isoleucine	LC_9	C6H13NO2	131.095	131.173	HMDB0000172	C00407	Organic compounds	Organic acids and derivatives	Carboxylic acids and derivatives	Amino acids, peptides, and analogues	Isoleucine and derivatives
	Kynurenic acid	LC_18	C10H7NO3	189.043	189.167	HMDB0000715	C01717	Organic compounds	Organoheterocyclic compounds	Quinolines and derivatives	Quinoline carboxylic acids	Quinoline carboxylic acids
	L-Leucine	LC_10	C6H13NO2	131.095	131.173	HMDB0000687	C00123	Organic compounds	Organic acids and derivatives	Carboxylic acids and derivatives	Amino acids, peptides, and analogues	Leucine and derivatives
	L-Lysine	GC_48	C6H14N2O2		146.188	HMDB0000182	C00047	Organic compounds	Organic acids and derivatives	Carboxylic acids and derivatives	Amino acids, peptides, and analogues	L-alpha-amino acids
	L-Methionine	LC_13	C5H11NO2S	149.051	149.211	HMDB0000696	C00073	Organic compounds	Organic acids and derivatives	Carboxylic acids and derivatives	Amino acids, peptides, and analogues	Methionine and derivatives
	Norvaline	LC_5	C5H11NO2	117.079	117.146	HMDB0013716	C01799	Organic compounds	Organic acids and derivatives	Carboxylic acids and derivatives	Amino acids, peptides, and analogues	D-alpha-amino acids
	L-Phenylalanine	LC_14	C9H11NO2	165.08	165.189	HMDB0000159	C00079	Organic compounds	Organic acids and derivatives	Carboxylic acids and derivatives	Amino acids, peptides, and analogues	Phenylalanine and derivatives
	Pipecolic acid	LC_8	C6H11NO2	129.079	129.157	HMDB0000070	C00408	Organic compounds	Organic acids and derivatives	Carboxylic acids and derivatives	Amino acids, peptides, and analogues	Alpha amino acids
	L-Proline	LC_4	C5H9NO2	115.064	115.13	HMDB0000162	C00148	Organic compounds	Organic acids and derivatives	Carboxylic acids and derivatives	Amino acids, peptides, and analogues	Proline and derivatives
	Pyroglutamic acid	LC_7	C5H7NO3	129.043	129.114	HMDB0000267	C01879	Organic compounds	Organic acids and derivatives	Carboxylic acids and derivatives	Amino acids, peptides, and analogues	Alpha amino acids and derivatives
	L-Serine	GC_16	C3H7NO3		105.093	HMDB0000187	C00065	Organic compounds	Organic acids and derivatives	Carboxylic acids and derivatives	Amino acids, peptides, and analogues	Serine and derivatives
	L-Threonine	LC_6	C4H9NO3	119.058	119.119	HMDB0000167	C00188	Organic compounds	Organic acids and derivatives	Carboxylic acids and derivatives	Amino acids, peptides, and analogues	L-alpha-amino acids
	L-Tryptophan	LC_19	C11H12N2O2	204.09	204.225	HMDB0000929	C00078	Organic compounds	Organoheterocyclic compounds	Indoles and derivatives	Indolyl carboxylic acids and derivatives	Indolyl carboxylic acids and derivatives
	L-Tyrosine	LC_17	C9H11NO3	181.074	181.189	HMDB0000158	C00082	Organic compounds	Organic acids and derivatives	Carboxylic acids and derivatives	Amino acids, peptides, and analogues	Tyrosine and derivatives
	L-Valine	GC_4	C5H11NO2		117.146	HMDB0000883	C00183	Organic compounds	Organic acids and derivatives	Carboxylic acids and derivatives	Amino acids, peptides, and analogues	Valine and derivatives
Amino acid peptides	Aspartyl-Leucine	LC_97	C10H18N2O5	246.122	246.26	HMDB0028757	N.A.	Organic compounds	Organic acids and derivatives	Carboxylic acids and derivatives	Amino acids, peptides, and analogues	Dipeptides
	g-Glutamylisoleucine	LC_98	C11H20N2O5	260.137	260.29	HMDB0011170	N.A.	Organic compounds	Organic acids and derivatives	Carboxylic acids and derivatives	Amino acids, peptides, and analogues	Dipeptides
	g-Glutamylleucine	LC_99	C11H20N2O5	260.137	260.287	HMDB0011171	N.A.	Organic compounds	Organic acids and derivatives	Carboxylic acids and derivatives	Amino acids, peptides, and analogues	Dipeptides
	Oxidized glutathione	LC_131	C20H32N6O12S2	612.152	612.631	HMDB0003337	C00127	Organic compounds	Organic acids and derivatives	Carboxylic acids and derivatives	Amino acids, peptides, and analogues	Peptides
	Isoleucyl-Isoleucine	LC_95	C12H24N2O3	244.179	244.331	HMDB0028910	N.A.	Organic compounds	Organic acids and derivatives	Carboxylic acids and derivatives	Amino acids, peptides, and analogues	Dipeptides
	Isoleucyl-Leucine	LC_96	C12H24N2O3	244.179	244.331	HMDB0028911	N.A.	Organic compounds	Organic acids and derivatives	Carboxylic acids and derivatives	Amino acids, peptides, and analogues	Dipeptides
	Phenylalanylglutamic acid	LC_102	C14H18N2O5	294.122	294.307	HMDB0028994	N.A.	Organic compounds	Organic acids and derivatives	Carboxylic acids and derivatives	Amino acids, peptides, and analogues	Dipeptides
	Phenylalanylisoleucine	LC_101	C15H22N2O3	278.163	278.352	HMDB0028998	N.A.	Organic compounds	Organic acids and derivatives	Carboxylic acids and derivatives	Amino acids, peptides, and analogues	Dipeptides
	Phenylalanylvaline	LC_100	C14H20N2O3	264.148	264.325	HMDB0029008	N.A.	Organic compounds	Organic acids and derivatives	Carboxylic acids and derivatives	Amino acids, peptides, and analogues	Dipeptides
Benzenoids	2,4-Dihydroxybenzoic acid	LC_121	C7H6O4	154.026	154.121	HMDB0029666	N.A.	Organic compounds	Benzenoids	Benzene and substituted derivatives	Benzoic acids and derivatives	p-Hydroxybenzoic acid alkyl esters
	4-Hydroxybenzoic acid	LC_119	C7H6O3	138.031	138.122	HMDB0000500	C00156	Organic compounds	Benzenoids	Benzene and substituted derivatives	Benzoic acids and derivatives	p-Hydroxybenzoic acid alkyl esters
	Benzoic acid	GC_5	C7H6O2		122.123	HMDB0001870	C00539	Organic compounds	Benzenoids	Benzene and substituted derivatives	Benzoic acids and derivatives
	Salicylic acid glycoside_1	LC_136	C13H16O8	300.084		N.A.	N.A.
	Salicylic acid glycoside_2	LC_137	C13H16O8	300.084		N.A.	N.A.
	Protocatechuic acid 3-glucoside	LC_157	C13H16O9	316.079		N.A.	N.A.
	Salicylic acid_1	LC_120	C7H6O3	138.031	138.122	HMDB0001895	C00805	Organic compounds	Benzenoids	Benzene and substituted derivatives	Benzoic acids and derivatives
	Salicylic acid_2	LC_140	C7H6O3	138.031		HMDB0000500	C00156	Organic compounds	Benzenoids	Benzene and substituted derivatives	Benzoic acids and derivatives
Di- and tricarboxylic acids	Citric acid	LC_112	C6H8O7	192.028	192.124	HMDB0000094	C00158	Organic compounds	Organic acids and derivatives	Carboxylic acids and derivatives	Tricarboxylic acids and derivatives
	Fumaric acid	GC_15	C4H4O4		116.072	HMDB0000134	C00122	Organic compounds	Organic acids and derivatives	Carboxylic acids and derivatives	Dicarboxylic acids and derivatives	Dicarboxylic acids and derivatives
	Glutaric acid	LC_106	C5H8O4	132.042	132.115	HMDB0000661	C00489	Organic compounds	Organic acids and derivatives	Carboxylic acids and derivatives	Dicarboxylic acids and derivatives
	Succinic acid	LC_104	C4H6O4	118.026	118.088	HMDB0000254	C00042	Organic compounds	Organic acids and derivatives	Carboxylic acids and derivatives	Dicarboxylic acids and derivatives
Hydroxy acids	2-Hydroxyglutaric acid	GC_31	C5H8O5		148.114	HMDB0000606	C01087	Organic compounds	Organic acids and derivatives	Hydroxy acids and derivatives	Short-chain hydroxy acids and derivatives	Short-chain hydroxy acids and derivatives
	Glycolic acid	GC_2	C2H4O3		76.0514	HMDB0000115	C03547	Organic compounds	Organic acids and derivatives	Hydroxy acids and derivatives	Alpha hydroxy acids and derivatives	Alpha hydroxy acids and derivatives
	Malic acid	LC_107	C4H6O5	134.022	134.087	HMDB0000156	C00149	Organic compounds	Organic acids and derivatives	Hydroxy acids and derivatives	Beta hydroxy acids and derivatives
	Ascorbic acid	GC_51	C6H8O6		176.124	HMDB0000044	C01041	Organic compounds	Organoheterocyclic compounds	Dihydrofurans	Furanones	Butenolides
	Dehydroascorbic acid (DHA)	GC_45	C6H6O6		174.108	HMDB0001264	C00425	Organic compounds	Organoheterocyclic compounds	Lactones	Gamma butyrolactones	Gamma butyrolactones
Keto acids	2-Oxovaleric acid	LC_125	C5H8O3	116.047	116.115	HMDB0001865	C06255	Organic compounds	Organic acids and derivatives	Keto acids and derivatives	Short-chain keto acids and derivatives	Short-chain keto acids and derivatives
	Ketoleucine	LC_126	C6H10O3	130.063	130.142	HMDB0000695	C00233	Organic compounds	Organic acids and derivatives	Keto acids and derivatives	Short-chain keto acids and derivatives	Short-chain keto acids and derivatives
	Oxoglutaric acid	LC_127	C5H6O5	146.021	146.098	HMDB0000208	C00026	Organic compounds	Organic acids and derivatives	Keto acids and derivatives	Gamma-keto acids and derivatives	Gamma-keto acids and derivatives
	Pyruvic acid	GC_1	C3H4O3		88.0621	HMDB0000243	C00022	Organic compounds	Organic acids and derivatives	Keto acids and derivatives	Alpha-keto acids and derivatives
Carbohydrates	4-Deoxythreonic acid	GC_14	C4H8O4		120.104	HMDB0002453	N.A.	Organic compounds	Organic oxygen compounds	Organooxygen compounds	Carbohydrates and carbohydrate conjugates	Sugar acids and derivatives
	D-Arabinose	GC_36	C5H10O5		150.13	HMDB0029942	N.A.	Organic compounds	Organic oxygen compounds	Organooxygen compounds	Carbohydrates and carbohydrate conjugates	Pentoses
	D-Glucoheptose	LC_132	C7H14O7	210.074		N.A.	N.A.	Organic compounds	Organic oxygen compounds	Organooxygen compounds	Carbohydrates and carbohydrate conjugates	Heptoses
	Disaccharide like galactinol	GC_70
	D-Fructose	GC_46	C6H12O6		180.156	HMDB0000660	C02336	Organic compounds	Organic oxygen compounds	Organooxygen compounds	Carbohydrates and carbohydrate conjugates	C-glycosyl compounds
	Galactinol	GC_69	C12H22O11		342.296	HMDB0005826	C01235	Organic compounds	Organic oxygen compounds	Organooxygen compounds	Carbohydrates and carbohydrate conjugates	O-glycosyl compounds
	Gluconic acid	LC_124	C6H12O7	196.058	196.155	HMDB0000625	C00257	Organic compounds	Organic oxygen compounds	Organooxygen compounds	Carbohydrates and carbohydrate conjugates	Sugar acids and derivatives
	D-Glucose	GC_47	C6H12O6		180.156	HMDB0000122	C00221	Organic compounds	Organic oxygen compounds	Organooxygen compounds	Carbohydrates and carbohydrate conjugates	Hexoses
	Glucose 6-phosphate	GC_62	C6H13O9P		260.136	HMDB0001401	C00092	Organic compounds	Organic oxygen compounds	Organooxygen compounds	Carbohydrates and carbohydrate conjugates	Hexose phosphates
	D-Glucuronic acid	GC_49	C6H10O7		194.139	HMDB0000127	C00191	Organic compounds	Organic oxygen compounds	Organooxygen compounds	Carbohydrates and carbohydrate conjugates	Glucuronic acid derivatives
	Glyceric acid	LC_103	C3H6O4	106.027	106.077	HMDB0000139	C00258	Organic compounds	Organic oxygen compounds	Organooxygen compounds	Carbohydrates and carbohydrate conjugates	Sugar acids and derivatives
	Glycerol	GC_8	C3H8O3		92.0938	HMDB0000131	C00116	Organic compounds	Organic oxygen compounds	Organooxygen compounds	Carbohydrates and carbohydrate conjugates	Sugar alcohols
	Glyceryl-glucoside	GC_61
	Levoglucosan	GC_39	C6H10O5		162.141	HMDB0000640	N.A.	Organic compounds	Organoheterocyclic compounds	Oxepanes
	D-Maltose	GC_67	C12H22O11		342.296	HMDB0000163	C00208	Organic compounds	Organic oxygen compounds	Organooxygen compounds	Carbohydrates and carbohydrate conjugates	O-glycosyl compounds
	Raffinose	GC_75	C18H32O16		504.437	HMDB0003213	C00492	Organic compounds	Organic oxygen compounds	Organooxygen compounds	Carbohydrates and carbohydrate conjugates	Oligosaccharides
	D-Ribose	GC_38	C5H10O5		150.13	HMDB0000283	C00121	Organic compounds	Organic oxygen compounds	Organooxygen compounds	Carbohydrates and carbohydrate conjugates	Pentoses
	Sucrose	GC_65	C12H22O11		342.296	HMDB0000258	C00089	Organic compounds	Organic oxygen compounds	Organooxygen compounds	Carbohydrates and carbohydrate conjugates	O-glycosyl compounds
	Threonic acid	LC_123	C4H8O5	136.037	136.103	HMDB0000943	C01620	Organic compounds	Organic oxygen compounds	Organooxygen compounds	Carbohydrates and carbohydrate conjugates	Sugar acids and derivatives
	Trehalose	GC_66	C12H22O11		342.296	HMDB0000975	C01083	Organic compounds	Organic oxygen compounds	Organooxygen compounds	Carbohydrates and carbohydrate conjugates	O-glycosyl compounds
	L-Xylulose	GC_37	C5H10O5		150.13	HMDB0000751	C00312	Organic compounds	Organic oxygen compounds	Organooxygen compounds	Carbohydrates and carbohydrate conjugates	Pentoses
Amines and alcohols	Ethanolamine	GC_6	C2H7NO		61.0831	HMDB0000149	C00189	Organic compounds	Organic nitrogen compounds	Organonitrogen compounds	Amines	1,2-aminoalcohols
	myo-inositol	GC_53	C6H12O6		180.156	HMDB0000211	C00137	Organic compounds	Organic oxygen compounds	Organooxygen compounds	Alcohols and polyols	Cyclohexanols
	myo-inositol 1-monophosphate	GC_63	C6H13O9P		260.135	HMDB0000213	C01177	Organic compounds	Organic oxygen compounds	Organooxygen compounds	Alcohols and polyols	Inositol phosphates
	Pantothenic acid	LC_128	C9H17NO5	219.11	219.235	HMDB0000210	C00864	Organic compounds	Organic oxygen compounds	Organooxygen compounds	Alcohols and polyols
	Shikimic acid	GC_42	C7H10O5		174.151	HMDB0003070	C00493	Organic compounds	Organic oxygen compounds	Organooxygen compounds	Alcohols and polyols	Shikimic acids and derivatves
	Tromethamine	GC_20	C4H11NO3		121.135	HMDB0240288	C07182	Organic compounds	Organic nitrogen compounds	Organonitrogen compounds	Amines	1,2-aminoalcohols
	Putrescine	GC_40	C4H12N2		88.1515	HMDB0001414	C00134	Organic compounds	Organic nitrogen compounds	Organonitrogen compounds	Amines	Monoalkylamines
Prenol and Steroid lipids	a-Tocopherol	GC_71	C29H50O2		430.706	HMDB0001893	C02477	Organic compounds	Lipids and lipid-like molecules	Prenol lipids	Quinone and hydroquinone lipids	Tocopherols
	b-Sitosterol	GC_74	C29H50O		414.718	HMDB0000852	C01753	Organic compounds	Lipids and lipid-like molecules	Steroids and steroid derivatives	Stigmastanes and derivatives	Stigmastanes and derivatives
	Campesterol	GC_72	C28H48O		400.691	HMDB0002869	C01789	Organic compounds	Lipids and lipid-like molecules	Steroids and steroid derivatives	Ergostane steroids	Ergosterols and derivatives
	g-Tocopherol	GC_68	C28H48O2		416.68	HMDB0001492	C02483	Organic compounds	Lipids and lipid-like molecules	Prenol lipids	Quinone and hydroquinone lipids	Tocopherols
	Phytol	GC_54	C20H40O		296.539	HMDB0002019	C01389	Organic compounds	Lipids and lipid-like molecules	Prenol lipids	Diterpenoids	Acyclic diterpenoids
	Stigmasterol	GC_73	C29H48O		412.702	HMDB0000937	C05442	Organic compounds	Lipids and lipid-like molecules	Steroids and steroid derivatives	Stigmastanes and derivatives	Stigmastanes and derivatives
Glycerolipids	Arabidopside A / MGDG(18:4;O/16:4;O) / MGDG(12-OPDA/dinor-12-OPDA)	LC_50	C43H66O12	774.457		N.A.	N.A.
	Arabidopside B / MGDG(18:4;O/18:4;O) / MGDG(12-OPDA/12-OPDA)	LC_53	C45H70O12	802.487		N.A.	N.A.
	Arabidopside C / DGDG(18:4;O/16:4;O) / DGDG(12-OPDA/dinor-12-OPDA)	LC_54	C49H76O17	936.508		N.A.	N.A.
	Arabidopside D / DGDG(18:4;O/18:4;O) / DGDG(12-OPDA/12-OPDA)	LC_55	C51H80O17	964.54		N.A.	N.A.
	DG(18:4;O/16:4;O/0:0) / DG(12-OPDA/dinor-12-OPDA)	LC_49	C37H56O7	612.403		N.A.	N.A.
	DGMG(18:4;O/0:0) / DGMG(12-OPDA)_1	LC_47	C33 H54O15	690.346		N.A.	N.A.
	DGMG(18:4;O/0:0) / DGMG(12-OPDA)_2	LC_48	C33H54O15	690.346		N.A.	N.A.
	MG(16:0/0:0/0:0)	GC_64	C19H38O4		330.503	HMDB0011564	N.A.	Organic compounds	Lipids and lipid-like molecules	Glycerolipids	Monoacylglycerols	1-monoacylglycerols
	MG(16:4;O/0:0/0:0) / MG(dinor-12-OPDA)	LC_43	C19H30O5	338.21		N.A.	N.A.
	MGDG(18:4;2O/16:3;O)	LC_51	C43H68O13	792.466		N.A.	N.A.
	MGDG(18:4;3O/16:3;O)	LC_52	C43H68O14	808.461		N.A.	N.A.
	MGMG(16:4;O/0:0) / MGMG(dinor-12-OPDA)	LC_44	C25H40O10	500.263		N.A.	N.A.
	MGMG(18:4;O/0:0) / MGMG(12-OPDA)_1	LC_45	C27H44O10	528.294		N.A.	N.A.
	MGMG(18:4;O/0:0) / MGMG(12-OPDA)_2	LC_46	C27H44O10	528.294		N.A.	N.A.
Glycerophospholipids	LysoPC(0:0/18:1(9Z))	LC_81	C26H52NO7P	521.348	521.676	HMDB0061701	N.A.	Organic compounds	Lipids and lipid-like molecules	Glycerophospholipids	Glycerophosphocholines	2-acyl-sn-glycero-3-phosphocholines
	LysoPC(0:0/18:2(9Z,12Z))	LC_79	C26H50NO7P	519.333	519.66	HMDB0061700	N.A.	Organic compounds	Lipids and lipid-like molecules	Glycerophospholipids	Glycerophosphocholines
	LysoPC(0:0/18:3)	LC_77	C26H48NO7P	517.317	517.636	N.A.	N.A.
	LysoPC(16:0/0:0)	LC_75	C24H50NO7P	495.333	495.63	HMDB0010382	C04230	Organic compounds	Lipids and lipid-like molecules	Glycerophospholipids	Glycerophosphocholines
	LysoPC(18:0/0:0)	LC_82	C26H54NO7P	523.364	523.683	HMDB0010384	C04230	Organic compounds	Lipids and lipid-like molecules	Glycerophospholipids	Glycerophosphocholines
	LysoPC(18:1(9Z)/0:0)	LC_80	C26H52NO7P	521.348	521.667	HMDB0002815	N.A.	Organic compounds	Lipids and lipid-like molecules	Glycerophospholipids	Glycerophosphocholines
	LysoPC(18:2(9Z,12Z)/0:0)	LC_78	C26H50NO7P	519.333	519.652	HMDB0010386	N.A.	Organic compounds	Lipids and lipid-like molecules	Glycerophospholipids	Glycerophosphocholines
	LysoPC(18:3(9Z,12Z,15Z)/0:0)	LC_76	C26H48NO7P	517.317	517.636	HMDB0010388	N.A.	Organic compounds	Lipids and lipid-like molecules	Glycerophospholipids	Glycerophosphocholines
	LysoPE(0:0/18:2(9Z,12Z))	LC_85	C23H44NO7P	477.286	477.572	HMDB0011477	N.A.	Organic compounds	Lipids and lipid-like molecules	Glycerophospholipids	Glycerophosphoethanolamines
	LysoPE(16:0/0:0)	LC_83	C21H44NO7P	453.286	453.55	HMDB0011503	N.A.	Organic compounds	Lipids and lipid-like molecules	Glycerophospholipids	Glycerophosphoethanolamines
	LysoPE(18:2(9Z,12Z)/0:0)	LC_84	C23H44NO7P	477.286	477.572	HMDB0011507	N.A.	Organic compounds	Lipids and lipid-like molecules	Glycerophospholipids	Glycerophosphoethanolamines
Fatty acyls	1,11-Undecanedicarboxylic acid	LC_116	C13H24O4	244.167	244.327	HMDB0002327	N.A.	Organic compounds	Lipids and lipid-like molecules	Fatty Acyls	Fatty acids and conjugates
	2-Hydroxydecanoate	LC_111	C10H20O3	188.141	188.267	HMDB0094656	N.A.	Organic compounds	Lipids and lipid-like molecules	Fatty Acyls	Fatty acids and conjugates
	2-Hydroxyhexadecanoic acid	LC_117	C16H32O3	272.235	272.429	HMDB0031057	N.A.	Organic compounds	Lipids and lipid-like molecules	Fatty Acyls	Fatty acids and conjugates
	2-Methylglutaric acid	LC_108	C6H10O4	146.058	146.141	HMDB0000422	N.A.	Organic compounds	Lipids and lipid-like molecules	Fatty Acyls	Fatty acids and conjugates
	3-Hydroxyisovaleric acid	LC_105	C5H10O3	118.063	118.131	HMDB0000754	N.A.	Organic compounds	Lipids and lipid-like molecules	Fatty Acyls	Fatty acids and conjugates
	Azelaic acid (AZA)	LC_110	C9H16O4	188.105	188.221	HMDB0000784	C08261	Organic compounds	Lipids and lipid-like molecules	Fatty Acyls	Fatty acids and conjugates
	Butyric acid	GC_21	C4H8O2		88.1051	HMDB0000039	C00246	Organic compounds	Lipids and lipid-like molecules	Fatty Acyls	Fatty acids and conjugates	Straight chain fatty acids
	Citramalic acid	GC_23	C5H8O5		148.114	HMDB0000426	C00815	Organic compounds	Lipids and lipid-like molecules	Fatty Acyls	Fatty acids and conjugates	Hydroxy fatty acids
	Dodecanedioic acid	LC_115	C12H22O4	230.151	230.301	HMDB0000623	C02678	Organic compounds	Lipids and lipid-like molecules	Fatty Acyls	Fatty acids and conjugates
	Dodecanoic acid	GC_35	C12H24O2		200.318	HMDB0000638	C02679	Organic compounds	Lipids and lipid-like molecules	Fatty Acyls	Fatty acids and conjugates	Medium-chain fatty acids
	Elaidic acid	GC_57	C18H34O2		282.461	HMDB0000573	C01712	Organic compounds	Lipids and lipid-like molecules	Fatty Acyls	Fatty acids and conjugates	Long-chain fatty acids
	Oleamide	LC_94	C18H35NO	281.272	281.477	HMDB0002117	C19670	Organic compounds	Lipids and lipid-like molecules	Fatty Acyls	Fatty amides
	Palmitic acid	GC_52	C16H32O2		256.424	HMDB0000220	C00249	Organic compounds	Lipids and lipid-like molecules	Fatty Acyls	Fatty acids and conjugates	Long-chain fatty acids
	Pimelic acid	LC_109	C7H12O4	160.073	160.168	HMDB0000857	C02656	Organic compounds	Lipids and lipid-like molecules	Fatty Acyls	Fatty acids and conjugates
	Sebacic acid	LC_113	C10H18O4	202.12	202.248	HMDB0000792	C08277	Organic compounds	Lipids and lipid-like molecules	Fatty Acyls	Fatty acids and conjugates
	Stearic acid	GC_60	C18H36O2		284.477	HMDB0000827	C01530	Organic compounds	Lipids and lipid-like molecules	Fatty Acyls	Fatty acids and conjugates	Long-chain fatty acids
	Undecanedioic acid	LC_114	C11H20O4	216.136	216.274	HMDB0000888	N.A.	Organic compounds	Lipids and lipid-like molecules	Fatty Acyls	Fatty acids and conjugates
Phenylpropanoids/Sinapic acids	Sinapaldehyde	LC_71	C11 H10 O4	206.058		HMDB0258301	N.A.	Organic compounds	Benzenoids	Phenols	Methoxyphenols	Methoxyphenols
	1,2-di-O-sinapoyl-β-D-glucose	LC_170	C28H32O14	592.179		N.A.	N.A.
	1-O-sinapoyl-D-glucose	LC_73	C17 H20 O9	368.111		HMDB0302379	C01175	Organic compounds	Phenylpropanoids and polyketides	Cinnamic acids and derivatives	Hydroxycinnamic acids and derivatives	Hydroxycinnamic acid glycosides
	Feruloyl malate	LC_158	C14H14O8	310.126		N.A.	N.A.
	Feruloyl-5-O-(4-coumaroyl)-D-quinate	LC_160	C26H32O13	552.184		N.A.	N.A.
	Glucosyringic acid / Syringate-4-b-D-glucopyranoside	LC_138	C15H20O10	360.105	360.313	HMDB0303364	N.A.	Organic compounds	Phenylpropanoids and polyketides		Tannins	Hydrolyzable tannins
	Sinapic acid_1	LC_122	C11H12O5	224.068	224.21	HMDB0032616	C00482	Organic compounds	Phenylpropanoids and polyketides	Cinnamic acids and derivatives	Hydroxycinnamic acids and derivatives
	Sinapic acid_2	LC_72	C11H12O5	224.069	224.21	HMDB0032616	C00482	Organic compounds	Phenylpropanoids and polyketides	Cinnamic acids and derivatives	Hydroxycinnamic acids and derivatives
	Sinapoyl - Sinapoyl aldehyde - glucose	LC_74	C28H30O13	574.169		N.A.	N.A.
	2-O-Sinapoylmalate	LC_169	C15H16O9	340.08		N.A.	N.A.
	2-O-Sinapoylmalate (dimer)	LC_171	C30H32O18	680.16		N.A.	N.A.
	Sinapyl alcohol 4-O-glucoside / Syringin	LC_159	C17H24O9	372.142		N.A.	N.A.
	Syringic acid - quinic acid	LC_139	C16H20O10	372.105		N.A.	N.A.
Flavonoids	Cyanidin 3-glucoside / Kuromamine	LC_134	C21H21O11	449.116	449.385	HMDB0030684	C08604	Organic compounds	Organoheterocyclic compounds	Pyrans	Pyranones and derivatives	Pyranones and derivatives
	Kaempferol 3-(2''-rhamnosylgalactoside) 7-rhamnoside	LC_26	C33H40O19	740.217	740.659	HMDB0040969	N.A.	Organic compounds	Phenylpropanoids and polyketides	Flavonoids	Flavonoid glycosides	Flavonoid-7-O-glycosides
	Kaempferol 3,7-dirhamnoside / Kaempferitrin	LC_22	C27H30O14	578.164	578.523	HMDB0037438	C16981	Organic compounds	Phenylpropanoids and polyketides	Flavonoids	Flavonoid glycosides	Flavonoid-7-O-glycosides
	Kaempferol 3-gentiobioside	LC_24	C27H30O16	610.153	610.518	HMDB0303606	N.A.	Organic compounds	Phenylpropanoids and polyketides	Flavonoids	Flavonoid glycosides	Flavonoid-3-O-glycosides
	Kaempferol 3-gentiobioside 7-rhamnoside	LC_28	C33H40O20	756.211	756.659	HMDB0034396	N.A.	Organic compounds	Lipids and lipid-like molecules		Steroids and steroid derivatives	Steroid lactones
	Kaempferol 3-glucoside-7-rhamnoside	LC_23	C27H30O15	594.159	594.522	HMDB0304608	N.A.	Organic compounds	Phenylpropanoids and polyketides	Flavonoids	Flavonoid glycosides	Flavonoid-7-O-glycosides
	Kaempferol 3-O-a-L-rhamnofuranoside	LC_141	C21H20O10	432.105	432.377	HMDB0040542	N.A.	Organic compounds	Phenylpropanoids and polyketides	Flavonoids	Flavonoid glycosides	Flavonoid-3-O-glycosides
	Kaempferol 3-O-b-glucopyranoside-7-O-a-rhamnopyranoside	LC_21	C27H30O15	594.159	594.522	HMDB0304608	N.A.	Organic compounds	Phenylpropanoids and polyketides	Flavonoids	Flavonoid glycosides	Flavonoid-7-O-glycosides	Withanolides and derivatives
	Kaempferol 3-O-glucoside / Astragalin	LC_133	C21H20O11	448.1	448.377	HMDB0037429	C12249	Organic compounds	Phenylpropanoids and polyketides	Flavonoids	Flavonoid glycosides	Flavonoid-3-O-glycosides
	Luteolin-7,3'-di-O-glucoside	LC_25	C27H30O16	610.153		N.A.	N.A.
	Peonidin 3-rutinoside	LC_135	C28H33O15	609.182	609.553	HMDB0303649	N.A.	Organic compounds	Phenylpropanoids and polyketides	Flavonoids	Flavonoid glycosides	Anthocyanidin-3-O-glycosides
	Quercetin 3-[rhamnosyl-(1->2)-rhamnosyl-(1->6)-glucoside]_1	LC_27	C33H40O20	756.211	756.659	HMDB0040294	N.A.	Organic compounds	Lipids and lipid-like molecules	Fatty Acyls	Fatty acid esters	Fatty acid esters
	Quercetin 3-[rhamnosyl-(1->2)-rhamnosyl-(1->6)-glucoside]_2	LC_142	C33H40O20	756.211	756.659	HMDB0040294	N.A.	Organic compounds	Lipids and lipid-like molecules	Fatty Acyls	Fatty acid esters	Fatty acid esters
Glucosinolates	1-hydroxy-3-indolylmethyl glucosinolate / 1-hydroxyglucobrassicin	LC_147	C16H20N2O10S2	464.055		N.A.	N.A.
	1-Isothiocyanato-4-methylsulphinylbutane / Sulforaphane	LC_33	C6H11NOS2	177.029	177.288	HMDB0005792	N.A.	Organic compounds	Organosulfur compounds	Sulfoxides		Sulfoxides
	1-Methoxy-3-indolylmethyl glucosinolate / Neoglucobrassicin	LC_151	C17H22N2O10S2	478.071	478.49	HMDB0038384	C08424	Organic compounds	Organic oxygen compounds	Organooxygen compounds	Carbohydrates and carbohydrate conjugates	Alkylglucosinolates
	3-Indolylmethylglucosinolate / Glucobrassicin	LC_149	C16H20N2O9S2	448.061	448.468	HMDB0030243	N.A.	Organic compounds	Organic oxygen compounds	Organooxygen compounds	Carbohydrates and carbohydrate conjugates	Alkylglucosinolates
	4-hydroxy-3-indolylmethyl glucosinolate / 4-Hydroxyglucobrassicin	LC_148	C16H20N2O10S2	464.055	464.467	HMDB0303667	N.A.	Organic compounds	Organic oxygen compounds	Organooxygen compounds	Carbohydrates and carbohydrate conjugates	Alkylglucosinolates
	4-Methylthiobutyl glucosinolate / Glucoerucin	LC_143	C12H23NO9S3	421.053	421.49	HMDB0038403	C08409	Organic compounds	Organic oxygen compounds	Organooxygen compounds	Carbohydrates and carbohydrate conjugates	Alkylglucosinolates
	5-methylsulfinylpentyl glucosinolate	LC_144	C13H24NO10S3	451.064	450.51	HMDB0304218	N.A.	Organic compounds	Organic oxygen compounds	Organooxygen compounds	Carbohydrates and carbohydrate conjugates	Alkylglucosinolates
	6-Methylsulfinylhexyl glucosinolate / Glucohesperalin	LC_145	C14H27NO10S3	465.079	465.56	HMDB0038410	N.A.	Organic compounds	Organic compounds	Organooxygen compounds	Carbohydrates and carbohydrate conjugates	Alkylglucosinolates
	7-methylsulfinylheptyl glucosinolate / Glucoibarin	LC_146	C15H29NO10S3	479.095	478.57	HMDB0304241	N.A.	Organic compounds	Organic compounds	Organooxygen compounds	Carbohydrates and carbohydrate conjugates	Alkylglucosinolates
	8-(Methylsulfinyl)octylamine	LC_36	C9 H21 N O S	191.135	191.34	N.A.	N.A.
	8-(Methylthio)octanenitrile	LC_35	C9 H17 N O S	187.103		N.A.	N.A.
	8-Methylsulfinyloctyl isothiocyanate / Hirsutin	LC_30	C10H19NOS2	233.091	233.394	HMDB0035923	N.A.	Organic compounds	Organic oxygen compounds	Organooxygen compounds	Carbohydrates and carbohydrate conjugates	Alkylglucosinolates
	8-Methylsulfinyloctyl isothiocyanate / Hirsutin (fragment)	LC_34	C9H15NS	169.093		N.A.	N.A.
	8-methylthiooctyl glucosinolate	LC_150	C16H30NO9S3	477.115	476.59	HMDB0304248	N.A.	Organic compounds	Organic oxygen compounds	Organooxygen compounds	Carbohydrates and carbohydrate conjugates	Alkylglucosinolates
	9-(Methylthio)nonanenitrile	LC_29	C10H19NOS	201.119		N.A.	N.A.
	8-(methylsulfinyl)octyl glucosinolate / Desulfoglucohirsutin	LC_37	C16H31NO7S2	413.154		N.A.	N.A.
	Indolylmethyl-desulfoglucosinolate / Desulfoglucobrassicin	LC_38	C16H20N2O6S	368.111	368.4	N.A.	N.A.
	4-Methylsulphinylbutyl / Sulforaphane (fragment)	LC_39	C5H7NS	113.03		N.A.	N.A.
Jasmonates	(-)-Jasmonic acid / (1R,2R)-Jasmonic acid	LC_152	C12H18O3	210.125	210.269	HMDB0032797	C08491	Organic compounds	Lipids and lipid-like molecules	Fatty Acyls	Lineolic acids and derivatives	Jasmonic acids
	(9Z,12Z)-Octadecadienoic acid / Linoleic acid	GC_56	C18H32O2	280.3	280.445	HMDB0000673	C01595	Organic compounds	Lipids and lipid-like molecules	Fatty Acyls	Lineolic acids and derivatives	Lineolic acids and derivatives
	(9Z,12Z,15Z)-Octadecatrienoic acid / a-Linolenic acid	GC_58	C18H30O2	278.2	278.43	HMDB0001388	C06427	Organic compounds	Lipids and lipid-like molecules	Fatty Acyls	Lineolic acids and derivatives	Lineolic acids and derivatives
	11- or 12-hydroxyjasmonic acid glucoside / 12OH-JA-Glu	LC_156	C18H28O9	388.173	388.409	HMDB0040706	N.A.	Organic compounds	Lipids and lipid-like molecules	Fatty Acyls	Fatty acyl glycosides	Fatty acyl glycosides of mono- and disaccharides
	12-carboxyjasmonoyl-L-isoleucine / 12-COOH-JA-Ile	LC_155	C18H27NO6	353.183		N.A.	N.A.
	12-hydroxyjasmonic acid / 12OH-JA / tuberonic acid	LC_153	C12H18O4	226.12	226.269	HMDB0303749	N.A.	Organic compounds	Lipids and lipid-like molecules	Fatty Acyls	Lineolic acids and derivatives	Jasmonic acids
	12-hydroxy-jasmonoyl-isoleucine / 12OH-JA-Ile	LC_42	C18H29NO5	339.204		N.A.	N.A.
	12-Oxophytodienoic acid / 12-OPDA	LC_40	C18H28O3	292.204	292.413	HMDB0301804	C01226	Organic compounds	Lipids and lipid-like molecules	Lipids and lipid-like molecules	Eicosanoids	Prostaglandins and related compounds
	Methyl jasmonate (MeJA)	LC_154	C13H20O3	224.141	224.296	HMDB0036583	C11512	Organic compounds	Lipids and lipid-like molecules	Fatty Acyls	Lineolic acids and derivatives	Jasmonic acids
	N-Jasmonoylisoleucine / JA-Ile	LC_41	C18H29NO4	323.21	323.427	HMDB0029391	C18699	Organic compounds	Organic acids and derivatives	Carboxylic acids and derivatives	Amino acids, peptides, and analogues	Isoleucine and derivatives
Phytoalexins	2-Indolecarboxylic acid_1	LC_68	C9H7NO2	161.048	161.157	HMDB0002285	N.A.	Organic compounds	Organoheterocyclic compounds	Indoles and derivatives	Indolecarboxylic acids and derivatives	Indolecarboxylic acids and derivatives
	2-Indolecarboxylic acid_2	LC_162	C9H7NO2	161.047	161.157	HMDB0002285	N.A.	Organic compounds	Organoheterocyclic compounds	Indoles and derivatives	Indolecarboxylic acids and derivatives	Indolecarboxylic acids and derivatives
	4-Methoxyisatin	LC_69	C9H7NO3	177.043	177.157	N.A.	N.A.
	Benzyl dithiocarbamate (oxidized)	LC_65	C8H9NOS2	199.01		N.A.	N.A.
	Brassicanal-like	LC_57	C10H9NOS	191.044		N.A.	N.A.
	Camalexin	LC_60	C11H8N2S	200.041	200.26	HMDB0038631	N.A.	Organic compounds	Organoheterocyclic compounds	Indoles and derivatives	Indoles	Indoles
	Dihydrocamalexic acid / DHCA	LC_61	C12H10N2O2S	246.046	246.29	N.A.	N.A.
	Hydroxycamalexin Hexoside	LC_63	C17H18N2O6S	378.089		N.A.	N.A.
	Indole-3-carbinol (-H2O)_1	LC_66	C9H7N	129.058		HMDB0005785	N.A.	Organic compounds	Organoheterocyclic compounds	Indoles and derivatives	Indoles	3-alkylindoles
	Indole-3-carbinol (-H2O)_2	LC_67	C9H7N	129.058		HMDB0005785	N.A.	Organic compounds	Organoheterocyclic compounds	Indoles and derivatives	Indoles	3-alkylindoles
	Indol-3-ylmethyl-ascorbate / Ascorbigen	LC_62	C15H15NO6	305.09	305.286	HMDB0029839	N.A.	Organic compounds	Organoheterocyclic compounds	Furofurans	Isosorbides
	Indole dithiocarbamate glucoside	LC_161	C16H20N2O5S2	384.08		N.A.	N.A.
	Indole-3-carboxaldehyde	LC_32	C6H11NOS	145.057	145.158	HMDB0029737	C08493	Organic compounds	Organoheterocyclic compounds	Indoles and derivatives	Indoles	Indoles
	Indolylmethylthiohydroximate	LC_56	C10H10N2OS	206.051	206.27	N.A.	C16516
	Methoxy-substituted indole	LC_31	C10H9NO	159.069		N.A.	N.A.
	O-Malonyl Hydroxycamalexin Hexoside	LC_64	C20H20N2O9S	464.089		N.A.	N.A.
	Unknown camalexin metabolite	LC_58	C11H10N2O	186.079		N.A.	N.A.
Phytoprostanes	Phytoprostane A1	LC_70	C18H28O4	308.199	308.4
	Phytoprostane D1 / 9-epi-9-D1t-Phytoprostane	LC_166	C18H30O5	326.209	326.4
	Phytoprostane E1	LC_167	C18H30O5	326.209
	Phytoprostane F1 / 9-F1-Phytoprostane	LC_168	C18H32O5	328.225	328.4
	Phytoprostane H1	LC_164	C18H28O5	324.193
	Phytoprostane J1	LC_163	C18H26O4	306.183
	Phytoprostane_unknown	LC_165	C18H30O4	310.214
Nucleosides	5'-Methylthioadenosine	LC_88	C11H15N5O3S	297.09	297.334	HMDB0001173	C00170	Organic compounds	Nucleosides, nucleotides, and analogues	5'-deoxyribonucleosides	5'-deoxy-5'-thionucleosides
	Adenosine	LC_86	C10H13N5O4	267.097	267.241	HMDB0000050	C00212	Organic compounds	Nucleosides, nucleotides, and analogues	Purine nucleosides
	Adenosine monophosphate	LC_130	C10H14N5O7P	347.063	347.221	HMDB0000045	C00020	Organic compounds	Nucleosides, nucleotides, and analogues	Purine nucleotides	Purine ribonucleotides	Purine ribonucleoside monophosphates
	Guanosine	LC_87	C10H13N5O5	283.092	283.241	HMDB0000133	C00387	Organic compounds	Nucleosides, nucleotides, and analogues	Purine nucleosides
	Hypoxanthine	LC_90	C5H4N4O	136.039	136.112	HMDB0000157	C00262	Organic compounds	Organoheterocyclic compounds	Imidazopyrimidines	Purines and purine derivatives
	Inosine	LC_129	C10H12N4O5	268.081	268.226	HMDB0000195	C00294	Organic compounds	Nucleosides, nucleotides, and analogues	Purine nucleosides		Purine nucleosides
	Succinyladenosine	LC_89	C14H17N5O8	383.108	383.313	HMDB0000912	N.A.	Organic compounds	Nucleosides, nucleotides, and analogues	Purine nucleosides
	Uracil	LC_93	C4H4N2O2	112.027	112.087	HMDB0000300	C00106	Organic compounds	Organoheterocyclic compounds	Diazines	Pyrimidines and pyrimidine derivatives
	Uric acid	LC_92	C5H4N4O3	168.028	168.11	HMDB0000289	C00366	Organic compounds	Organoheterocyclic compounds	Imidazopyrimidines	Purines and purine derivatives
	Xanthine	LC_91	C5H4N4O2	152.033	152.111	HMDB0000292	C00385	Organic compounds	Organoheterocyclic compounds	Imidazopyrimidines	Purines and purine derivatives
