# Supplementary material for: Pseudomonas syringae infectivity correlates to altered transcript and metabolite levels of Arabidopsis mediator mutants
Source: Sci Rep. 2024 Mar 21;14:6771. doi: 10.1038/s41598-024-57192-x (PMC10958028; doi:10.1038/s41598-024-57192-x)
Supplement: Supplementary file 11 — Supplementary Table 4. [file 41598_2024_57192_MOESM11_ESM.xlsx]

## Sheet: med16
Supplementary Table 4. Log2 fold differences of transcript levels in uninfected med16 relative to the uninfected wild-type control
	baseMean	log2FoldChange	lfcSE	stat	pvalue	padj
AT5G50950	1885.02	-2.12659	0.0972412	-21.8693	5.09674e-106	9.8678e-102
AT1G68600	304.985	-3.41747	0.177123	-19.2943	5.99819e-83	5.80655e-79
AT2G42540	2938.5	-2.64707	0.143666	-18.4251	8.25611e-76	5.32822e-72
AT1G45201	698.312	-2.07281	0.114207	-18.1495	1.29491e-73	6.26768e-70
AT4G27300	282.596	-2.87088	0.169407	-16.9466	2.03786e-64	7.89102e-61
AT2G40100	750.042	-2.01147	0.121538	-16.5501	1.59767e-61	5.1554e-58
AT4G21760	412.157	-2.12806	0.128906	-16.5086	3.17899e-61	8.79263e-58
AT2G21650	425.517	-2.01132	0.125888	-15.9771	1.84566e-57	4.46672e-54
AT1G29395	370.389	-2.60958	0.164642	-15.85	1.40505e-56	3.02258e-53
AT3G55240	222.598	-2.95973	0.189851	-15.5898	8.54569e-55	1.65453e-51
AT3G19710	591.409	-2.10461	0.139764	-15.0583	3.04546e-51	5.36028e-48
AT3G22231	3833.51	1.79738	0.119697	15.0161	5.76108e-51	9.29502e-48
AT2G42530	377.81	-2.22246	0.150054	-14.811	1.24275e-49	1.85084e-46
AT4G08300	239.138	-2.98566	0.202751	-14.7257	4.40693e-49	6.09447e-46
AT5G15970	634.528	-3.23742	0.22759	-14.2248	6.43345e-46	8.30387e-43
AT1G16410	1056.85	-1.73443	0.12553	-13.8169	2.01643e-43	2.44e-40
AT2G37170	2274.48	-1.30642	0.0950822	-13.7399	5.85628e-43	6.66962e-40
AT5G52310	977.113	-2.47069	0.18015	-13.7146	8.2996e-43	8.92714e-40
AT1G57590	152.9	-2.74997	0.204425	-13.4522	2.98659e-41	3.04333e-38
AT3G05640	290.798	-2.07928	0.156283	-13.3046	2.17648e-40	2.10694e-37
AT3G62700	1663.96	-1.01099	0.0769414	-13.1398	1.94785e-39	1.79583e-36
AT1G20160	113.928	-4.47872	0.344705	-12.9929	1.34221e-38	1.18121e-35
AT5G25140	221.425	-2.67778	0.207789	-12.8871	5.32428e-38	4.48188e-35
AT2G47180	217.951	-1.84103	0.143903	-12.7935	1.78251e-37	1.39346e-34
AT3G22235	3856.62	1.68043	0.131358	12.7928	1.79932e-37	1.39346e-34
AT1G73600	9324.27	-1.1269	0.088787	-12.6922	6.53336e-37	4.86509e-34
AT5G57560	792.595	2.44558	0.195476	12.5109	6.50594e-36	4.66524e-33
AT5G38420	26874.6	-1.05509	0.0849356	-12.4222	1.98031e-35	1.36932e-32
AT3G62410	2849.21	-0.999859	0.0807646	-12.3799	3.35695e-35	2.24117e-32
AT3G43600	370.845	-1.48018	0.122831	-12.0505	1.92778e-33	1.24413e-30
AT2G40840	1736.15	-0.851972	0.0711001	-11.9827	4.37752e-33	2.72396e-30
AT5G48880	1116.18	-1.21839	0.101699	-11.9804	4.50218e-33	2.72396e-30
AT1G19570	1102.43	-1.04917	0.0878373	-11.9445	6.93922e-33	4.07122e-30
AT1G66200	4696.66	0.677182	0.0567694	11.9286	8.39386e-33	4.77981e-30
AT4G23990	336.08	-1.67096	0.141543	-11.8054	3.66251e-32	2.026e-29
AT4G39210	678.399	-1.61973	0.137898	-11.7459	7.41399e-32	3.88571e-29
AT5G23010	694.316	-1.39795	0.119017	-11.7457	7.42582e-32	3.88571e-29
AT2G37180	1483.83	-1.69209	0.144825	-11.6837	1.54364e-31	7.86484e-29
AT4G04920	75.707	-4.25432	0.365461	-11.641	2.5509e-31	1.26636e-28
AT1G11070	91.1594	4.06733	0.354142	11.485	1.56869e-30	7.59287e-28
AT3G23510	446.714	1.30296	0.114496	11.38	5.26133e-30	2.4845e-27
AT5G04950	140.68	-2.68426	0.237651	-11.2949	1.38998e-29	6.40749e-27
AT1G05010	1219.75	1.1684	0.105188	11.1076	1.15162e-28	5.18522e-26
AT3G14420	17310	-0.57105	0.0517573	-11.0332	2.64216e-28	1.16261e-25
AT5G28030	185.358	-2.13376	0.194933	-10.9461	6.93503e-28	2.98376e-25
AT1G48300	1763.85	-0.931695	0.085259	-10.9278	8.48623e-28	3.57178e-25
AT2G15970	1072.07	-1.02701	0.0942486	-10.8968	1.1936e-27	4.91688e-25
AT1G01470	699.007	-1.78398	0.164779	-10.8265	2.57772e-27	1.01852e-24
AT1G13360	567.571	-1.54805	0.142975	-10.8274	2.55251e-27	1.01852e-24
AT5G58310	144.143	-1.76372	0.162973	-10.8221	2.70392e-27	1.04701e-24
AT1G20070	247.057	-2.27091	0.210684	-10.7787	4.33788e-27	1.64678e-24
AT2G32400	144.227	-1.5644	0.14733	-10.6184	2.4478e-26	9.11382e-24
AT1G78850	1204.76	1.20405	0.113851	10.5757	3.86249e-26	1.41097e-23
AT3G55130	528.364	-1.22219	0.115946	-10.541	5.58813e-26	2.00355e-23
AT5G49630	427.577	-1.77153	0.169034	-10.4803	1.06413e-25	3.74594e-23
AT1G62560	518.922	-1.15509	0.11097	-10.4091	2.25409e-25	7.7931e-23
AT5G09660	12941.1	-0.644035	0.0619061	-10.4034	2.39194e-25	8.12461e-23
AT1G78680	826.307	-0.771509	0.0743502	-10.3767	3.16568e-25	1.05674e-22
AT2G33380	1788.69	-1.27046	0.123743	-10.2669	9.93081e-25	3.25882e-22
AT4G15210	70.9375	-5.29967	0.517267	-10.2455	1.23947e-24	3.99956e-22
AT1G52870	3340.95	-0.905733	0.0885214	-10.2318	1.42832e-24	4.53339e-22
AT3G46970	1274.34	-1.13159	0.110828	-10.2103	1.78315e-24	5.56831e-22
AT1G21460	212.785	-1.66792	0.163484	-10.2024	1.93466e-24	5.94554e-22
AT4G15920	285.974	-1.21155	0.119111	-10.1716	2.65621e-24	8.03545e-22
AT5G19240	2689.9	1.51403	0.149958	10.0964	5.7329e-24	1.70761e-21
AT2G40130	133.465	-1.68807	0.168434	-10.0221	1.21828e-23	3.57381e-21
AT3G25560	308.518	-1.1095	0.110891	-10.0053	1.44476e-23	4.17491e-21
AT2G22240	2556.09	-0.860507	0.0866051	-9.93599	2.90279e-23	8.26483e-21
AT5G59130	478.327	-1.31631	0.132887	-9.90548	3.94079e-23	1.10576e-20
AT5G22300	161.035	-1.94575	0.196486	-9.90271	4.05133e-23	1.12054e-20
AT2G32240	2208.47	-1.11363	0.113504	-9.8114	1.00564e-22	2.74229e-20
AT4G34710	2242.64	1.1919	0.121701	9.79368	1.19846e-22	3.2227e-20
AT3G61430	5442.86	-0.82311	0.0840807	-9.78952	1.24885e-22	3.31219e-20
AT4G33010	20708.6	-0.671649	0.0686823	-9.77908	1.38466e-22	3.62274e-20
AT2G40750	480.449	1.92866	0.197297	9.77537	1.4363e-22	3.70776e-20
AT4G36850	117.235	2.64906	0.274067	9.66572	4.21635e-22	1.07412e-19
AT2G39250	168.895	-1.479	0.153432	-9.63946	5.44741e-22	1.36971e-19
AT4G34950	400.249	-1.67164	0.174199	-9.59618	8.2966e-22	2.05937e-19
AT3G52720	1120.17	-0.903584	0.0942775	-9.58431	9.30807e-22	2.25361e-19
AT5G23060	5109.33	-0.583176	0.0608473	-9.58426	9.31195e-22	2.25361e-19
AT1G30250	99.3035	-2.12886	0.222177	-9.58178	9.53824e-22	2.27987e-19
AT3G23430	121.409	-2.20541	0.230782	-9.55624	1.22115e-21	2.88325e-19
AT4G17340	2007.78	-1.44186	0.151367	-9.52559	1.64108e-21	3.82808e-19
AT1G02335	92.1429	2.31664	0.244111	9.49009	2.30836e-21	5.3205e-19
AT2G33050	50.4193	-2.59616	0.275952	-9.408	5.05685e-21	1.15183e-18
AT1G09240	140.125	-2.52371	0.269005	-9.38164	6.49548e-21	1.46231e-18
AT5G17220	44.4481	-3.37276	0.361209	-9.3374	9.873e-21	2.19714e-18
AT3G44990	555.805	-1.75688	0.188302	-9.33014	1.05732e-20	2.32622e-18
AT2G26690	2142.63	-0.953672	0.102626	-9.29272	1.504e-20	3.27179e-18
AT2G42600	5614.09	-0.662049	0.0717768	-9.22372	2.86961e-20	6.17316e-18
AT5G08640	1043.06	-1.3875	0.151387	-9.1653	4.94093e-20	1.05122e-17
AT4G30110	209.834	-1.94571	0.212411	-9.16013	5.1834e-20	1.09082e-17
AT4G24010	110.838	-1.506	0.164857	-9.13518	6.52966e-20	1.3449e-17
AT4G39980	952.366	-0.965185	0.105654	-9.13531	6.52198e-20	1.3449e-17
AT2G43120	41.9924	-4.02553	0.441142	-9.12523	7.15828e-20	1.45886e-17
AT1G20850	238.881	1.82598	0.200927	9.0878	1.01067e-19	2.03828e-17
AT3G10720	580.446	1.59888	0.176238	9.07226	1.16572e-19	2.32675e-17
AT5G05960	39.6808	-3.62783	0.400108	-9.06714	1.22179e-19	2.41379e-17
AT5G35490	98.2512	-2.57956	0.284743	-9.05926	1.31334e-19	2.56843e-17
AT1G35140	107.017	2.70109	0.299596	9.01579	1.95459e-19	3.78428e-17
AT5G45650	735.509	-0.961185	0.106626	-9.01452	1.97732e-19	3.79039e-17
AT1G51440	272.453	-1.46476	0.162633	-9.00655	2.1264e-19	4.0362e-17
AT3G02020	918.496	-1.07135	0.119027	-9.00086	2.23958e-19	4.20976e-17
AT5G25980	3981.71	-1.6988	0.189018	-8.98748	2.52953e-19	4.70907e-17
AT5G09220	876.565	-3.06834	0.343251	-8.93905	3.92522e-19	7.23774e-17
AT2G46440	1497.4	0.816935	0.0917575	8.90319	5.42646e-19	9.91148e-17
AT5G54770	13637	-0.744723	0.0838268	-8.88406	6.44607e-19	1.16638e-16
AT1G22160	222.118	-1.28185	0.144382	-8.87817	6.79674e-19	1.21844e-16
AT2G31230	168.894	-1.81527	0.20449	-8.87703	6.86694e-19	1.21973e-16
AT1G60960	71.1534	-2.19416	0.248793	-8.81922	1.15257e-18	2.02863e-16
AT1G10760	2334.49	-0.853977	0.0975464	-8.75457	2.04876e-18	3.57352e-16
AT5G35480	161.855	-2.69109	0.307797	-8.74306	2.26873e-18	3.92186e-16
AT3G14840	877.018	1.11145	0.127278	8.73244	2.49234e-18	4.27028e-16
AT4G01080	1021.89	-0.891564	0.102112	-8.73124	2.51892e-18	4.27796e-16
AT5G19120	89.8996	2.25522	0.260928	8.64307	5.47215e-18	9.21272e-16
AT3G53420	18459	-0.743433	0.0862027	-8.62424	6.45222e-18	1.07691e-15
AT1G65960	4449.69	-0.657542	0.0766447	-8.5791	9.56222e-18	1.58234e-15
AT5G21940	218.568	1.31302	0.153122	8.575	9.90903e-18	1.62584e-15
AT1G40390	42.3839	5.50916	0.645753	8.53137	1.44623e-17	2.35298e-15
AT3G61490	39.5443	-3.17941	0.374371	-8.49268	2.01922e-17	3.25784e-15
AT2G41100	1896.38	1.46524	0.172569	8.49073	2.05339e-17	3.2856e-15
AT2G33770	1445.12	-0.882651	0.10398	-8.48865	2.09056e-17	3.31765e-15
AT3G05030	535.189	-0.963368	0.113708	-8.47234	2.40508e-17	3.78575e-15
AT1G43790	76.701	2.21679	0.262305	8.45121	2.88286e-17	4.50122e-15
AT3G26960	131.601	-1.71997	0.204131	-8.42582	3.58231e-17	5.54857e-15
AT2G47750	161.451	2.26031	0.268954	8.40407	4.3128e-17	6.62699e-15
AT5G13650	8672.95	-0.532329	0.0633966	-8.39681	4.58789e-17	6.99418e-15
AT5G10550	479.968	0.768633	0.0916316	8.38829	4.93275e-17	7.46116e-15
AT3G63110	157.577	-1.43363	0.171195	-8.37427	5.55675e-17	8.33987e-15
AT1G17870	216.841	-1.40934	0.169547	-8.31241	9.37771e-17	1.39663e-14
AT3G04210	1325.81	0.902407	0.108599	8.3095	9.61068e-17	1.4204e-14
AT1G20620	6340.43	-1.32718	0.160493	-8.26939	1.34647e-16	1.97492e-14
AT4G24120	225.806	-1.19279	0.144787	-8.23825	1.74742e-16	2.54375e-14
AT4G38810	1286.98	-0.714645	0.0868654	-8.22704	1.91891e-16	2.77253e-14
AT4G40030	1410.3	-0.594436	0.0723409	-8.21715	2.08406e-16	2.98885e-14
AT1G16130	47.2358	2.65068	0.325231	8.15015	3.63484e-16	5.17457e-14
AT4G25100	4142.62	-1.06955	0.131373	-8.14137	3.90819e-16	5.5231e-14
AT1G75460	1170.17	-0.606001	0.0747256	-8.10969	5.07491e-16	7.06873e-14
AT5G28910	69.2703	-1.78311	0.219867	-8.10995	5.064e-16	7.06873e-14
AT4G39950	456.711	-1.43615	0.177394	-8.09583	5.6873e-16	7.86513e-14
AT5G20830	678.04	-1.38003	0.170771	-8.08118	6.41417e-16	8.80743e-14
AT5G14200	696.597	-1.04912	0.130275	-8.05312	8.07082e-16	1.10042e-13
AT3G26290	1084.08	-0.958127	0.119525	-8.01611	1.09145e-15	1.47774e-13
AT4G32480	117.129	1.5459	0.192916	8.01332	1.11651e-15	1.50116e-13
AT3G14660	687.914	-0.654308	0.0817912	-7.99973	1.24688e-15	1.66489e-13
AT2G14750	878.123	-0.77317	0.096684	-7.99688	1.27612e-15	1.69226e-13
AT3G24750	83.0234	-1.74394	0.21818	-7.99314	1.31546e-15	1.73256e-13
AT5G07460	189.428	-1.10418	0.13819	-7.99034	1.34568e-15	1.76038e-13
AT5G24530	1049.32	1.83435	0.230263	7.96634	1.6344e-15	2.12374e-13
AT2G28550	553.769	-0.833911	0.104942	-7.94638	1.92035e-15	2.46225e-13
AT4G12310	381.466	-0.93606	0.117795	-7.94649	1.91876e-15	2.46225e-13
AT1G70260	46.6026	-2.75112	0.346342	-7.94337	1.96755e-15	2.50617e-13
AT4G24350	174.442	-1.23582	0.155876	-7.92822	2.22305e-15	2.81311e-13
AT4G30650	62.6979	-1.87163	0.236181	-7.92457	2.28942e-15	2.87827e-13
AT5G42830	124.908	2.16792	0.274674	7.89272	2.95669e-15	3.69319e-13
AT4G17030	35.114	-5.67576	0.719346	-7.89016	3.01795e-15	3.74555e-13
AT1G15410	286.272	-1.23719	0.157053	-7.87754	3.33886e-15	4.11744e-13
AT4G37560	314.484	0.999911	0.127098	7.86726	3.625e-15	4.44201e-13
AT3G24460	985.53	-1.55267	0.197454	-7.86344	3.73718e-15	4.55067e-13
AT2G29170	63.1419	-1.87876	0.23948	-7.84514	4.32453e-15	5.23295e-13
AT5G51890	121.887	1.62886	0.207759	7.84017	4.49937e-15	5.41071e-13
AT1G62710	165.31	-1.02952	0.131527	-7.82742	4.97963e-15	5.95127e-13
AT3G51895	1068.12	-0.951458	0.121586	-7.82538	5.06118e-15	6.01163e-13
AT1G50480	1111.64	-0.594473	0.0760294	-7.81898	5.32511e-15	6.28643e-13
AT2G39930	505.098	-0.719322	0.0920059	-7.81822	5.35748e-15	6.28643e-13
AT2G03730	678.605	-0.607424	0.0778351	-7.80398	5.99832e-15	6.996e-13
AT5G63320	431.408	-0.822143	0.105463	-7.79558	6.41155e-15	7.43318e-13
AT5G15350	244.294	1.24253	0.159592	7.78566	6.93503e-15	7.99221e-13
AT1G65860	373.385	-0.730391	0.0939037	-7.77808	7.36331e-15	8.43556e-13
AT1G01580	57.9762	-2.48892	0.320532	-7.76495	8.16772e-15	9.30207e-13
AT3G01500	20163.1	-0.638562	0.0823416	-7.75503	8.832e-15	9.99979e-13
AT5G44400	99.8799	-2.23987	0.289739	-7.73065	1.06998e-14	1.20441e-12
AT5G58260	679.17	-0.661976	0.0857645	-7.71854	1.17673e-14	1.31692e-12
AT3G20300	151.178	-1.08874	0.141374	-7.70115	1.34845e-14	1.50043e-12
AT1G77760	1605.41	0.704144	0.0914715	7.69795	1.38262e-14	1.52965e-12
AT4G04695	129.595	1.46954	0.191793	7.66211	1.82901e-14	2.01202e-12
AT2G18328	364.226	-1.09031	0.142462	-7.65335	1.95814e-14	2.14189e-12
AT3G44310	16014.1	0.408482	0.053431	7.64504	2.08888e-14	2.27207e-12
AT3G56400	1658.75	1.47378	0.192824	7.64315	2.1197e-14	2.29271e-12
AT5G11670	824.795	-1.0403	0.136243	-7.63558	2.24803e-14	2.41801e-12
AT4G13770	2235.95	-0.852802	0.111767	-7.63019	2.34399e-14	2.5073e-12
AT4G14370	161.833	2.3163	0.303812	7.62412	2.45698e-14	2.61372e-12
AT4G01950	457.45	1.20929	0.158681	7.6209	2.51903e-14	2.66508e-12
AT5G22380	149.489	2.66939	0.35038	7.61854	2.56559e-14	2.69959e-12
AT2G36350	135.822	-1.24527	0.163839	-7.60056	2.94851e-14	3.08574e-12
AT5G06530	914.774	-0.987378	0.12998	-7.59637	3.04546e-14	3.17006e-12
AT2G27080	88.0597	2.19671	0.289394	7.59072	3.18133e-14	3.29378e-12
AT1G11720	806.122	-0.698284	0.0924207	-7.55549	4.17287e-14	4.29739e-12
AT5G20190	913.122	-0.779247	0.103472	-7.53096	5.03694e-14	5.1598e-12
AT4G37260	56.1928	1.88083	0.24985	7.52785	5.15807e-14	5.25607e-12
AT1G56650	65.5528	-2.84402	0.378258	-7.51873	5.53119e-14	5.60677e-12
AT2G29090	28.0844	-3.14406	0.418307	-7.51617	5.64036e-14	5.68766e-12
AT4G21180	459.323	0.819566	0.109105	7.51172	5.83563e-14	5.85407e-12
AT1G55320	163.054	-1.24509	0.166306	-7.48672	7.06158e-14	7.01124e-12
AT4G00970	239.665	1.22267	0.163302	7.48716	7.03822e-14	7.01124e-12
AT1G56430	145.635	-1.32668	0.177335	-7.48119	7.36541e-14	7.27559e-12
AT1G01070	61.5823	-2.08459	0.279344	-7.46244	8.49316e-14	8.34701e-12
AT3G28080	262.066	-0.933394	0.125261	-7.45156	9.22407e-14	9.01955e-12
AT3G06510	2113.49	-0.555599	0.0746402	-7.44369	9.79118e-14	9.52598e-12
AT2G13360	18751.6	-0.4619	0.0622237	-7.42322	1.14303e-13	1.10651e-11
AT2G22330	301.365	-1.25591	0.169384	-7.41457	1.22023e-13	1.17537e-11
AT1G05630	231.755	0.980461	0.132513	7.39897	1.37248e-13	1.31547e-11
AT4G33220	1389.15	-0.706923	0.0956974	-7.38707	1.50102e-13	1.43159e-11
AT1G24100	809.465	-0.698426	0.0945896	-7.38375	1.53889e-13	1.46051e-11
AT5G61420	419.995	-0.718309	0.0972984	-7.38254	1.55298e-13	1.46669e-11
AT2G30300	26.9907	-3.44325	0.467312	-7.36821	1.72931e-13	1.6253e-11
AT2G23810	1208.41	1.62379	0.220477	7.36488	1.77308e-13	1.65838e-11
AT5G60900	626.448	1.16166	0.157815	7.36084	1.82753e-13	1.70109e-11
AT1G58270	94.4109	-2.1749	0.295567	-7.35839	1.86138e-13	1.72432e-11
AT1G76040	138.148	1.68931	0.229771	7.35213	1.95065e-13	1.79841e-11
AT1G73750	174.339	-1.3336	0.181514	-7.34706	2.02618e-13	1.85919e-11
AT5G08280	1466.59	1.08268	0.147404	7.34494	2.05858e-13	1.88001e-11
AT2G39890	268.156	-0.917636	0.124997	-7.34125	2.11603e-13	1.9234e-11
AT5G08760	453.431	1.24747	0.170192	7.32977	2.30551e-13	2.08584e-11
AT2G29650	2485.38	-0.425196	0.05802	-7.32845	2.32836e-13	2.09672e-11
AT5G01520	205.577	-1.31567	0.179545	-7.32776	2.34034e-13	2.09775e-11
AT5G08780	75.4805	1.87766	0.256405	7.323	2.42484e-13	2.16347e-11
AT3G25570	120.769	-1.52327	0.208164	-7.31767	2.52313e-13	2.24084e-11
AT4G01390	95.7262	-5.77798	0.790168	-7.31234	2.62535e-13	2.32097e-11
AT4G03500	22.5474	-3.56102	0.487295	-7.30773	2.71687e-13	2.39097e-11
AT2G25080	3368.11	-0.57251	0.0783966	-7.30273	2.81985e-13	2.47036e-11
AT1G32060	20700.9	-0.434461	0.0595185	-7.2996	2.88629e-13	2.51718e-11
AT1G20450	2836.78	-1.06295	0.146054	-7.27777	3.39384e-13	2.94656e-11
AT3G29670	49.3214	-2.43084	0.334601	-7.2649	3.7331e-13	3.22663e-11
AT5G13930	3191.11	-1.10758	0.152606	-7.25775	3.93575e-13	3.38667e-11
AT4G04020	6204.62	-0.860106	0.118633	-7.25014	4.16344e-13	3.56674e-11
AT3G23530	1614.37	0.693231	0.0958034	7.23597	4.62214e-13	3.94226e-11
AT3G15990	83.3496	-1.71459	0.237168	-7.22941	4.85095e-13	4.11926e-11
AT2G46690	119.867	-1.40169	0.194449	-7.20849	5.65771e-13	4.78336e-11
AT2G44940	369.489	-0.920523	0.127737	-7.20637	5.74613e-13	4.82412e-11
AT3G44970	31.6344	-7.5784	1.05166	-7.20615	5.75575e-13	4.82412e-11
AT3G59080	110.988	1.51734	0.210705	7.20124	5.9667e-13	4.97936e-11
AT5G11610	111.146	-1.52977	0.212608	-7.19526	6.23427e-13	5.18033e-11
AT5G45100	261.45	0.901594	0.125404	7.18953	6.50137e-13	5.37919e-11
AT4G21910	394.539	-0.748227	0.104232	-7.17845	7.05068e-13	5.80886e-11
AT3G53100	77.2595	-1.44684	0.201987	-7.16301	7.89222e-13	6.47463e-11
AT1G78370	1040.42	-0.560943	0.0786014	-7.13655	9.57033e-13	7.81819e-11
AT1G57990	98.9337	1.49678	0.209872	7.13186	9.90194e-13	8.05511e-11
AT4G00780	1452.61	-0.766417	0.107617	-7.12173	1.06579e-12	8.6338e-11
AT5G63790	454.606	1.48001	0.207884	7.11941	1.08391e-12	8.74397e-11
AT1G68440	506.847	0.610201	0.0862122	7.07789	1.46364e-12	1.17583e-10
AT4G12320	2170.93	-0.78667	0.11122	-7.07308	1.5153e-12	1.21231e-10
AT1G67865	748.694	-0.858	0.121412	-7.06686	1.58479e-12	1.26268e-10
AT2G05380	236.51	1.49611	0.212376	7.04465	1.85926e-12	1.47529e-10
AT1G68530	3483.82	-0.587963	0.0835087	-7.04073	1.91232e-12	1.5112e-10
AT1G07440	385.8	-0.986113	0.140181	-7.03457	1.99878e-12	1.5731e-10
AT1G21520	44.4648	2.60764	0.371586	7.0176	2.25712e-12	1.76849e-10
AT2G43290	579.088	1.17151	0.166951	7.01709	2.2653e-12	1.76849e-10
AT4G00300	428.217	0.835384	0.119068	7.01605	2.28233e-12	1.77463e-10
AT5G14970	1388.32	-0.605154	0.0863037	-7.01191	2.35079e-12	1.82055e-10
AT4G36150	166.822	0.952731	0.136138	6.99827	2.59147e-12	1.99894e-10
AT1G08830	1155.99	0.860892	0.12303	6.9974	2.60759e-12	2.00339e-10
AT1G29400	1114.75	-0.694257	0.0992706	-6.99358	2.67953e-12	2.04246e-10
AT5G15960	27.4791	-4.15936	0.594728	-6.99372	2.67693e-12	2.04246e-10
AT3G45970	83.6774	2.52241	0.360756	6.99201	2.70971e-12	2.05736e-10
AT2G24550	226.703	0.943898	0.135034	6.99007	2.74743e-12	2.07785e-10
AT3G28910	110.899	1.20709	0.172821	6.98463	2.85602e-12	2.15157e-10
AT2G26190	986.309	1.26954	0.181883	6.97998	2.95215e-12	2.21537e-10
AT5G24150	1297.23	-0.770405	0.110593	-6.96615	3.25727e-12	2.43491e-10
AT3G12220	41.8328	2.52561	0.362842	6.96063	3.38755e-12	2.52255e-10
AT5G11740	978.703	0.684714	0.0985431	6.94836	3.69543e-12	2.74127e-10
AT5G41700	1618.6	-0.580321	0.0835536	-6.9455	3.77128e-12	2.78686e-10
AT4G21215	129.211	-1.03241	0.148661	-6.94473	3.79173e-12	2.79132e-10
AT2G30860	2248.99	-0.531679	0.0765647	-6.94418	3.80678e-12	2.79178e-10
AT2G28720	173.682	-1.02971	0.148433	-6.93716	4.00072e-12	2.92294e-10
AT4G26090	311.428	0.903397	0.130246	6.93607	4.0317e-12	2.9345e-10
AT1G76800	43.7337	-2.28164	0.329864	-6.9169	4.61619e-12	3.34734e-10
AT3G47570	109.54	1.47163	0.213438	6.89488	5.39116e-12	3.89471e-10
AT1G70580	2276.54	-0.645944	0.0937271	-6.89175	5.51105e-12	3.96652e-10
AT5G24420	134.049	1.41104	0.205393	6.86996	6.42197e-12	4.60503e-10
AT1G09350	187.518	-4.52574	0.659823	-6.85901	6.93374e-12	4.95366e-10
AT1G66180	149.558	1.1765	0.171576	6.85702	7.03098e-12	5.00466e-10
AT3G14415	7745.65	-0.441916	0.0646232	-6.83834	8.01176e-12	5.68189e-10
AT4G35350	122.375	1.55687	0.227996	6.8285	8.58039e-12	6.06295e-10
AT2G39950	433.795	-0.850763	0.124854	-6.81406	9.48848e-12	6.68023e-10
AT3G52180	389.938	-0.859949	0.126405	-6.80312	1.02373e-11	7.18135e-10
AT3G20100	172.503	-1.64942	0.242782	-6.79385	1.09183e-11	7.63141e-10
AT5G07690	266.76	-1.02918	0.15171	-6.78391	1.1697e-11	8.14622e-10
AT1G72030	450.445	-0.684754	0.101088	-6.77381	1.2543e-11	8.70411e-10
AT4G24970	92.1825	1.27243	0.188112	6.76419	1.34058e-11	9.26963e-10
AT1G68010	13567.4	-0.44569	0.0658956	-6.76358	1.34625e-11	9.27573e-10
AT1G69840	608.703	1.18576	0.17553	6.75533	1.42507e-11	9.78395e-10
AT2G20670	642.376	1.37698	0.204184	6.74384	1.54258e-11	1.05533e-09
AT4G02330	102.944	2.3946	0.355382	6.7381	1.60467e-11	1.09394e-09
AT2G39210	327.376	1.44077	0.213942	6.7344	1.64606e-11	1.11822e-09
AT4G25434	19.6579	-4.54533	0.675395	-6.72989	1.69789e-11	1.1494e-09
AT1G07610	48.7594	-2.01879	0.300226	-6.72423	1.76525e-11	1.19083e-09
AT4G37610	180.524	1.49103	0.222145	6.71197	1.9201e-11	1.2908e-09
AT1G64400	1207.5	-0.951151	0.141884	-6.70371	2.032e-11	1.3613e-09
AT4G21960	9460.85	-0.735912	0.109829	-6.70054	2.07658e-11	1.38637e-09
AT5G10180	790.151	-0.992667	0.148197	-6.6983	2.1086e-11	1.40291e-09
AT4G24960	359.598	-0.67084	0.100158	-6.69779	2.11595e-11	1.40297e-09
AT1G64780	1166.41	-0.557485	0.0833043	-6.69215	2.1991e-11	1.45314e-09
AT5G25440	150.109	1.52662	0.228183	6.69035	2.2264e-11	1.46616e-09
AT2G20570	3309.52	-0.570434	0.0853936	-6.68005	2.38854e-11	1.56707e-09
AT2G41110	388.999	0.974922	0.145955	6.67961	2.3958e-11	1.56707e-09
AT2G17120	213.802	1.18361	0.17724	6.67802	2.42183e-11	1.57876e-09
AT3G13110	647.916	-0.559242	0.0837813	-6.67502	2.47193e-11	1.60601e-09
AT5G63850	472.615	-1.02589	0.153737	-6.67304	2.50551e-11	1.62238e-09
AT4G22980	90.9696	1.25306	0.187843	6.67077	2.54465e-11	1.64224e-09
AT1G71890	21.4089	3.42481	0.513496	6.66959	2.56519e-11	1.64999e-09
AT3G25710	33.1345	-2.29714	0.345473	-6.64926	2.94566e-11	1.88316e-09
AT5G59320	34.3597	-3.45733	0.519962	-6.64919	2.94715e-11	1.88316e-09
AT4G12830	584.319	-0.683335	0.102854	-6.64371	3.0588e-11	1.94807e-09
AT1G24147	974.095	0.975547	0.147215	6.62669	3.43306e-11	2.17926e-09
AT1G04570	61.684	-1.72034	0.259639	-6.62588	3.45176e-11	2.18397e-09
AT5G03260	93.892	1.80141	0.271948	6.62408	3.49418e-11	2.20361e-09
AT4G08040	22.3978	3.26203	0.49275	6.62005	3.59077e-11	2.25717e-09
AT1G76955	82.2766	-1.4544	0.220293	-6.60213	4.05293e-11	2.53945e-09
AT1G78670	383.947	-0.953945	0.144647	-6.59497	4.25339e-11	2.65645e-09
AT2G13790	584.053	1.17026	0.177697	6.58568	4.52793e-11	2.81882e-09
AT2G37130	24.7978	-7.22324	1.09843	-6.57594	4.8345e-11	2.99914e-09
AT4G32800	65.5106	-1.40333	0.213418	-6.57551	4.84856e-11	2.99914e-09
AT3G62420	421.137	0.944926	0.143769	6.57254	4.94632e-11	3.04986e-09
AT1G11330	321.543	1.09062	0.166154	6.56393	5.24064e-11	3.21481e-09
AT4G19660	472.715	0.696418	0.106101	6.56375	5.24704e-11	3.21481e-09
AT1G22190	353.423	0.954093	0.14539	6.56232	5.29765e-11	3.23558e-09
AT2G40520	213.865	1.11986	0.170745	6.55864	5.42998e-11	3.30597e-09
AT2G29320	253.575	-1.04181	0.159134	-6.54678	5.87889e-11	3.56806e-09
AT1G73805	480.371	2.29202	0.350487	6.53951	6.1721e-11	3.73431e-09
AT3G53720	245.773	-1.29095	0.197711	-6.52948	6.59972e-11	3.96958e-09
AT5G03350	1321.31	1.97711	0.302799	6.52943	6.60195e-11	3.96958e-09
AT1G23310	28386.5	-0.424408	0.0650543	-6.5239	6.85036e-11	4.10619e-09
AT2G44300	19.1801	-3.31912	0.50959	-6.51332	7.3506e-11	4.39244e-09
AT3G07350	99.5692	1.71067	0.262938	6.506	7.71796e-11	4.59777e-09
AT4G31330	20.2462	-3.28935	0.505669	-6.50495	7.7721e-11	4.61582e-09
AT1G78380	2192.82	0.639253	0.0983154	6.50206	7.92249e-11	4.69074e-09
AT1G62510	38.4532	-2.63746	0.405731	-6.50051	8.00483e-11	4.72505e-09
AT2G46790	1011.84	-0.693862	0.107142	-6.47613	9.41064e-11	5.53798e-09
AT1G32780	43.7986	-1.97369	0.304924	-6.47273	9.62495e-11	5.64693e-09
AT1G10370	2374.25	-0.727852	0.112509	-6.46926	9.84812e-11	5.76041e-09
AT2G36590	100.754	-1.52499	0.236149	-6.45772	1.06294e-10	6.19869e-09
AT2G17260	32.2846	-1.9957	0.309135	-6.45574	1.07689e-10	6.26118e-09
AT5G15160	44.7819	-1.79877	0.278896	-6.44961	1.12139e-10	6.5004e-09
AT3G11650	105.125	1.53385	0.237892	6.44765	1.13598e-10	6.56527e-09
AT4G23500	128.144	-1.16729	0.18107	-6.44663	1.14366e-10	6.58999e-09
AT1G31230	725.986	-0.624854	0.0969552	-6.44477	1.15779e-10	6.65161e-09
AT4G35290	200.672	-0.850504	0.132292	-6.42898	1.28459e-10	7.35827e-09
AT1G01420	157.974	-1.00073	0.155742	-6.42552	1.31423e-10	7.50252e-09
AT1G56280	2801.12	-0.536337	0.0834749	-6.42514	1.31752e-10	7.50252e-09
AT4G13800	271.766	-1.16222	0.180928	-6.42364	1.33053e-10	7.55435e-09
AT5G47070	273.047	1.67958	0.261516	6.42246	1.34089e-10	7.59095e-09
AT4G18280	108.112	-1.24337	0.193662	-6.42031	1.36e-10	7.67667e-09
AT5G40850	317.704	-0.928429	0.144755	-6.41378	1.41956e-10	7.98956e-09
AT2G46650	250.957	-0.96682	0.15078	-6.41211	1.43521e-10	8.03093e-09
AT3G26740	339.438	-1.19032	0.185625	-6.41252	1.43134e-10	8.03093e-09
AT1G33700	68.9372	-1.54791	0.24143	-6.41145	1.44146e-10	8.0427e-09
AT3G25882	88.1402	2.54995	0.397754	6.41089	1.44674e-10	8.04896e-09
AT1G20470	45.9847	-1.63533	0.255256	-6.40663	1.4877e-10	8.25313e-09
AT1G16080	1053.11	-0.504504	0.078848	-6.39844	1.56977e-10	8.6835e-09
AT3G55120	413.527	-0.845993	0.132478	-6.38591	1.70386e-10	9.39843e-09
AT3G22550	320.695	-0.823709	0.129079	-6.38141	1.75461e-10	9.59634e-09
AT3G54820	51.9261	-1.69516	0.265624	-6.38179	1.75035e-10	9.59634e-09
AT4G18010	330.943	1.07804	0.168916	6.38215	1.74616e-10	9.59634e-09
AT1G64970	894.958	-0.532971	0.0835831	-6.37654	1.8113e-10	9.87848e-09
AT5G18670	806.198	0.653581	0.102578	6.37153	1.87151e-10	1.01782e-08
AT1G73870	745.527	-0.542451	0.085197	-6.36701	1.92746e-10	1.04531e-08
AT2G01320	436.598	-0.700989	0.110108	-6.36637	1.9355e-10	1.04674e-08
AT3G18370	560.413	-0.701982	0.110297	-6.3645	1.95925e-10	1.05663e-08
AT2G17780	140.673	1.1659	0.183342	6.35919	2.02827e-10	1.09082e-08
AT1G75370	1030.09	-0.633091	0.099766	-6.34576	2.21328e-10	1.18702e-08
AT2G41170	90.1376	-1.35858	0.21416	-6.34376	2.24225e-10	1.19923e-08
AT1G78570	5444.77	-0.616746	0.0972449	-6.34219	2.26518e-10	1.20816e-08
AT1G76600	73.0137	2.05797	0.32455	6.34101	2.28264e-10	1.21412e-08
AT1G31540	965.553	0.849531	0.134019	6.3389	2.31414e-10	1.22751e-08
AT5G17700	30.1281	-2.53557	0.400051	-6.33812	2.32586e-10	1.23036e-08
AT4G22670	654.846	0.644	0.101669	6.33428	2.38455e-10	1.25797e-08
AT3G54810	658.053	0.958228	0.151374	6.33022	2.44813e-10	1.288e-08
AT3G22750	73.2177	-1.3269	0.20964	-6.32942	2.46091e-10	1.29121e-08
AT3G45160	27.2796	-2.45228	0.387803	-6.32351	2.55687e-10	1.33793e-08
AT2G38640	122.203	-1.18228	0.187007	-6.3221	2.58026e-10	1.34653e-08
AT3G60030	961.266	-0.521799	0.08283	-6.29964	2.98345e-10	1.55276e-08
AT3G11670	1829.92	-0.427881	0.0679589	-6.29618	3.05075e-10	1.58353e-08
AT2G25460	37.5059	2.59773	0.412928	6.291	3.15431e-10	1.6329e-08
AT2G30250	220.444	1.58256	0.251771	6.28573	3.26316e-10	1.68466e-08
AT4G17770	954.957	-0.592506	0.0942681	-6.28532	3.2717e-10	1.68466e-08
AT1G42970	28754.7	-0.425727	0.0679146	-6.26857	3.64385e-10	1.87131e-08
AT4G08950	85.1492	1.58922	0.253871	6.25994	3.85126e-10	1.9726e-08
AT1G64370	1501.08	-0.818168	0.131079	-6.24178	4.3261e-10	2.20996e-08
AT4G24670	134.675	-1.06141	0.17008	-6.24067	4.3569e-10	2.21984e-08
AT1G25550	428.854	0.645784	0.103798	6.22154	4.92299e-10	2.50168e-08
AT1G70090	200.909	1.08355	0.174327	6.2156	5.11301e-10	2.58506e-08
AT3G55290	30.4404	-2.59048	0.416793	-6.21527	5.12363e-10	2.58506e-08
AT4G12720	880.695	1.33506	0.214806	6.21516	5.12712e-10	2.58506e-08
AT1G13260	320.982	1.02202	0.164507	6.21264	5.21024e-10	2.62014e-08
AT5G55250	38.0282	-1.81518	0.292338	-6.20919	5.32581e-10	2.67132e-08
AT3G55646	27.4576	-2.20689	0.355535	-6.20724	5.39238e-10	2.69772e-08
AT1G76180	3469.6	-0.708171	0.114106	-6.20625	5.42648e-10	2.70779e-08
AT1G07590	1885.09	-0.797058	0.128505	-6.20252	5.55649e-10	2.76286e-08
AT4G14400	8061.47	0.477384	0.0769692	6.20227	5.56539e-10	2.76286e-08
AT2G26080	11837.7	-0.358511	0.0578088	-6.20166	5.58696e-10	2.76648e-08
AT5G01600	857.017	-0.886464	0.143294	-6.18635	6.15741e-10	3.04116e-08
AT2G16740	139.461	-0.959107	0.155083	-6.18448	6.23089e-10	3.0555e-08
AT2G41900	1455.78	-0.474932	0.0767951	-6.1844	6.23379e-10	3.0555e-08
AT3G14720	791.853	-0.741329	0.119865	-6.1847	6.22192e-10	3.0555e-08
AT4G01060	29.1894	-2.58615	0.418297	-6.18256	6.30697e-10	3.08356e-08
AT2G21560	221.566	-0.904798	0.146514	-6.17552	6.59457e-10	3.21606e-08
AT5G05200	1481.63	-0.418911	0.0679308	-6.16672	6.97202e-10	3.39159e-08
AT4G31500	2420.92	-0.698896	0.113359	-6.16533	7.03339e-10	3.41287e-08
AT4G15545	3060.63	-0.38212	0.0620559	-6.15767	7.38223e-10	3.57319e-08
AT4G03420	190.396	-1.25452	0.203765	-6.15671	7.42727e-10	3.58602e-08
AT5G64310	119.07	2.30711	0.374782	6.15587	7.46683e-10	3.59615e-08
AT5G17310	748.447	-0.553963	0.0902364	-6.13902	8.30337e-10	3.98912e-08
AT4G26070	222.406	0.991985	0.161861	6.12862	8.86439e-10	4.2481e-08
AT5G45820	739.79	-0.863692	0.14097	-6.12678	8.96749e-10	4.28691e-08
AT5G37300	88.4451	-5.242	0.856366	-6.12121	9.28659e-10	4.42851e-08
AT2G23320	157.665	1.24726	0.203835	6.11898	9.41754e-10	4.47993e-08
AT1G75945	26.043	6.40985	1.04795	6.11656	9.56143e-10	4.53723e-08
AT4G11280	917.778	1.20681	0.197445	6.11212	9.83156e-10	4.65401e-08
AT1G65486	75.1839	1.70552	0.2794	6.10421	1.03307e-09	4.87837e-08
AT1G65870	279.106	0.871054	0.142853	6.09757	1.07693e-09	5.0731e-08
AT5G48490	87.8506	2.15755	0.354514	6.08593	1.1582e-09	5.44267e-08
AT1G07280	1256.95	-0.682574	0.112173	-6.08502	1.16473e-09	5.46013e-08
AT4G04835	25.4833	2.58188	0.424541	6.08157	1.1901e-09	5.56561e-08
AT2G32290	339.441	-1.2854	0.211405	-6.08029	1.19967e-09	5.59681e-08
AT3G06035	80.3676	-1.30043	0.213925	-6.07893	1.20987e-09	5.63083e-08
AT2G19810	99.9166	-1.50321	0.247385	-6.0764	1.2291e-09	5.70661e-08
AT4G29900	651.958	0.784152	0.12915	6.07162	1.26627e-09	5.86512e-08
AT4G00880	181.413	-1.20893	0.199335	-6.06483	1.32094e-09	6.10378e-08
AT1G27030	134.766	-0.959773	0.158301	-6.06296	1.33642e-09	6.16057e-08
AT1G61520	43894.6	-0.42767	0.0705564	-6.06139	1.34949e-09	6.20606e-08
AT4G01870	133.382	2.17777	0.359712	6.0542	1.4112e-09	6.47448e-08
AT3G46370	81.9187	-1.36258	0.225134	-6.05231	1.42787e-09	6.53547e-08
AT4G36240	116.527	-1.04146	0.172131	-6.05039	1.44495e-09	6.59805e-08
AT2G31790	793.329	-0.620056	0.10257	-6.04522	1.49205e-09	6.79709e-08
AT3G22840	462.028	-1.16094	0.192081	-6.04405	1.50291e-09	6.83047e-08
AT1G15260	277.818	-0.736593	0.122096	-6.03292	1.61021e-09	7.30101e-08
AT1G18590	353.499	-0.821305	0.136153	-6.03223	1.61713e-09	7.31523e-08
AT4G37930	24516.8	-0.421943	0.0699666	-6.03064	1.63316e-09	7.37053e-08
AT5G11520	375.865	0.641029	0.106391	6.02519	1.68908e-09	7.59987e-08
AT5G50915	279.594	1.37012	0.227408	6.02493	1.69183e-09	7.59987e-08
AT3G47500	903.437	-0.677463	0.112479	-6.02301	1.712e-09	7.67271e-08
AT1G35710	1615.41	1.16287	0.193302	6.01582	1.7898e-09	8.00285e-08
AT1G47510	43.4065	-1.78867	0.297456	-6.01322	1.81877e-09	8.11365e-08
AT1G43670	1815.94	-0.537794	0.0894563	-6.01181	1.83464e-09	8.16561e-08
AT4G35600	248.988	0.94924	0.157995	6.00805	1.87774e-09	8.33829e-08
AT4G17550	242.69	-0.846681	0.140994	-6.0051	1.91218e-09	8.4718e-08
AT1G24150	127.41	1.20387	0.20055	6.00286	1.93877e-09	8.56997e-08
AT1G21640	1291.59	-0.433094	0.0721862	-5.99968	1.97701e-09	8.71913e-08
AT5G17170	1662.11	-0.640904	0.106881	-5.99643	2.01706e-09	8.87552e-08
AT2G37040	4359.6	-0.859671	0.1436	-5.98656	2.14332e-09	9.40973e-08
AT4G08290	207.977	-1.3919	0.232597	-5.98416	2.17515e-09	9.52787e-08
AT4G11840	363.835	1.03296	0.172726	5.98032	2.22692e-09	9.73261e-08
AT5G54130	666.047	-0.843308	0.141113	-5.97612	2.28513e-09	9.96449e-08
AT1G32900	12043	-0.423363	0.0708678	-5.97399	2.31525e-09	1.00731e-07
AT1G03130	6527.58	-0.506092	0.0847264	-5.97324	2.32581e-09	1.00964e-07
AT4G13830	148.503	-0.849388	0.1423	-5.969	2.38709e-09	1.03393e-07
AT1G77680	400.997	-0.752633	0.126309	-5.95866	2.54315e-09	1.09906e-07
AT2G19860	204.113	-0.950936	0.159666	-5.95578	2.58829e-09	1.11608e-07
AT1G08550	323.681	-0.777425	0.130713	-5.94759	2.72123e-09	1.17079e-07
AT4G27560	415.076	-0.751757	0.126471	-5.94412	2.77938e-09	1.19316e-07
AT5G59820	81.0982	2.28445	0.384487	5.94155	2.82338e-09	1.20937e-07
AT3G56880	223.637	1.6484	0.277504	5.9401	2.8484e-09	1.21471e-07
AT5G03355	16.5653	4.7152	0.793763	5.94032	2.84467e-09	1.21471e-07
AT3G14560	39.5652	-1.64808	0.277502	-5.93901	2.86756e-09	1.22019e-07
AT2G32870	565.5	-1.27977	0.215727	-5.93233	2.98667e-09	1.26809e-07
AT4G17970	56.7802	-1.31356	0.221497	-5.93034	3.023e-09	1.28071e-07
AT1G14580	165.328	0.978117	0.16499	5.92833	3.06022e-09	1.29364e-07
AT1G56540	103.251	1.4967	0.253079	5.91399	3.33925e-09	1.40852e-07
AT3G10740	299.774	0.809243	0.136912	5.91069	3.40683e-09	1.43391e-07
AT5G18590	169.624	-0.830375	0.140602	-5.90585	3.50842e-09	1.47346e-07
AT5G41600	292.614	-0.686335	0.116489	-5.89186	3.81868e-09	1.60029e-07
AT5G62350	288.847	-0.718273	0.121977	-5.8886	3.89487e-09	1.62869e-07
AT1G02460	18.0739	-3.10705	0.527755	-5.8873	3.92566e-09	1.63803e-07
AT5G27030	190.388	-0.861385	0.146407	-5.88349	4.01706e-09	1.67257e-07
AT4G38620	89.1622	-1.17555	0.199993	-5.87797	4.15332e-09	1.72559e-07
AT3G48000	1032.79	-0.489988	0.0833911	-5.87577	4.20872e-09	1.74486e-07
AT4G30530	1264.39	-0.480656	0.08181	-5.87527	4.22164e-09	1.74648e-07
AT3G11820	286.607	0.891973	0.151872	5.87319	4.27495e-09	1.76476e-07
AT1G04120	991.705	-0.476359	0.0811327	-5.87136	4.32247e-09	1.78058e-07
AT4G04640	11320.1	-0.388142	0.0662903	-5.85518	4.76484e-09	1.95864e-07
AT4G25620	260.319	0.870671	0.148753	5.85311	4.82451e-09	1.97897e-07
AT1G66760	260.056	1.06409	0.181892	5.85013	4.91179e-09	2.01051e-07
AT3G46130	109.099	-1.47871	0.252895	-5.84712	5.00144e-09	2.04289e-07
AT2G39730	100040	-0.488668	0.083631	-5.84315	5.12231e-09	2.08785e-07
AT4G39940	682.149	-0.804579	0.137711	-5.84252	5.14171e-09	2.09136e-07
AT2G38800	1039.68	-0.612862	0.104919	-5.84127	5.18053e-09	2.10273e-07
AT3G44450	371.518	-0.902671	0.154622	-5.83791	5.28597e-09	2.14104e-07
AT3G14990	331.293	0.909154	0.155923	5.83077	5.51727e-09	2.23006e-07
AT3G03190	49.7528	-1.45322	0.249487	-5.82481	5.71763e-09	2.30623e-07
AT4G15620	63.2173	-1.46838	0.252209	-5.8221	5.81135e-09	2.33916e-07
AT4G24450	84.2031	-1.38928	0.238661	-5.82116	5.84409e-09	2.34746e-07
AT1G21590	1579.25	-0.580773	0.0998208	-5.81816	5.94997e-09	2.38504e-07
AT3G45600	441.716	-0.611226	0.1051	-5.81565	6.03983e-09	2.41605e-07
AT3G07340	80.9953	1.07696	0.185519	5.80516	6.43063e-09	2.5618e-07
AT3G49160	87.6915	-1.303	0.224451	-5.80529	6.42547e-09	2.5618e-07
AT1G63740	161.442	0.958202	0.165206	5.80005	6.62969e-09	2.63567e-07
AT4G12030	220.163	-0.99669	0.172033	-5.79358	6.89013e-09	2.7336e-07
AT3G28860	762.122	0.600289	0.103683	5.78964	7.05372e-09	2.79278e-07
AT1G07300	19.9861	-2.44002	0.421772	-5.78515	7.24465e-09	2.86252e-07
AT5G42460	59.0203	1.27728	0.220877	5.78277	7.34812e-09	2.89749e-07
AT4G37910	729.224	0.614422	0.106356	5.77703	7.60329e-09	2.99202e-07
AT2G46820	9785.69	-0.424678	0.073545	-5.77439	7.72318e-09	3.03303e-07
AT1G66090	275.939	1.597	0.276682	5.77198	7.83478e-09	3.07063e-07
AT1G03020	14.0743	-3.5981	0.623693	-5.76903	7.97304e-09	3.11851e-07
AT3G08030	1040.83	0.580829	0.100692	5.7684	8.00287e-09	3.12386e-07
AT2G16870	124.196	1.24089	0.215581	5.75601	8.61272e-09	3.35515e-07
AT5G15450	4359.92	-0.474988	0.0825477	-5.7541	8.71023e-09	3.38632e-07
AT1G10657	137.241	-0.897285	0.156015	-5.75129	8.85629e-09	3.4362e-07
AT1G68830	1922.36	-0.382638	0.0665888	-5.74629	9.12232e-09	3.53234e-07
AT4G39780	107.998	-1.3258	0.230994	-5.73954	9.49365e-09	3.66879e-07
AT5G24155	176.723	-1.20363	0.209896	-5.73441	9.78534e-09	3.77398e-07
AT5G06320	833.15	1.79754	0.313574	5.73245	9.89906e-09	3.81025e-07
AT5G62210	63.0994	-2.1509	0.375516	-5.72785	1.01711e-08	3.90719e-07
AT4G01450	153.942	-1.04714	0.182873	-5.72607	1.02787e-08	3.94071e-07
AT5G37770	461.472	1.20043	0.209804	5.72169	1.05471e-08	4.03564e-07
AT3G55940	33.2475	-1.81363	0.317038	-5.72055	1.06182e-08	4.05482e-07
AT4G27260	48.2397	2.22755	0.389974	5.71204	1.11626e-08	4.25433e-07
AT3G26070	1426.87	-0.431349	0.0755532	-5.70921	1.13499e-08	4.30976e-07
AT3G59140	378.579	-0.599485	0.105007	-5.70898	1.13655e-08	4.30976e-07
AT5G60020	56.7551	1.71247	0.299969	5.70884	1.13749e-08	4.30976e-07
AT5G54810	668.584	-0.521788	0.0914404	-5.70632	1.15447e-08	4.36556e-07
AT3G05400	40.9608	1.99629	0.349894	5.70541	1.16064e-08	4.37184e-07
AT3G13235	345.704	0.610285	0.106962	5.70561	1.1593e-08	4.37184e-07
AT3G45730	46.7249	1.49378	0.262216	5.69676	1.22108e-08	4.59057e-07
AT3G51240	2109.29	-0.663035	0.116584	-5.68719	1.29147e-08	4.84576e-07
AT4G29780	280.961	1.65498	0.291068	5.68587	1.30147e-08	4.87383e-07
AT4G01690	1344.8	0.593088	0.104385	5.68174	1.33331e-08	4.98345e-07
AT1G51270	43.5816	-1.58496	0.279032	-5.68023	1.34513e-08	5.01793e-07
AT1G65060	262.622	-0.904861	0.159507	-5.67287	1.40428e-08	5.2285e-07
AT1G44800	179.882	-1.17731	0.207548	-5.67251	1.40724e-08	5.22948e-07
AT1G62540	69.5236	-1.54122	0.27211	-5.66396	1.4792e-08	5.48634e-07
AT5G65920	77.3126	1.63179	0.288158	5.66283	1.48896e-08	5.512e-07
AT5G45110	501.296	1.31639	0.232648	5.6583	1.52884e-08	5.64882e-07
AT4G24510	307.883	-0.936272	0.16558	-5.65449	1.56315e-08	5.76458e-07
AT1G17230	110.052	-1.07372	0.18999	-5.65144	1.59112e-08	5.85658e-07
AT3G14067	1396.17	-0.522293	0.092702	-5.6341	1.75972e-08	6.46489e-07
AT2G38080	61.7796	1.69694	0.301284	5.63237	1.7775e-08	6.51785e-07
AT4G33810	36.0409	2.2182	0.394085	5.62872	1.81553e-08	6.64469e-07
AT4G20830	508.53	0.991756	0.176274	5.62621	1.84209e-08	6.72921e-07
AT1G52290	371.59	0.731389	0.130121	5.62085	1.90024e-08	6.92854e-07
AT3G48720	667.17	-0.657836	0.117056	-5.61982	1.91157e-08	6.95676e-07
AT3G57330	720.739	0.728051	0.129595	5.61789	1.93305e-08	7.02174e-07
AT1G74880	749.187	-0.443201	0.0790412	-5.60722	2.05604e-08	7.45449e-07
AT1G58520	2485.41	-0.64221	0.114723	-5.59794	2.16909e-08	7.84965e-07
AT1G67900	1461.13	-0.577584	0.103243	-5.5944	2.21392e-08	7.99695e-07
AT4G25070	66.5293	2.31308	0.413888	5.58866	2.28822e-08	8.24996e-07
AT1G27770	1360.16	1.18632	0.212576	5.5807	2.39557e-08	8.62093e-07
AT2G43820	217.677	0.888661	0.15946	5.57294	2.50478e-08	8.99722e-07
AT5G58250	395.558	0.889451	0.159692	5.56979	2.55043e-08	9.14423e-07
AT1G03080	1316.62	-0.625909	0.112444	-5.56642	2.60029e-08	9.30578e-07
AT2G03760	111.642	1.22731	0.220607	5.56334	2.64658e-08	9.45394e-07
AT5G56840	15.9001	-2.78034	0.501201	-5.54735	2.90023e-08	1.0341e-06
AT2G46400	712.317	2.24664	0.405283	5.54338	2.96686e-08	1.05591e-06
AT4G34650	158.606	-0.992684	0.179103	-5.54253	2.98133e-08	1.05911e-06
AT3G54720	154.507	-0.897292	0.161912	-5.54184	2.99317e-08	1.06137e-06
AT5G67030	7571.54	-0.517369	0.0934159	-5.53834	3.05349e-08	1.08078e-06
AT4G22240	1925.2	-0.375153	0.0677432	-5.53787	3.06165e-08	1.08169e-06
AT4G34230	141.353	-1.20264	0.217441	-5.53089	3.18614e-08	1.12362e-06
AT1G21270	1102.89	0.574955	0.103979	5.52951	3.21129e-08	1.12869e-06
AT1G30530	1310.58	-0.610351	0.110382	-5.52946	3.21217e-08	1.12869e-06
AT4G38840	496.841	-0.730447	0.132171	-5.52655	3.26595e-08	1.14551e-06
AT5G55960	831.072	-0.507602	0.091904	-5.52317	3.32931e-08	1.16562e-06
AT2G37900	13.4953	-5.00783	0.908487	-5.51227	3.54236e-08	1.23797e-06
AT1G22890	39.5901	1.59353	0.289335	5.50757	3.63813e-08	1.26915e-06
AT5G27150	705.964	-0.597133	0.108516	-5.50272	3.73981e-08	1.30227e-06
AT5G35170	1567.06	-0.369181	0.0671447	-5.49829	3.83496e-08	1.33301e-06
AT3G29240	1889.42	1.11267	0.202451	5.49597	3.88559e-08	1.34578e-06
AT5G01100	102.224	1.87674	0.341473	5.49602	3.88464e-08	1.34578e-06
AT5G57040	1145.28	-0.475944	0.086611	-5.4952	3.90274e-08	1.3493e-06
AT4G04750	198.373	-0.823079	0.149823	-5.49367	3.93659e-08	1.35858e-06
AT3G08510	1072.84	-0.390779	0.0711415	-5.49298	3.95203e-08	1.36148e-06
AT5G48930	1495.78	-0.601123	0.109556	-5.4869	4.09038e-08	1.40664e-06
AT1G48210	45.6356	2.05099	0.373874	5.48578	4.11658e-08	1.41314e-06
AT5G13180	636.203	-0.607024	0.110731	-5.48197	4.20616e-08	1.44133e-06
AT5G41761	15.8322	-3.1328	0.571592	-5.48084	4.23304e-08	1.44798e-06
AT1G29050	90.4119	-1.09714	0.200269	-5.47832	4.29382e-08	1.46619e-06
AT5G38990	1240.52	0.488588	0.0891982	5.47756	4.31234e-08	1.46992e-06
AT3G58070	128.27	-0.978851	0.178716	-5.47713	4.32272e-08	1.47086e-06
AT2G37110	261.664	0.717904	0.1311	5.476	4.3504e-08	1.47769e-06
AT3G56260	83.9545	-1.00536	0.183654	-5.47421	4.39468e-08	1.49011e-06
AT3G52870	625.942	0.559055	0.102154	5.47266	4.4332e-08	1.50055e-06
AT3G51670	326.019	0.62445	0.114298	5.46337	4.67183e-08	1.57856e-06
AT3G56710	303.856	1.43538	0.262806	5.46175	4.71466e-08	1.59025e-06
AT5G05270	959.465	-0.931733	0.170666	-5.45938	4.77806e-08	1.60883e-06
AT2G34655	118.303	-0.908886	0.166532	-5.45773	4.82264e-08	1.61542e-06
AT5G44020	451.824	0.786946	0.144187	5.45784	4.81976e-08	1.61542e-06
AT5G61380	72.8851	1.18763	0.217593	5.45801	4.81501e-08	1.61542e-06
AT1G18330	292.058	-0.780427	0.143144	-5.45206	4.97903e-08	1.66492e-06
AT3G48080	133.914	1.56535	0.287366	5.44723	5.11599e-08	1.70777e-06
AT1G78490	100.207	-1.02709	0.188695	-5.44314	5.23506e-08	1.74451e-06
AT4G34390	541.314	1.17309	0.215585	5.44143	5.28542e-08	1.75827e-06
AT5G46510	251.509	0.696468	0.128084	5.43757	5.40119e-08	1.79369e-06
AT5G60800	68.8685	1.59112	0.292937	5.43162	5.58437e-08	1.85135e-06
AT4G09900	518.938	-0.535159	0.0985773	-5.42883	5.67246e-08	1.87734e-06
AT4G13340	86.778	1.39903	0.257748	5.42788	5.70264e-08	1.88411e-06
AT1G74090	598.011	-0.551808	0.101685	-5.42666	5.74196e-08	1.89387e-06
AT5G22570	93.5465	2.15541	0.397373	5.42415	5.82293e-08	1.91731e-06
AT1G18830	18.4097	3.06281	0.564865	5.42219	5.88725e-08	1.93192e-06
AT2G20142	77.2879	1.51037	0.278548	5.4223	5.88366e-08	1.93192e-06
AT1G23460	90.2825	1.31514	0.242806	5.41644	6.07986e-08	1.99175e-06
AT2G44500	137.5	1.12973	0.208777	5.41119	6.26084e-08	2.04757e-06
AT2G42750	1619.44	-0.467249	0.0863837	-5.40899	6.33799e-08	2.06931e-06
AT2G15020	1653.54	-0.836478	0.154659	-5.40854	6.35401e-08	2.07104e-06
AT5G43150	598.772	-0.730788	0.135209	-5.40488	6.48517e-08	2.11024e-06
AT2G44260	21.838	2.11147	0.390892	5.40169	6.60171e-08	2.14456e-06
AT1G51500	2189.33	-0.48211	0.0893198	-5.39757	6.75487e-08	2.18697e-06
ATCG00020	5256799	-0.618428	0.114571	-5.39776	6.74779e-08	2.18697e-06
AT3G57520	202.503	-0.847999	0.157313	-5.39051	7.02564e-08	2.27084e-06
AT1G63295	19.7867	2.83702	0.526665	5.38677	7.17352e-08	2.31477e-06
AT2G34790	47.4175	1.61855	0.301032	5.37668	7.58703e-08	2.44414e-06
AT5G25190	35.8569	2.37891	0.442661	5.37412	7.69564e-08	2.4709e-06
AT5G44340	2685.8	0.565946	0.105307	5.37427	7.68945e-08	2.4709e-06
AT3G50470	39.7263	1.60218	0.298624	5.36521	8.08545e-08	2.59176e-06
AT5G46910	178.255	0.830987	0.154974	5.36211	8.2254e-08	2.63226e-06
AT5G52450	134.306	-0.95371	0.177886	-5.36137	8.25935e-08	2.63877e-06
AT2G40475	265.52	-0.743169	0.138661	-5.3596	8.34066e-08	2.66036e-06
AT1G20440	1022.59	-0.524108	0.0978796	-5.35462	8.57372e-08	2.73019e-06
AT3G28270	762.604	-1.00011	0.186834	-5.35294	8.65372e-08	2.75114e-06
AT5G06510	51.9274	-1.52676	0.285335	-5.35078	8.75772e-08	2.77964e-06
AT3G45210	411.161	-0.57785	0.108018	-5.34959	8.81542e-08	2.79338e-06
AT3G04910	564.787	-0.522563	0.0977307	-5.34697	8.94399e-08	2.82949e-06
AT1G50590	13.9545	-3.06392	0.573921	-5.33857	9.36798e-08	2.95878e-06
AT1G28570	35.5617	-1.63531	0.306349	-5.33805	9.39537e-08	2.9626e-06
AT4G21380	538.43	0.676755	0.126804	5.33702	9.44884e-08	2.97462e-06
AT4G30440	1649.76	0.528353	0.0990103	5.33635	9.48384e-08	2.98079e-06
AT2G32990	148.609	-1.07776	0.202044	-5.33427	9.59286e-08	3.0053e-06
AT5G26742	4494.7	-0.342519	0.0642077	-5.33454	9.5785e-08	3.0053e-06
AT2G29970	945.746	-0.46424	0.0870487	-5.3331	9.65512e-08	3.01786e-06
AT5G50210	386.35	-0.582958	0.109313	-5.33293	9.66414e-08	3.01786e-06
AT1G15960	101.771	-1.34844	0.25288	-5.33234	9.69573e-08	3.02285e-06
AT1G56110	304.067	0.572048	0.10738	5.32735	9.96555e-08	3.10198e-06
AT4G15550	807.812	0.402114	0.0754862	5.32698	9.98594e-08	3.10334e-06
AT2G18230	418.076	-0.559495	0.105212	-5.31778	1.05038e-07	3.25445e-06
AT3G50440	167.047	-0.842851	0.158498	-5.31775	1.05058e-07	3.25445e-06
AT1G06550	204.781	-0.943561	0.177705	-5.30969	1.0981e-07	3.39622e-06
AT1G72430	410.894	0.690712	0.130234	5.30364	1.13513e-07	3.50515e-06
AT4G19170	3716.89	-0.81813	0.154285	-5.30272	1.14087e-07	3.51727e-06
AT1G04350	849.973	-0.427712	0.0806712	-5.30191	1.14596e-07	3.52732e-06
AT3G13790	159.456	1.04742	0.197629	5.29993	1.15846e-07	3.56016e-06
AT1G01790	3093.76	-0.428576	0.0809952	-5.29138	1.21398e-07	3.72486e-06
AT3G13620	196.931	-0.740592	0.140029	-5.28885	1.23089e-07	3.77077e-06
AT2G40900	102.12	-1.06895	0.202175	-5.28722	1.24186e-07	3.79838e-06
AT1G67730	552.135	-0.633347	0.119944	-5.28037	1.28922e-07	3.93699e-06
AT1G61890	845.29	1.04388	0.197842	5.2763	1.31818e-07	4.01911e-06
AT1G62810	168.045	-0.875724	0.16604	-5.27418	1.33354e-07	4.05317e-06
AT5G27930	152.827	-1.04394	0.197925	-5.27443	1.33169e-07	4.05317e-06
AT4G11900	338.803	0.605913	0.114995	5.26903	1.37146e-07	4.1619e-06
AT1G48600	2631.59	-0.515893	0.0979891	-5.2648	1.40344e-07	4.25227e-06
AT2G41050	80.8745	-1.03238	0.196109	-5.2643	1.40726e-07	4.25718e-06
AT4G22305	102.527	1.01184	0.192296	5.26187	1.42596e-07	4.30703e-06
AT1G62180	4776	-0.489587	0.0930733	-5.26023	1.43878e-07	4.33244e-06
AT3G57450	137.965	1.409	0.267859	5.26022	1.43885e-07	4.33244e-06
AT2G21380	829.927	-0.529084	0.100588	-5.25989	1.44139e-07	4.33334e-06
AT4G35300	399.485	-0.550879	0.104895	-5.25171	1.50696e-07	4.52345e-06
AT3G47420	1218.79	0.578752	0.110243	5.24981	1.52258e-07	4.56325e-06
AT2G32540	352.724	-0.621305	0.118461	-5.24481	1.56445e-07	4.68149e-06
AT5G54585	133.068	-0.855222	0.163152	-5.24186	1.58966e-07	4.74961e-06
AT4G38740	1751.16	-0.867728	0.165586	-5.24034	1.60283e-07	4.78157e-06
AT4G13180	150.124	0.809769	0.154704	5.2343	1.65613e-07	4.93298e-06
AT3G45680	14.7535	-2.75434	0.526319	-5.2332	1.66599e-07	4.95472e-06
AT2G23600	1159.22	-0.47115	0.0900368	-5.23286	1.66905e-07	4.9562e-06
AT1G07000	231.379	1.43934	0.275369	5.22696	1.72322e-07	5.10924e-06
AT3G19010	651.783	0.868455	0.166196	5.22548	1.73706e-07	5.1424e-06
AT1G17840	1319.34	-0.54309	0.103952	-5.22445	1.74677e-07	5.16323e-06
AT2G44230	476.521	0.566378	0.108607	5.21494	1.8388e-07	5.427e-06
AT5G63780	382.331	-0.65708	0.126134	-5.2094	1.89449e-07	5.58283e-06
AT1G01560	238.722	2.23723	0.429561	5.20817	1.90708e-07	5.61138e-06
AT1G03310	984.757	-0.437597	0.0840552	-5.20607	1.92879e-07	5.66667e-06
AT5G64550	214.805	-0.727003	0.139728	-5.20298	1.96119e-07	5.75312e-06
AT2G37460	299.319	-0.934801	0.179713	-5.20164	1.97535e-07	5.78591e-06
AT5G23280	400.518	-0.652394	0.12557	-5.19547	2.04208e-07	5.97233e-06
AT5G51200	466.004	0.569532	0.109636	5.19473	2.05014e-07	5.98684e-06
AT4G14880	2658.13	0.402384	0.0774925	5.19256	2.07422e-07	6.04803e-06
AT3G44350	45.8724	2.32929	0.448797	5.19007	2.10219e-07	6.12039e-06
AT1G24360	657.564	0.480529	0.0926059	5.18897	2.11464e-07	6.14739e-06
AT5G36160	1180.6	-0.490371	0.0946326	-5.18184	2.19708e-07	6.37746e-06
AT3G55610	3573.56	0.560233	0.108162	5.17956	2.22415e-07	6.44636e-06
AT3G49530	362.805	1.20087	0.231862	5.17925	2.22776e-07	6.44719e-06
AT5G65630	599.888	0.631617	0.122001	5.17715	2.25296e-07	6.51037e-06
AT4G23190	93.3838	1.72274	0.332947	5.17422	2.28866e-07	6.60369e-06
AT3G28340	111.078	1.87966	0.363564	5.17009	2.33986e-07	6.74136e-06
AT1G36160	2821.97	-0.549716	0.106393	-5.16684	2.38085e-07	6.84928e-06
AT5G45750	93.3762	1.18514	0.229445	5.16524	2.40134e-07	6.89798e-06
AT2G34720	427.339	-0.534342	0.103487	-5.16336	2.42558e-07	6.94884e-06
AT4G27280	339.934	1.16458	0.225549	5.16331	2.42622e-07	6.94884e-06
AT4G09570	195.117	0.865413	0.167735	5.15941	2.47729e-07	7.0846e-06
AT4G33300	688.875	1.05254	0.204061	5.15799	2.49616e-07	7.12803e-06
AT1G21250	3200.37	0.995058	0.193001	5.15571	2.52679e-07	7.20488e-06
AT5G54960	174.871	-0.797072	0.154663	-5.15361	2.55521e-07	7.27521e-06
AT3G48090	692.424	1.22857	0.238437	5.15261	2.56889e-07	7.30342e-06
AT1G80300	1576.47	-0.396742	0.0770788	-5.14723	2.64362e-07	7.50486e-06
AT1G78270	17.9181	-2.30837	0.448552	-5.14628	2.65699e-07	7.53176e-06
AT5G42380	50.2428	2.17784	0.423337	5.14447	2.68284e-07	7.59393e-06
AT3G52310	19.1169	-2.20545	0.429457	-5.13542	2.81511e-07	7.95669e-06
AT5G41750	1556.15	1.77495	0.345749	5.13362	2.84216e-07	8.02144e-06
AT3G12920	253.467	-0.578409	0.112681	-5.13317	2.84905e-07	8.02917e-06
AT5G25610	7474.25	-0.470015	0.091595	-5.13144	2.87531e-07	8.09139e-06
AT4G39510	274.487	-0.87894	0.171348	-5.12957	2.90413e-07	8.16064e-06
AT2G31560	244.449	-0.689848	0.134508	-5.12868	2.91785e-07	8.18731e-06
AT3G54050	7344.05	-0.334988	0.0653321	-5.12746	2.93671e-07	8.22833e-06
AT1G27100	580.238	0.833923	0.162663	5.12669	2.94883e-07	8.25034e-06
AT2G39700	83.0822	-1.13128	0.220921	-5.12073	3.04359e-07	8.50317e-06
AT3G24190	3700.06	-0.348905	0.0681501	-5.11966	3.06083e-07	8.53902e-06
AT1G20780	250.651	0.782949	0.153001	5.11729	3.09961e-07	8.62234e-06
AT1G54040	156.935	-0.815083	0.15928	-5.11729	3.0995e-07	8.62234e-06
AT2G45960	16366.2	-0.360539	0.0705276	-5.11203	3.18721e-07	8.85331e-06
AT4G19120	369.762	-0.704694	0.137868	-5.11136	3.19852e-07	8.87199e-06
AT3G03780	4482.93	-0.527336	0.103242	-5.10775	3.26013e-07	9.02995e-06
AT3G07720	415.011	0.880449	0.172436	5.10594	3.29154e-07	9.10393e-06
AT1G76590	27.6117	-1.7648	0.345691	-5.10512	3.30578e-07	9.13027e-06
AT5G08790	358.559	1.18031	0.231219	5.10473	3.31263e-07	9.13616e-06
AT3G04670	59.0285	1.17916	0.231171	5.10084	3.38145e-07	9.3127e-06
AT1G29170	246.863	-0.661727	0.129834	-5.09671	3.45609e-07	9.49954e-06
AT1G68780	148.9	-0.912157	0.178976	-5.09654	3.45911e-07	9.49954e-06
AT5G59780	131.391	-0.870285	0.170907	-5.09216	3.54005e-07	9.70805e-06
AT1G65840	310.565	0.550566	0.108136	5.09142	3.55391e-07	9.73227e-06
AT3G04480	610.939	0.567386	0.111566	5.08566	3.66343e-07	1.0018e-05
AT1G10900	785.873	-0.658629	0.12989	-5.07068	3.96398e-07	1.08246e-05
AT4G39830	47.865	2.19977	0.433893	5.06985	3.98122e-07	1.08564e-05
AT2G22540	944.939	-0.406058	0.0801537	-5.06598	4.06296e-07	1.10637e-05
AT1G52827	46.0756	-1.362	0.268979	-5.06358	4.11455e-07	1.11885e-05
AT1G02450	55.7914	2.21557	0.437847	5.06015	4.18932e-07	1.13758e-05
AT4G36940	166.257	-0.693776	0.137184	-5.05727	4.25295e-07	1.15324e-05
AT5G49570	305.912	0.873249	0.172988	5.04803	4.46396e-07	1.20876e-05
AT1G09340	9998.81	-0.445012	0.0882021	-5.04536	4.5266e-07	1.22402e-05
AT4G34990	35.2166	-1.46394	0.29018	-5.04494	4.53669e-07	1.22503e-05
AT5G41900	432.803	-0.671606	0.133142	-5.0443	4.55183e-07	1.22741e-05
AT5G66210	383.526	1.00736	0.199756	5.04298	4.58348e-07	1.23423e-05
AT3G61950	33.9699	-1.50056	0.297597	-5.04228	4.60025e-07	1.23702e-05
AT1G76990	1415.6	-0.343829	0.0682043	-5.04116	4.62716e-07	1.24253e-05
AT4G26850	21195.4	-0.278358	0.0552808	-5.03535	4.76967e-07	1.27902e-05
AT5G04590	3917.3	-0.329514	0.0654563	-5.03411	4.80079e-07	1.28559e-05
AT3G54600	502.958	-0.782854	0.155601	-5.03118	4.87468e-07	1.30357e-05
AT1G78580	736.216	-0.442022	0.0878689	-5.03047	4.8927e-07	1.30659e-05
AT3G01830	89.5376	1.78966	0.355914	5.02834	4.94744e-07	1.31939e-05
AT2G34960	20.5933	-2.42526	0.482879	-5.0225	5.10028e-07	1.35777e-05
AT5G03395	20.5299	-2.27912	0.453799	-5.02231	5.1054e-07	1.35777e-05
AT4G23230	57.0964	1.47292	0.293331	5.02135	5.13094e-07	1.36269e-05
AT3G57680	45.7473	-1.40157	0.279296	-5.01823	5.215e-07	1.38312e-05
AT1G31330	17323.3	-0.343072	0.0684066	-5.0152	5.29797e-07	1.4032e-05
AT1G10090	292.452	-0.651688	0.130045	-5.01123	5.40826e-07	1.4291e-05
AT1G56600	775.85	-1.78094	0.35541	-5.01096	5.41588e-07	1.4291e-05
AT5G10170	138.147	-0.963834	0.192348	-5.01089	5.41789e-07	1.4291e-05
AT2G27420	798.242	-0.606906	0.121203	-5.00737	5.51793e-07	1.45351e-05
AT5G17600	243.159	-0.615045	0.122956	-5.00215	5.66932e-07	1.49136e-05
AT1G70810	76.7458	-1.0676	0.213522	-4.99992	5.73543e-07	1.5067e-05
AT5G44720	319.827	-0.558849	0.111779	-4.99959	5.74531e-07	1.50725e-05
AT1G55450	518.01	0.997727	0.199589	4.99892	5.7653e-07	1.51045e-05
AT2G31865	157.948	1.52381	0.30487	4.99821	5.78654e-07	1.51192e-05
AT3G27020	994.659	-0.372851	0.0745961	-4.99826	5.78506e-07	1.51192e-05
AT3G12750	41.8886	-1.46391	0.293468	-4.98831	6.09103e-07	1.58933e-05
AT4G30450	12.724	-2.93564	0.588539	-4.98801	6.10059e-07	1.58968e-05
AT1G67060	119.725	0.967461	0.194393	4.97682	6.46378e-07	1.6798e-05
AT4G33666	219.197	-0.717185	0.144101	-4.97694	6.45961e-07	1.6798e-05
AT4G01070	1819.56	-0.407057	0.0818597	-4.97262	6.60552e-07	1.71434e-05
AT1G21910	53.0485	1.75866	0.353764	4.9713	6.65065e-07	1.72182e-05
AT1G78450	73.5664	-1.48705	0.299131	-4.97125	6.65213e-07	1.72182e-05
AT4G31000	51.6847	1.27565	0.256636	4.97065	6.67291e-07	1.72489e-05
AT2G39435	99.6877	-0.859885	0.173007	-4.97023	6.68746e-07	1.72634e-05
AT3G28840	7.87809	-5.55474	1.11767	-4.96994	6.69751e-07	1.72664e-05
AT3G04720	34.7251	-1.99822	0.402261	-4.96747	6.78313e-07	1.74639e-05
AT4G25670	403.069	-0.61436	0.123723	-4.96561	6.84867e-07	1.76092e-05
AT1G02360	26.5931	2.00213	0.403387	4.9633	6.93062e-07	1.77963e-05
AT2G14560	1569.18	1.08178	0.218094	4.96015	7.04375e-07	1.80619e-05
AT4G14570	396.829	-0.468062	0.094369	-4.95991	7.05274e-07	1.80619e-05
AT4G26690	398.882	0.582573	0.117527	4.95693	7.16145e-07	1.83161e-05
AT1G62290	76.6564	1.04411	0.210694	4.95557	7.21168e-07	1.84202e-05
AT5G04200	39.1809	1.41636	0.285902	4.954	7.27015e-07	1.85451e-05
AT1G26560	866.962	0.539799	0.108976	4.95336	7.29413e-07	1.85818e-05
AT2G41430	1414.16	0.685498	0.138418	4.95236	7.33186e-07	1.86534e-05
AT1G42990	592.271	1.03428	0.208945	4.95003	7.42013e-07	1.88532e-05
AT1G25440	2876.24	-0.597132	0.120711	-4.94679	7.54477e-07	1.91232e-05
AT1G66830	11.4127	-3.44645	0.696708	-4.94675	7.54617e-07	1.91232e-05
AT1G79970	316.292	-0.560063	0.113235	-4.94603	7.57436e-07	1.91696e-05
AT1G11670	65.6962	1.20648	0.244176	4.94104	7.77063e-07	1.96406e-05
AT1G20640	430.815	-0.598334	0.12111	-4.94043	7.79524e-07	1.96711e-05
AT1G75380	1204.93	-0.80587	0.163124	-4.94023	7.80299e-07	1.96711e-05
AT1G04980	106.181	1.59956	0.323887	4.93864	7.86683e-07	1.98062e-05
AT4G13510	717.633	0.83933	0.170287	4.92892	8.26871e-07	2.0791e-05
AT5G52050	77.6105	1.90805	0.387297	4.92658	8.36807e-07	2.10135e-05
AT1G49050	194.736	0.8778	0.17822	4.92537	8.41985e-07	2.11162e-05
AT1G69530	962.207	0.497205	0.100961	4.92474	8.44729e-07	2.11576e-05
AT1G12480	34.7868	-1.45325	0.295177	-4.92333	8.50824e-07	2.12827e-05
AT5G46230	45.7245	1.32636	0.269601	4.91972	8.66661e-07	2.16509e-05
AT5G66910	248.875	1.2304	0.25016	4.91844	8.72378e-07	2.17656e-05
AT3G57062	215.116	-0.600748	0.12223	-4.91489	8.88309e-07	2.21346e-05
AT1G56520	412.533	0.813808	0.165633	4.91333	8.95419e-07	2.22831e-05
AT4G00630	788.596	-0.476779	0.0970839	-4.911	9.06119e-07	2.25204e-05
AT4G32980	254.659	-0.618646	0.126001	-4.90984	9.11515e-07	2.26254e-05
AT4G08850	1028.18	0.750816	0.152934	4.9094	9.13573e-07	2.26475e-05
AT1G08800	303.376	-0.595062	0.121304	-4.90553	9.31748e-07	2.30685e-05
AT1G74330	121.678	0.908416	0.18522	4.90452	9.36535e-07	2.31574e-05
AT1G63750	210.723	0.768664	0.156896	4.89918	9.62394e-07	2.37665e-05
AT1G78440	131.186	-0.802682	0.163972	-4.89524	9.81872e-07	2.42166e-05
AT3G61870	1583.38	-0.432663	0.0884599	-4.89106	1.00292e-06	2.47043e-05
AT1G67360	566.815	-0.624715	0.12782	-4.88747	1.02141e-06	2.50641e-05
AT3G50060	117.453	1.13149	0.231498	4.88768	1.02033e-06	2.50641e-05
AT5G26000	13699.9	-0.683699	0.139888	-4.88747	1.02139e-06	2.50641e-05
AT1G53160	61.684	-1.46765	0.300511	-4.88384	1.04039e-06	2.54973e-05
AT4G04223	47.5162	-1.51599	0.310518	-4.88211	1.04954e-06	2.56893e-05
AT2G32880	212.929	0.742439	0.152084	4.88176	1.05141e-06	2.57024e-05
AT1G07650	453.417	0.484141	0.0991973	4.88059	1.05769e-06	2.58234e-05
AT4G04570	1303.64	0.678854	0.139264	4.87459	1.09035e-06	2.65873e-05
AT1G43710	595.195	-0.489612	0.100463	-4.87357	1.09599e-06	2.66911e-05
AT3G28510	24.7804	3.67493	0.754899	4.86811	1.12671e-06	2.74047e-05
AT2G24600	439.872	1.74397	0.358486	4.86483	1.14553e-06	2.78276e-05
AT4G39330	2884.09	-0.729445	0.150052	-4.86129	1.16626e-06	2.82956e-05
AT1G53590	261.482	-0.543211	0.111765	-4.86028	1.17218e-06	2.84038e-05
AT1G01610	329.085	-0.510092	0.104963	-4.85972	1.17554e-06	2.84496e-05
AT2G20610	1018.69	-0.536737	0.11059	-4.85338	1.21376e-06	2.93379e-05
AT5G16370	113.018	1.07222	0.221204	4.8472	1.25219e-06	3.0229e-05
AT1G72280	73.5415	1.60871	0.331937	4.84643	1.25706e-06	3.03086e-05
AT1G22540	48.2354	-1.31521	0.271421	-4.84563	1.26211e-06	3.03926e-05
AT3G62720	100.392	1.25305	0.258641	4.84473	1.26783e-06	3.04925e-05
AT5G13750	176.065	-0.706881	0.145916	-4.84445	1.26962e-06	3.04976e-05
AT2G24420	1598	-0.387812	0.0800674	-4.84356	1.27532e-06	3.05966e-05
AT1G70520	377.761	0.517144	0.10686	4.83943	1.30212e-06	3.12008e-05
AT2G35260	937.647	-0.363449	0.0751867	-4.83395	1.3385e-06	3.19934e-05
AT3G44400	198.576	0.947762	0.196062	4.834	1.33815e-06	3.19934e-05
AT3G10300	88.7419	1.27441	0.263785	4.83124	1.35683e-06	3.22979e-05
AT3G24463	185.322	-1.36183	0.281887	-4.83113	1.35759e-06	3.22979e-05
AT4G33920	474.491	1.02043	0.211221	4.83108	1.35791e-06	3.22979e-05
AT5G52540	344.975	0.712043	0.147379	4.83138	1.35588e-06	3.22979e-05
AT1G77920	166.143	-1.1486	0.23791	-4.82789	1.37988e-06	3.27802e-05
AT2G19310	334.018	-0.616501	0.127752	-4.82576	1.39471e-06	3.3092e-05
AT2G45740	1515.38	-0.397759	0.0824559	-4.8239	1.40777e-06	3.33608e-05
AT5G25930	199.177	1.2522	0.259716	4.82143	1.42531e-06	3.37352e-05
AT4G18780	75.7573	1.24333	0.257924	4.82052	1.43184e-06	3.38485e-05
AT4G27800	904.677	-0.4052	0.08412	-4.81693	1.45784e-06	3.4421e-05
AT3G46670	189.517	-0.723476	0.150211	-4.8164	1.46172e-06	3.44706e-05
AT2G40435	63.1363	-1.20561	0.250471	-4.81337	1.48404e-06	3.49544e-05
AT5G19540	865.452	-0.404896	0.0841944	-4.80907	1.51637e-06	3.56725e-05
AT5G36930	648.091	0.527539	0.109853	4.80221	1.56923e-06	3.68711e-05
AT2G30550	394.645	0.975962	0.203297	4.80067	1.58136e-06	3.71112e-05
AT3G54660	2561.44	-0.307168	0.0640682	-4.79439	1.63174e-06	3.8247e-05
AT1G80760	210.226	-1.05127	0.219339	-4.7929	1.64388e-06	3.8485e-05
AT3G01290	415.562	1.79656	0.374957	4.79138	1.65641e-06	3.87316e-05
AT2G43710	2727.75	-0.292648	0.0610847	-4.79086	1.66068e-06	3.87845e-05
AT4G17090	7427.25	0.239108	0.0499272	4.78913	1.67507e-06	3.90736e-05
AT1G70760	1367.05	-0.404892	0.0846225	-4.78468	1.71258e-06	3.99004e-05
AT3G02170	960.075	0.402996	0.0842694	4.78224	1.73353e-06	4.03399e-05
AT4G37925	867.785	-0.560901	0.117305	-4.78157	1.73932e-06	4.04261e-05
AT5G12940	171.084	0.888603	0.186007	4.77726	1.77701e-06	4.12527e-05
AT4G23170	268.502	1.02873	0.215403	4.77585	1.78945e-06	4.14917e-05
AT3G48140	1463.12	0.395946	0.0829676	4.7723	1.82135e-06	4.21808e-05
AT3G28345	15.3485	-2.31289	0.485109	-4.76777	1.86272e-06	4.30874e-05
AT2G47060	562.175	0.619119	0.129945	4.76446	1.89363e-06	4.37502e-05
AT1G64620	30.7	-1.8624	0.391034	-4.76275	1.90971e-06	4.4069e-05
AT3G58990	183.957	-0.904978	0.190204	-4.75794	1.95582e-06	4.50794e-05
AT5G57010	34.4931	2.27217	0.477616	4.75732	1.96182e-06	4.51638e-05
AT5G52810	400.774	1.19002	0.250275	4.75486	1.98582e-06	4.5662e-05
AT1G32928	22.4358	2.0646	0.434539	4.75123	2.0218e-06	4.64342e-05
AT5G64120	107.687	1.55173	0.326701	4.74971	2.03712e-06	4.67307e-05
AT5G35560	281.282	-0.559777	0.118046	-4.74201	2.11605e-06	4.84839e-05
AT5G53486	21.0913	-2.1852	0.460885	-4.74132	2.12335e-06	4.85937e-05
AT4G09460	74.6929	0.97182	0.204986	4.74091	2.12761e-06	4.86336e-05
AT5G15870	56.6447	1.59461	0.336619	4.73714	2.16755e-06	4.94881e-05
AT3G22440	816.663	-0.393537	0.0831042	-4.73547	2.18546e-06	4.98383e-05
AT1G03210	79.7151	0.978066	0.206653	4.73288	2.21353e-06	5.0419e-05
AT1G48540	343.702	-0.514983	0.108904	-4.72878	2.25874e-06	5.13882e-05
AT2G18570	22.3622	-1.69184	0.357821	-4.72817	2.26555e-06	5.14828e-05
AT3G15760	83.4962	1.46623	0.310234	4.72621	2.28748e-06	5.19201e-05
AT1G03230	29.474	1.79248	0.379346	4.72519	2.29902e-06	5.206e-05
AT4G01370	521.198	0.491422	0.103998	4.72532	2.29751e-06	5.206e-05
AT3G46780	7549.77	-0.472411	0.100026	-4.72287	2.32535e-06	5.25948e-05
AT3G13310	86.6453	-1.50215	0.318217	-4.72052	2.35243e-06	5.31451e-05
AT4G39670	56.7794	1.90633	0.403868	4.72019	2.35625e-06	5.31694e-05
AT1G03400	388.448	0.518717	0.109916	4.7192	2.36769e-06	5.33653e-05
AT4G12460	233.398	-0.622329	0.131882	-4.71884	2.37191e-06	5.33984e-05
AT5G07700	12.2942	-2.74198	0.581202	-4.71777	2.38442e-06	5.36176e-05
AT4G15760	111.365	0.903182	0.191462	4.71729	2.39009e-06	5.36205e-05
AT5G44030	117.895	1.02685	0.217677	4.71729	2.39003e-06	5.36205e-05
AT2G47730	1906.21	0.733437	0.155569	4.71453	2.42268e-06	5.42888e-05
AT1G79520	801.318	-0.476758	0.101194	-4.71133	2.46109e-06	5.50857e-05
AT4G39180	72.5052	-0.931683	0.197912	-4.70757	2.50692e-06	5.60468e-05
AT4G13250	582.917	-0.494354	0.10509	-4.70409	2.55005e-06	5.69453e-05
AT1G55680	907.165	-0.432333	0.0919369	-4.7025	2.57e-06	5.73247e-05
AT2G32530	231.05	-0.742901	0.157992	-4.70214	2.5745e-06	5.7359e-05
AT5G41740	1154.13	1.64571	0.350072	4.70107	2.58803e-06	5.75941e-05
AT1G74710	609.908	1.71922	0.366007	4.69723	2.63715e-06	5.86198e-05
AT1G73700	12.4626	-2.59747	0.553389	-4.69375	2.68238e-06	5.95568e-05
AT1G76350	322.964	-0.502915	0.107154	-4.69339	2.68708e-06	5.95928e-05
AT1G20650	819.131	-0.493053	0.105074	-4.69244	2.69968e-06	5.98038e-05
AT2G45680	79.9758	1.05251	0.224352	4.69132	2.71443e-06	6.00619e-05
AT2G03980	302.355	-0.740886	0.157936	-4.69104	2.7182e-06	6.00765e-05
AT2G04400	385.317	-0.550431	0.117384	-4.68916	2.74323e-06	6.05606e-05
AT2G41250	439.235	0.732947	0.156342	4.6881	2.75753e-06	6.07378e-05
AT3G10010	206.632	0.676363	0.14427	4.68818	2.75639e-06	6.07378e-05
AT1G34060	18.7065	-2.55326	0.544692	-4.68752	2.76531e-06	6.084e-05
AT2G02810	86.4175	1.14814	0.244973	4.68683	2.77472e-06	6.09777e-05
AT5G61210	651.064	0.988207	0.211049	4.68236	2.83588e-06	6.22511e-05
AT2G04450	508.018	3.00598	0.642637	4.67758	2.90286e-06	6.34883e-05
AT3G01060	1826.89	-0.318871	0.0681639	-4.67799	2.89694e-06	6.34883e-05
AT4G13990	92.2124	-0.798611	0.170737	-4.67743	2.905e-06	6.34883e-05
AT4G25433	11.185	-2.89088	0.618054	-4.6774	2.90536e-06	6.34883e-05
AT5G51440	23.857	2.05604	0.439627	4.67677	2.91426e-06	6.36111e-05
AT4G22950	39.7538	1.34534	0.287718	4.67589	2.92683e-06	6.38134e-05
AT2G40490	1334.02	0.725043	0.1551	4.6747	2.94386e-06	6.41126e-05
AT2G45760	37.172	2.47824	0.530169	4.67444	2.9476e-06	6.4122e-05
AT1G13080	941.471	-0.441892	0.0945467	-4.6738	2.95684e-06	6.42506e-05
AT1G07350	276.347	-0.616361	0.131892	-4.67324	2.96492e-06	6.42821e-05
AT1G32160	566.582	-0.395721	0.0846753	-4.6734	2.96261e-06	6.42821e-05
AT4G23650	890.491	0.488723	0.104746	4.6658	3.0742e-06	6.65767e-05
AT1G64680	843.432	-0.432991	0.092919	-4.65988	3.16393e-06	6.84434e-05
AT1G79600	2066.87	-0.389274	0.083545	-4.65945	3.17052e-06	6.85095e-05
AT1G19020	34.8944	1.50452	0.322979	4.65827	3.18884e-06	6.88285e-05
AT2G20340	776.714	-0.520414	0.111774	-4.65594	3.22504e-06	6.95323e-05
AT4G03415	287.723	-0.515181	0.11078	-4.6505	3.31134e-06	7.12726e-05
AT5G03880	1979.81	-0.273462	0.0588042	-4.65039	3.31312e-06	7.12726e-05
AT5G60280	37.6109	1.94893	0.419293	4.64814	3.34938e-06	7.19727e-05
AT5G56980	216.871	0.790727	0.170127	4.64786	3.35396e-06	7.19912e-05
AT1G32920	155.315	1.44779	0.311532	4.64733	3.36255e-06	7.20957e-05
AT4G37540	54.1728	1.13961	0.245272	4.64631	3.37929e-06	7.23744e-05
AT5G18130	158.044	-0.844652	0.182202	-4.6358	3.55553e-06	7.60647e-05
AT2G03710	108.556	-0.816114	0.176056	-4.63555	3.55994e-06	7.6075e-05
AT1G12280	346.812	-0.529942	0.114348	-4.63445	3.57883e-06	7.63103e-05
AT3G15980	645.377	0.631885	0.136345	4.63446	3.5787e-06	7.63103e-05
AT3G15790	317.963	-0.512192	0.110582	-4.63178	3.62532e-06	7.72165e-05
AT3G17700	158.535	0.92466	0.199736	4.6294	3.66724e-06	7.80234e-05
AT3G07040	255.391	0.562295	0.12147	4.62907	3.67304e-06	7.80611e-05
AT2G21970	919.879	-0.549839	0.118816	-4.62764	3.69853e-06	7.85166e-05
AT2G15050	507.127	-0.521676	0.112775	-4.62581	3.73129e-06	7.91255e-05
AT1G02220	96.4762	1.0302	0.222826	4.62334	3.77614e-06	7.99889e-05
AT5G65840	801.799	-0.403352	0.0872552	-4.62267	3.78835e-06	8.01598e-05
AT1G45191	209.461	-0.771546	0.166973	-4.62078	3.82291e-06	8.07437e-05
AT1G76240	167.97	0.689206	0.149156	4.62071	3.82428e-06	8.07437e-05
AT4G17880	839.046	-0.489012	0.105846	-4.62003	3.83684e-06	8.08324e-05
AT4G34150	707.934	0.815265	0.176455	4.62024	3.83288e-06	8.08324e-05
AT4G33550	8.63298	-4.34092	0.939734	-4.61931	3.85025e-06	8.10269e-05
AT1G65980	1084.42	-0.3945	0.0854147	-4.61864	3.8627e-06	8.12005e-05
AT3G54090	85.4515	0.898483	0.194586	4.61741	3.88553e-06	8.15919e-05
AT1G66970	3282.11	0.41659	0.0902296	4.617	3.89318e-06	8.16639e-05
AT1G09780	1329.46	0.411903	0.0892715	4.61405	3.94906e-06	8.27464e-05
AT1G26920	252.674	-0.635145	0.137711	-4.61215	3.98525e-06	8.34145e-05
AT1G18880	78.2792	-1.35547	0.29395	-4.61123	4.00287e-06	8.36026e-05
AT4G00230	78.1861	1.20813	0.261997	4.61125	4.00264e-06	8.36026e-05
AT2G42590	1909.85	-0.319948	0.0694082	-4.60966	4.03326e-06	8.41464e-05
AT3G16920	62.4794	1.42904	0.310273	4.60576	4.10965e-06	8.5648e-05
AT4G29810	454.785	0.688492	0.149506	4.6051	4.12273e-06	8.57406e-05
AT5G63800	1072.84	-0.547004	0.118783	-4.60509	4.12295e-06	8.57406e-05
AT1G29390	253.891	-0.719748	0.156322	-4.60426	4.13927e-06	8.58954e-05
AT4G06534	97.1326	-0.805492	0.174942	-4.60435	4.13766e-06	8.58954e-05
AT3G62930	20.3057	-2.14843	0.46666	-4.60384	4.14775e-06	8.59793e-05
AT2G32480	918.442	-0.410831	0.089265	-4.60238	4.17699e-06	8.64927e-05
AT3G25780	78.39	1.66921	0.362803	4.60087	4.20734e-06	8.7028e-05
AT2G42320	261.971	-0.663474	0.14423	-4.60012	4.22256e-06	8.72498e-05
AT1G14360	150.533	1.13124	0.246143	4.59586	4.30972e-06	8.87889e-05
AT3G53980	4.92593	-5.61909	1.22266	-4.59581	4.31081e-06	8.87889e-05
AT5G42980	3410.08	-0.48369	0.105243	-4.59593	4.30814e-06	8.87889e-05
AT2G32800	400.306	0.462808	0.100758	4.59326	4.36375e-06	8.97839e-05
AT5G59700	158.579	-0.64685	0.140836	-4.59292	4.37087e-06	8.98349e-05
AT1G29690	246.769	0.895989	0.195096	4.59257	4.37825e-06	8.98911e-05
AT3G23010	94.782	0.819049	0.178465	4.58941	4.44497e-06	9.11642e-05
AT5G64300	736.835	0.433663	0.0945161	4.58825	4.46983e-06	9.15772e-05
AT5G64840	9189.18	-0.347866	0.0759025	-4.58307	4.58202e-06	9.37764e-05
AT1G69850	286.994	-0.618846	0.135045	-4.58251	4.59433e-06	9.39291e-05
AT1G58300	17.6351	2.04964	0.447428	4.58094	4.62891e-06	9.45361e-05
AT2G21210	335.575	-0.648324	0.141596	-4.57867	4.67933e-06	9.54653e-05
AT5G09760	255.177	-0.75684	0.165312	-4.57826	4.68853e-06	9.55522e-05
AT5G08260	115.951	-0.793854	0.173498	-4.57559	4.74886e-06	9.668e-05
AT1G11840	1683.02	-0.424591	0.0928091	-4.57489	4.76471e-06	9.69008e-05
AT2G43500	486.022	-0.484469	0.105945	-4.57283	4.81177e-06	9.77552e-05
AT1G16260	514.737	0.425036	0.0931832	4.5613	5.0839e-06	0.000103175
AT5G58160	55.2551	-1.22619	0.26884	-4.56106	5.08969e-06	0.000103185
AT4G18390	585.359	-0.436627	0.0957554	-4.55982	5.11988e-06	0.000103688
AT1G04410	3981.61	0.338887	0.0743624	4.55724	5.183e-06	0.000104857
AT5G36002	54.9694	1.31375	0.28861	4.55198	5.31438e-06	0.000107403
AT4G08920	2007.44	-0.364724	0.0801284	-4.55175	5.32025e-06	0.000107409
AT5G36700	3705.39	-0.465922	0.102373	-4.55122	5.3336e-06	0.000107567
AT1G73630	94.9036	-0.822732	0.181053	-4.54415	5.51568e-06	0.000111123
AT5G22740	177.511	-0.800185	0.176179	-4.5419	5.57508e-06	0.000112203
AT1G63860	398.817	1.06443	0.234441	4.54027	5.61816e-06	0.000112952
AT5G60890	231.826	-0.691211	0.152374	-4.53629	5.72527e-06	0.000114986
AT1G24330	74.9208	-0.909636	0.200665	-4.53311	5.81204e-06	0.000116608
AT1G21065	1058.43	-0.297984	0.0657552	-4.53172	5.85045e-06	0.000117136
AT4G37470	654.577	-0.573069	0.126455	-4.53181	5.84804e-06	0.000117136
AT1G53920	40.4382	1.18029	0.260506	4.53078	5.87678e-06	0.000117542
AT5G53200	85.0546	-1.00158	0.22116	-4.52874	5.93351e-06	0.000118554
AT1G27940	60.0744	-1.31335	0.290033	-4.52828	5.94662e-06	0.000118693
AT1G11310	681.16	0.950925	0.210053	4.52708	5.98048e-06	0.000119246
AT3G22890	4079.2	-0.289221	0.0639382	-4.52345	6.08397e-06	0.00012106
AT4G13940	10482.9	0.435454	0.0962638	4.52355	6.08115e-06	0.00012106
AT1G05200	655.574	-0.466905	0.103243	-4.52241	6.11394e-06	0.000121407
AT4G32940	1248.41	-0.880484	0.194693	-4.52242	6.11369e-06	0.000121407
AT4G14040	1291.36	-0.516208	0.114151	-4.52215	6.12148e-06	0.000121432
AT1G05140	554.193	-0.420814	0.093066	-4.52167	6.13546e-06	0.000121585
AT5G10200	58.4991	-1.06834	0.236368	-4.5198	6.18978e-06	0.000122411
AT5G67180	103.209	-0.789814	0.17474	-4.51994	6.18586e-06	0.000122411
AT5G64260	95.3641	1.20941	0.267746	4.51703	6.27137e-06	0.000123898
AT2G31060	175.524	0.856247	0.189588	4.51637	6.29095e-06	0.000124158
AT5G62570	647.871	0.897956	0.199306	4.50542	6.62417e-06	0.000130601
AT4G23180	780.21	0.726758	0.161345	4.50439	6.65646e-06	0.000131105
AT1G06460	414.607	-0.462048	0.102588	-4.50391	6.67149e-06	0.000131267
AT1G74440	92.8878	1.04194	0.231436	4.50204	6.73047e-06	0.000132235
AT4G23810	281.612	1.8669	0.41469	4.50192	6.73434e-06	0.000132235
AT2G38010	342.76	-0.614226	0.136451	-4.50144	6.7494e-06	0.000132396
AT3G25600	65.4158	1.32872	0.295238	4.5005	6.7794e-06	0.00013285
AT3G54110	262.794	0.528419	0.117548	4.49536	6.9452e-06	0.000135962
AT1G27910	375.905	-0.528758	0.117649	-4.49436	6.97794e-06	0.000136465
AT5G42540	682.242	0.358557	0.0797855	4.49401	6.98947e-06	0.000136552
AT1G07180	2648.24	-0.383225	0.0854024	-4.48729	7.21359e-06	0.000140789
AT1G75500	605.869	0.545628	0.121603	4.48695	7.22497e-06	0.000140869
AT4G16000	10.865	-3.00151	0.669171	-4.48542	7.27696e-06	0.00014174
AT1G72900	200.314	1.13052	0.252316	4.48057	7.44435e-06	0.000144854
AT5G40910	526.174	0.377767	0.084331	4.47957	7.47917e-06	0.00014524
AT5G54300	142.665	-0.690558	0.154154	-4.47968	7.47568e-06	0.00014524
AT2G31880	2979.66	1.33285	0.29759	4.4788	7.50646e-06	0.000145624
AT4G11000	53.9373	1.30149	0.290862	4.47461	7.65528e-06	0.000148362
AT1G64770	1451.55	-0.448495	0.100282	-4.47232	7.73748e-06	0.000149805
AT1G33610	36.2487	1.33966	0.299762	4.46909	7.85537e-06	0.000151936
AT2G26010	4.59747	-5.52116	1.23554	-4.4686	7.87319e-06	0.000152027
AT3G55800	16047.4	-0.385379	0.0862428	-4.46853	7.87578e-06	0.000152027
AT4G10340	62224.1	-0.318296	0.0713056	-4.46382	8.05108e-06	0.000155256
AT3G16340	87.159	-0.989109	0.221637	-4.46274	8.09184e-06	0.000155887
AT5G08030	41.2996	1.89609	0.425279	4.45845	8.25536e-06	0.000158879
AT3G28130	270.51	-0.662375	0.148647	-4.45602	8.34966e-06	0.000160534
AT5G05190	114.511	1.07386	0.241033	4.45522	8.38087e-06	0.000160974
AT2G32390	111.728	-0.922284	0.207031	-4.45481	8.39696e-06	0.000161123
AT2G47440	244.202	1.13509	0.254823	4.45442	8.41222e-06	0.000161257
AT1G70740	176.406	1.07855	0.24217	4.45368	8.44095e-06	0.000161647
AT2G28760	100.37	1.04122	0.233873	4.45209	8.50396e-06	0.000162693
AT1G12820	577.769	-0.405628	0.0911534	-4.44995	8.58904e-06	0.000164158
AT3G08730	1808.33	-0.411521	0.0925162	-4.4481	8.66331e-06	0.000165337
AT5G15830	34.6082	-1.48253	0.333302	-4.44799	8.66776e-06	0.000165337
AT2G27020	457.686	0.462516	0.104006	4.44702	8.70719e-06	0.000165925
AT5G10480	399.651	-0.546755	0.122974	-4.4461	8.74447e-06	0.000166472
AT1G06830	42.7402	-1.26316	0.284131	-4.44568	8.76139e-06	0.00016663
AT1G73650	700.523	0.393058	0.0884487	4.44391	8.83388e-06	0.000167844
AT2G35830	1019.88	-0.31924	0.0718965	-4.44027	8.98472e-06	0.000170542
AT1G22280	161.26	0.793684	0.178834	4.43811	9.07523e-06	0.000172036
AT1G64360	179.716	-0.893562	0.201345	-4.43797	9.08117e-06	0.000172036
AT5G12470	1278.57	-0.343879	0.0775521	-4.43416	9.24303e-06	0.000174931
AT3G17770	418.733	-0.506631	0.114277	-4.43336	9.2777e-06	0.000175416
AT3G50950	2121.12	0.611219	0.137961	4.43037	9.40699e-06	0.000177686
AT1G75580	17.3113	-2.45198	0.553521	-4.42979	9.43262e-06	0.000177997
AT5G24160	66.533	-1.00351	0.22663	-4.42795	9.51308e-06	0.000179341
AT1G66350	146.094	0.737027	0.166518	4.42612	9.59431e-06	0.000180696
AT3G25690	4533.11	-0.327402	0.0739847	-4.42526	9.63264e-06	0.000181242
AT5G41100	108.253	0.933486	0.211227	4.41935	9.89983e-06	0.000186088
AT2G18750	442.865	-0.444453	0.100581	-4.41885	9.92253e-06	0.000186334
AT5G47330	23.2068	-1.84238	0.416979	-4.4184	9.94321e-06	0.000186541
AT5G02380	3627.51	-0.847909	0.191964	-4.41703	1.00067e-05	0.00018755
AT3G17609	306.135	0.481163	0.108969	4.41561	1.00728e-05	0.000188607
AT5G61790	1239.05	0.843069	0.190987	4.41427	1.01353e-05	0.00018941
AT5G64810	85.079	2.86184	0.648288	4.41446	1.01264e-05	0.00018941
AT2G34810	154.543	-1.05376	0.238799	-4.41274	1.02072e-05	0.000190571
AT1G75020	174.899	0.638081	0.144637	4.41162	1.02602e-05	0.000191376
AT1G03930	493.62	-0.490652	0.111241	-4.41072	1.03029e-05	0.000191987
AT1G22840	276.827	0.655793	0.148758	4.40844	1.04116e-05	0.000193825
AT3G26600	249.513	0.658778	0.14946	4.40772	1.04466e-05	0.000194291
AT4G29520	135.146	1.33418	0.302811	4.406	1.05299e-05	0.000195652
AT3G29639	7.98977	-4.22224	0.958515	-4.40498	1.05792e-05	0.00019638
AT2G20880	18.0463	-1.92446	0.437085	-4.40294	1.06791e-05	0.000198044
AT1G34750	197.135	0.981712	0.223018	4.40194	1.07286e-05	0.000198772
AT2G17150	150.417	-0.752118	0.170958	-4.39943	1.08534e-05	0.000200892
AT5G67450	67.5342	1.79282	0.407531	4.39922	1.08641e-05	0.000200898
AT3G07090	474.784	-0.501415	0.114023	-4.39749	1.09511e-05	0.000202313
AT1G61360	55.653	1.53246	0.348612	4.39589	1.10321e-05	0.000203616
AT3G23990	731.728	0.428527	0.097551	4.39285	1.11875e-05	0.000206286
AT4G10120	3006.09	-0.353042	0.0805267	-4.38416	1.16436e-05	0.000214493
AT5G18400	168.511	0.663826	0.151458	4.38291	1.17105e-05	0.000215521
AT3G61750	125.897	-0.672548	0.153524	-4.38073	1.18281e-05	0.000217478
AT3G22740	45.7273	-1.2275	0.280227	-4.38037	1.18478e-05	0.000217634
ATCG01100	34194.3	0.276554	0.0631416	4.37991	1.1873e-05	0.00021789
AT1G35580	294.756	0.59919	0.136915	4.37638	1.20667e-05	0.000221025
AT1G67120	296.427	0.536947	0.122686	4.37658	1.20554e-05	0.000221025
AT1G74100	806.669	-0.630532	0.144113	-4.37527	1.21282e-05	0.000221797
AT5G59220	146.582	1.1672	0.266776	4.37521	1.21318e-05	0.000221797
AT2G30100	411.921	-0.580597	0.132722	-4.37454	1.21689e-05	0.000222266
AT1G27020	28.3479	-1.77622	0.406373	-4.37092	1.23724e-05	0.000225769
AT5G54860	153.715	1.09787	0.251259	4.36948	1.24542e-05	0.000227049
AT2G37940	303.255	0.912523	0.208988	4.36639	1.26315e-05	0.000229927
AT3G48200	1963.49	-0.322273	0.0738089	-4.36632	1.26358e-05	0.000229927
AT1G66400	60.1779	1.0758	0.246444	4.36531	1.26942e-05	0.000230556
AT4G14365	885.316	1.81224	0.415139	4.36538	1.269e-05	0.000230556
AT3G04220	30.0846	1.66884	0.382388	4.36424	1.27564e-05	0.000231468
AT1G68795	11.5525	-2.48161	0.568935	-4.36185	1.28967e-05	0.000233796
AT1G78460	85.2862	-1.01021	0.231733	-4.35938	1.30429e-05	0.000236225
AT4G16790	171.785	-0.745388	0.171197	-4.35399	1.33683e-05	0.000241891
AT1G23130	2938.92	-0.423777	0.0973473	-4.35325	1.34137e-05	0.000242486
AT1G32450	320.691	-0.516817	0.118833	-4.34911	1.36694e-05	0.000246747
AT5G60680	277.265	1.05052	0.241554	4.34902	1.36749e-05	0.000246747
AT4G19530	1895.65	-0.446236	0.102744	-4.34321	1.40417e-05	0.000253131
AT3G62370	108.375	0.745159	0.171618	4.34197	1.41209e-05	0.000254321
AT2G41040	376.936	-0.450587	0.103856	-4.33856	1.43418e-05	0.00025806
AT3G23090	64.9164	-0.951839	0.219417	-4.33804	1.4376e-05	0.000258434
AT4G12790	343.772	0.508489	0.117228	4.33762	1.44032e-05	0.000258684
AT1G03370	278.033	0.712453	0.164268	4.33714	1.44346e-05	0.000259006
AT3G51150	253.393	-0.514376	0.118651	-4.33521	1.45622e-05	0.000261055
AT1G70985	69.5095	-0.864138	0.199344	-4.3349	1.45824e-05	0.000261174
AT3G24090	92.0466	1.17197	0.270442	4.33355	1.46726e-05	0.000262547
AT3G23790	26.07	-1.47172	0.339664	-4.33287	1.47174e-05	0.000263107
AT2G33580	162.405	1.18049	0.272556	4.3312	1.48301e-05	0.000264876
AT3G61190	77.0143	1.4906	0.34424	4.33013	1.49019e-05	0.000265913
AT1G19640	114.379	-0.852562	0.196921	-4.32946	1.49472e-05	0.000266231
AT3G02720	695.402	-0.423697	0.0978593	-4.32965	1.49345e-05	0.000266231
AT5G18270	15.6879	1.96694	0.454757	4.32527	1.52345e-05	0.000270891
AT5G51970	592.274	-0.433935	0.100326	-4.32524	1.52368e-05	0.000270891
AT3G27820	1651.16	-0.425167	0.0983631	-4.32243	1.54322e-05	0.000274112
AT3G49870	490.094	-0.509509	0.117895	-4.32172	1.54817e-05	0.00027474
AT2G18660	119.34	2.93499	0.679457	4.31961	1.56306e-05	0.000277128
AT4G22890	5314.93	-0.351414	0.0814214	-4.31599	1.58891e-05	0.000281453
AT4G30460	8.29978	-4.27016	0.989687	-4.31465	1.59853e-05	0.000282899
AT3G03470	267.851	0.910829	0.211311	4.31037	1.62978e-05	0.000288166
AT2G45720	76.6793	-0.884038	0.20514	-4.30944	1.63672e-05	0.000289128
AT5G27560	616.731	-0.405151	0.0940214	-4.30914	1.6389e-05	0.000289251
AT1G62750	10349.5	-0.305691	0.0709607	-4.30789	1.64817e-05	0.000290622
AT5G03240	1312.19	-0.576833	0.133914	-4.3075	1.65108e-05	0.000290869
AT5G11880	399.265	0.478988	0.111219	4.30672	1.65696e-05	0.000291639
AT3G46600	493.671	0.694693	0.161334	4.30591	1.66298e-05	0.000292433
AT4G36250	1063.46	-0.535758	0.124475	-4.30415	1.67626e-05	0.000294501
AT5G61660	30.6526	-1.70108	0.395485	-4.30125	1.69834e-05	0.00029811
AT1G67470	157.254	1.08027	0.251166	4.30101	1.7002e-05	0.000298167
AT2G35710	32.6145	1.34216	0.312198	4.29906	1.71524e-05	0.000300277
AT2G41640	98.9915	0.946672	0.220205	4.29905	1.71534e-05	0.000300277
AT1G51400	3768.41	-0.416046	0.0967925	-4.29834	1.72085e-05	0.000300971
AT3G18660	22.1923	1.71418	0.39887	4.2976	1.72657e-05	0.000301699
AT1G78620	368.115	0.645328	0.150223	4.29582	1.74053e-05	0.000303863
AT4G05180	17283.7	-0.346671	0.0807067	-4.29545	1.7434e-05	0.00030409
AT3G21190	273.054	-0.641869	0.14953	-4.29258	1.76608e-05	0.000307768
AT1G49310	4.24508	-5.40943	1.26082	-4.29042	1.78336e-05	0.000310501
AT4G33360	172.189	0.677097	0.157824	4.29022	1.78499e-05	0.000310505
AT5G22060	1186.84	0.559235	0.130377	4.28937	1.79181e-05	0.000311412
AT1G14740	507.357	0.478704	0.111625	4.28851	1.79873e-05	0.000312333
AT4G02920	3882.11	-0.272651	0.063582	-4.28818	1.8014e-05	0.000312517
AT1G29720	677.998	-0.462268	0.107841	-4.28657	1.81453e-05	0.000314514
AT3G01310	452.187	-0.510866	0.119193	-4.28604	1.81889e-05	0.000314912
AT5G15230	115.47	-0.881852	0.205757	-4.28589	1.82008e-05	0.000314912
AT1G57650	9.43652	4.91092	1.14651	4.28335	1.84098e-05	0.000318178
AT3G25717	97.2828	-0.870119	0.203147	-4.2832	1.84225e-05	0.000318178
AT2G05220	449.303	0.534511	0.124835	4.28174	1.8544e-05	0.000319991
AT1G64900	918.839	-0.431218	0.100722	-4.28126	1.85839e-05	0.000320265
AT2G17880	12.8474	2.44443	0.570974	4.28115	1.85929e-05	0.000320265
AT5G50460	187.858	0.878439	0.205209	4.2807	1.8631e-05	0.000320635
AT4G23220	169.193	1.3224	0.309081	4.27848	1.88175e-05	0.000323557
AT1G43650	17.3317	-1.77105	0.414223	-4.27559	1.90636e-05	0.000327212
AT5G54610	1137	0.741536	0.173435	4.27558	1.90639e-05	0.000327212
AT1G50430	513.879	0.381333	0.089193	4.27537	1.90818e-05	0.000327231
AT3G11930	689.204	0.494303	0.115624	4.2751	1.91052e-05	0.000327341
AT1G55210	339.244	0.490174	0.114718	4.27286	1.92978e-05	0.000330349
AT4G30350	184.146	0.771027	0.180469	4.27234	1.93428e-05	0.000330826
AT3G10930	34.7775	1.7636	0.412815	4.27213	1.93617e-05	0.000330858
AT3G49350	161.095	0.79731	0.186695	4.27066	1.94894e-05	0.000332747
AT2G26900	936.854	-0.362177	0.0848643	-4.26771	1.97486e-05	0.000336875
AT4G04610	993.721	-0.58665	0.13753	-4.26562	1.9935e-05	0.000339755
AT1G02660	89.2574	1.06661	0.25006	4.26539	1.9955e-05	0.000339796
AT2G23170	20.4011	2.65646	0.623048	4.26365	2.01115e-05	0.000342161
AT4G37430	12.9318	-2.64305	0.62047	-4.25975	2.04658e-05	0.000347884
AT3G60415	502.916	1.75486	0.412038	4.25898	2.05365e-05	0.000348778
AT5G45340	166.503	1.29311	0.303808	4.25635	2.07789e-05	0.000352586
AT5G44420	3.85451	-5.26351	1.23679	-4.25577	2.08333e-05	0.0003532
AT2G17720	167.868	0.756064	0.177684	4.2551	2.0896e-05	0.000353951
AT3G13080	1069.78	0.817299	0.192127	4.25396	2.10024e-05	0.000355443
AT1G12260	13.1466	2.51123	0.59041	4.25337	2.10581e-05	0.000356074
AT1G73480	1060.54	-0.552465	0.129924	-4.25221	2.11673e-05	0.00035761
AT1G72910	1034.49	0.884912	0.208116	4.25201	2.11859e-05	0.000357612
AT2G35810	165.585	-0.609683	0.143394	-4.2518	2.12064e-05	0.000357646
AT5G11070	101.644	0.929935	0.218763	4.25087	2.12938e-05	0.000358807
AT1G61250	531.79	0.765311	0.180074	4.24998	2.13789e-05	0.000359928
AT2G44350	831.365	0.30137	0.0709459	4.24789	2.15797e-05	0.00036278
AT3G46080	19.395	2.72336	0.641119	4.24782	2.15858e-05	0.00036278
AT1G48100	450.657	-0.582568	0.13739	-4.24024	2.23286e-05	0.000374938
AT2G44180	178.623	0.652591	0.153954	4.23887	2.24651e-05	0.000376904
AT2G39240	16.5741	-2.19746	0.518501	-4.23811	2.25405e-05	0.000377841
AT3G16520	852.347	-0.356039	0.0840424	-4.23642	2.27111e-05	0.000380372
AT2G23010	27.3021	-1.30825	0.309084	-4.23267	2.30931e-05	0.000386435
AT4G21740	56.153	1.17022	0.276516	4.23201	2.31618e-05	0.000387249
AT5G16880	651.027	0.530286	0.125422	4.22802	2.35754e-05	0.000393825
AT3G02730	1570.83	-0.295453	0.0698882	-4.22752	2.36284e-05	0.000394102
AT5G46500	46.8809	1.1516	0.272408	4.22748	2.36327e-05	0.000394102
AT2G03550	514.773	-0.41549	0.0983137	-4.22616	2.37712e-05	0.00039607
AT3G02050	642.755	-0.37198	0.0880242	-4.22589	2.37999e-05	0.000396209
AT2G25450	1830.65	-0.561185	0.132808	-4.22552	2.38385e-05	0.00039651
AT2G31070	455.137	-0.424127	0.100426	-4.22328	2.40768e-05	0.00040013
AT5G22020	231.128	-0.676397	0.160293	-4.21976	2.44561e-05	0.000406084
AT1G70370	1221.98	0.50084	0.118742	4.21788	2.4661e-05	0.000409136
AT1G25400	33.6436	1.83129	0.434245	4.21718	2.47371e-05	0.000410047
AT5G67390	168.624	-0.581299	0.137869	-4.21631	2.48333e-05	0.00041129
AT1G66100	2180.53	-0.486966	0.115524	-4.2153	2.49448e-05	0.000412783
AT2G29670	888.712	-0.43546	0.103359	-4.2131	2.51895e-05	0.000416477
AT3G19620	85.6934	1.03951	0.246867	4.2108	2.54463e-05	0.000420364
AT3G08870	202.41	0.699286	0.166484	4.20033	2.66529e-05	0.000439921
AT2G39800	7480.68	-0.463894	0.11058	-4.19509	2.72764e-05	0.000449828
AT5G29000	85.8448	-0.811029	0.193369	-4.19421	2.73819e-05	0.000451184
AT2G17230	58.0546	1.54687	0.368855	4.1937	2.74437e-05	0.000451818
AT5G19470	11.1188	-2.69338	0.642437	-4.19244	2.75974e-05	0.000453962
AT1G25530	14.3976	-2.01043	0.479616	-4.19176	2.76803e-05	0.000454553
AT3G10150	31.5176	-1.30268	0.310768	-4.1918	2.76748e-05	0.000454553
AT1G06090	4.15393	5.21212	1.24477	4.1872	2.82418e-05	0.000463381
AT3G14650	1325.51	-0.333528	0.0797185	-4.18382	2.86648e-05	0.000469923
AT5G49990	43.2768	-1.23514	0.295252	-4.18334	2.87253e-05	0.000470516
AT2G22010	702.005	-0.378976	0.0906075	-4.18261	2.88177e-05	0.000471233
AT3G07940	160.041	-0.654187	0.156404	-4.18268	2.88095e-05	0.000471233
AT3G02250	533.145	-0.508855	0.121672	-4.18221	2.88693e-05	0.000471679
AT1G55960	2141.15	-0.340488	0.0814541	-4.18012	2.91355e-05	0.000475626
AT3G48350	25.6937	-1.36359	0.326377	-4.17797	2.94127e-05	0.000479746
AT5G04040	267.734	0.490125	0.117335	4.17712	2.95222e-05	0.000481127
AT4G40050	343.183	-0.40652	0.0973289	-4.17677	2.95678e-05	0.000481465
AT1G64740	492.782	0.424608	0.101702	4.17504	2.97929e-05	0.000484283
AT3G62160	22.0676	1.98495	0.475495	4.17449	2.98659e-05	0.000484283
AT4G08160	28.9534	1.36761	0.32759	4.17478	2.98279e-05	0.000484283
AT4G21990	684.67	-0.377409	0.0904067	-4.17457	2.98551e-05	0.000484283
AT5G15860	122.632	1.36132	0.326082	4.1748	2.98252e-05	0.000484283
AT4G36550	249.775	0.652262	0.15628	4.17367	2.99727e-05	0.000485609
AT4G26530	4994.69	-0.723607	0.173406	-4.1729	3.00741e-05	0.000486844
AT1G16670	166.346	0.882754	0.211596	4.17188	3.02091e-05	0.000488212
AT3G15840	1289.27	-0.409411	0.098135	-4.17192	3.0205e-05	0.000488212
AT3G23640	584.854	-0.475272	0.11394	-4.17125	3.02937e-05	0.000489171
AT5G62770	74.0482	1.47898	0.354614	4.17067	3.03705e-05	0.000490002
AT3G19720	2178.2	-0.36466	0.0874568	-4.16961	3.05127e-05	0.000491887
AT1G54780	1921.89	-0.309645	0.0742912	-4.16798	3.07305e-05	0.000494584
AT3G22910	96.0162	1.52695	0.366352	4.16798	3.07311e-05	0.000494584
AT2G17220	550.103	0.526428	0.126311	4.16771	3.07675e-05	0.000494683
AT3G22160	56.1337	1.75056	0.420084	4.16718	3.08395e-05	0.000494683
AT3G61900	18.0159	-1.98824	0.477107	-4.16728	3.08253e-05	0.000494683
AT3G62610	13.0611	-2.21333	0.53109	-4.16752	3.07926e-05	0.000494683
AT4G04500	136.1	2.39965	0.575915	4.16667	3.09083e-05	0.000495377
AT1G53580	250.722	-0.529166	0.127073	-4.16428	3.12335e-05	0.000499783
AT3G20120	112.669	-0.745999	0.179143	-4.16427	3.12348e-05	0.000499783
AT3G45620	222.527	0.763891	0.183699	4.15839	3.20492e-05	0.000512389
AT3G06355	4729.78	1.30613	0.314153	4.15763	3.21572e-05	0.000513397
AT4G27070	107.775	-0.895102	0.215294	-4.15757	3.21652e-05	0.000513397
AT5G46490	724.254	0.489155	0.117727	4.15498	3.2532e-05	0.000518824
AT1G78020	1160.9	-0.483822	0.116485	-4.1535	3.27428e-05	0.000521756
AT3G59350	115.42	0.684465	0.164856	4.15189	3.29739e-05	0.000524575
AT5G35450	171.886	-0.620096	0.149347	-4.15205	3.29515e-05	0.000524575
AT4G02890	4443.03	-0.265111	0.0638804	-4.15012	3.32307e-05	0.000528226
AT2G37710	2245.81	0.593227	0.142952	4.14983	3.32721e-05	0.000528451
AT1G17420	431.583	0.979556	0.236133	4.14832	3.34927e-05	0.000531518
AT2G03310	155.568	-0.812261	0.195856	-4.14722	3.36533e-05	0.000533629
AT5G17460	13.3513	-2.07727	0.501	-4.14626	3.37957e-05	0.000535449
AT4G14230	139.258	-0.648721	0.156509	-4.14495	3.39894e-05	0.000538078
AT2G18700	293.256	0.551753	0.133163	4.14345	3.42116e-05	0.000541152
AT4G27820	619.725	-0.477834	0.115442	-4.13917	3.48563e-05	0.000550901
AT1G20350	17.2571	2.07245	0.500798	4.1383	3.49893e-05	0.000552551
AT3G17330	540.518	-0.38275	0.0925169	-4.13709	3.51742e-05	0.000555018
AT5G07080	36.6114	1.39972	0.338509	4.13496	3.55014e-05	0.000559725
AT1G67750	130.801	-0.832124	0.201261	-4.13455	3.55651e-05	0.000560273
AT5G43780	473.871	-0.656946	0.158924	-4.1337	3.56966e-05	0.000561888
AT4G11300	16.77	1.78803	0.432573	4.13347	3.57328e-05	0.000561934
AT5G55450	200.169	2.11617	0.51198	4.13331	3.57576e-05	0.000561934
AT1G62570	75.0028	-0.934838	0.226198	-4.13283	3.58317e-05	0.000562643
AT5G51550	150.038	0.989283	0.239396	4.13241	3.58985e-05	0.000563234
AT3G15570	607.519	-0.468367	0.113544	-4.12499	3.70744e-05	0.000581212
AT5G59510	7.72373	3.99656	0.969032	4.12428	3.71892e-05	0.00058254
AT5G08240	32.4976	1.79928	0.436404	4.12296	3.74034e-05	0.000585423
AT2G41410	838.879	0.591059	0.143374	4.1225	3.74788e-05	0.000586128
AT1G12580	512.912	0.421989	0.102391	4.12137	3.76629e-05	0.000588532
AT5G05840	18.8004	-1.94896	0.473337	-4.1175	3.83008e-05	0.000598018
AT3G47780	88.9416	1.19935	0.291316	4.11702	3.83806e-05	0.000598781
AT3G57765	377.066	0.888618	0.215896	4.11594	3.85595e-05	0.000600811
AT5G03190	423.737	-0.496126	0.12054	-4.11587	3.85728e-05	0.000600811
AT1G17100	1938.61	-0.329435	0.0800996	-4.11281	3.90868e-05	0.000608328
AT4G16190	3009.95	-0.513572	0.125012	-4.10817	3.98803e-05	0.000620179
AT1G24140	107.328	1.36806	0.333065	4.1075	3.99969e-05	0.000621493
AT1G80830	171.76	-0.791516	0.192724	-4.10698	4.00867e-05	0.000622389
AT5G43950	69.1517	-0.901678	0.219615	-4.10573	4.03046e-05	0.00062527
AT1G29600	26.6897	-1.72863	0.421137	-4.10468	4.0487e-05	0.000627151
AT3G07360	645.881	-0.373945	0.0911026	-4.10466	4.04906e-05	0.000627151
AT1G65560	124.859	-0.830771	0.202464	-4.10329	4.0731e-05	0.000630369
AT3G20600	153.827	0.843886	0.205806	4.10039	4.12449e-05	0.000637814
AT2G43320	97.3483	0.909279	0.221879	4.09808	4.16595e-05	0.000643197
AT5G50400	94.2418	-0.814852	0.198831	-4.09822	4.16341e-05	0.000643197
AT1G63010	581.257	-0.392407	0.0957622	-4.09772	4.17233e-05	0.000643669
AT5G50820	6.8521	-3.97795	0.970893	-4.09721	4.18162e-05	0.000644589
AT2G43100	103.182	-0.829888	0.202579	-4.09662	4.19225e-05	0.000645713
AT5G22520	29.6329	1.93986	0.473683	4.09526	4.21689e-05	0.000648992
AT5G62680	343.921	-0.648526	0.158458	-4.09273	4.26317e-05	0.000655594
AT1G05880	12.6056	3.02256	0.738554	4.09254	4.26676e-05	0.000655625
AT3G57880	316.811	0.769239	0.188035	4.09094	4.29634e-05	0.000659646
AT4G18253	65.664	1.64363	0.401798	4.09068	4.30111e-05	0.000659855
AT1G73170	563.369	-0.380482	0.0930169	-4.09046	4.30527e-05	0.000659972
AT3G21250	636.732	-0.390109	0.0954314	-4.08785	4.35387e-05	0.000666366
AT4G26950	20.4747	-1.84041	0.450199	-4.08799	4.3513e-05	0.000666366
AT4G27730	28.9539	-1.22784	0.300553	-4.08528	4.40233e-05	0.000673251
AT2G32140	71.8825	1.63334	0.399877	4.08461	4.41508e-05	0.000674668
AT1G01830	201.888	-0.531199	0.1301	-4.08302	4.44543e-05	0.000678769
AT1G41830	1595.25	-0.441169	0.108093	-4.08139	4.47667e-05	0.000682463
AT3G60540	32.566	1.7834	0.43695	4.08146	4.47531e-05	0.000682463
AT4G03210	127.498	-0.852708	0.208971	-4.0805	4.49388e-05	0.000684548
AT4G35790	455.798	-0.383721	0.0940991	-4.07784	4.54565e-05	0.000691889
AT1G09070	1768.24	0.852156	0.209012	4.07706	4.56082e-05	0.000693653
AT1G50460	110.665	0.758343	0.18644	4.0675	4.75207e-05	0.000722173
AT3G53150	17.2075	2.80028	0.688527	4.06706	4.76104e-05	0.000722969
AT3G12290	612.511	0.331474	0.0815548	4.06443	4.81494e-05	0.00073058
AT3G11710	411.962	0.403277	0.0992493	4.06327	4.83896e-05	0.00073365
AT1G65320	344.988	-0.451843	0.111226	-4.0624	4.85717e-05	0.000735834
AT2G38320	19.4691	1.96822	0.48472	4.06053	4.89611e-05	0.000741155
AT5G66400	56.4552	-1.01034	0.248833	-4.06032	4.90055e-05	0.000741246
AT1G76700	157.357	0.805124	0.19836	4.0589	4.93053e-05	0.0007452
AT2G37190	332.167	0.554953	0.136759	4.05789	4.95181e-05	0.000747831
AT1G64280	478.448	0.481288	0.118616	4.05752	4.95959e-05	0.000748423
AT1G66580	638.604	0.464765	0.114583	4.05613	4.98933e-05	0.000752323
AT1G67870	168.043	-1.20141	0.296365	-4.05382	5.03877e-05	0.000759188
AT1G04220	104.973	-1.04533	0.257946	-4.0525	5.06734e-05	0.000762898
AT1G06410	803.99	0.360624	0.0890129	4.05137	5.09182e-05	0.000764995
AT2G23100	33.8144	1.20518	0.297478	4.05131	5.09312e-05	0.000764995
AT2G32130	5.53958	4.87894	1.20424	4.05146	5.08982e-05	0.000764995
AT3G09810	207.309	0.53813	0.132874	4.04994	5.12298e-05	0.000768884
AT1G74670	153.701	0.992056	0.244974	4.04964	5.12956e-05	0.000769274
AT1G07110	1599.55	-0.28537	0.070495	-4.04809	5.1638e-05	0.00077381
AT1G61430	76.8044	0.914193	0.225898	4.04692	5.18959e-05	0.000777073
AT5G58770	1892.52	-0.477305	0.11811	-4.0412	5.31794e-05	0.000795678
AT3G14395	17.6985	-2.19399	0.54294	-4.04095	5.32354e-05	0.0007959
AT5G13320	705.342	2.22705	0.551494	4.03821	5.38613e-05	0.000804636
AT1G28610	240.705	-0.636834	0.157885	-4.03353	5.49452e-05	0.000820195
AT5G13400	220.192	-0.61402	0.152326	-4.03097	5.55471e-05	0.000828543
AT3G41768	756387	0.686246	0.170253	4.03075	5.55989e-05	0.000828677
AT2G15310	35.0942	-1.35395	0.335933	-4.03042	5.5678e-05	0.000828884
AT2G21050	39.8464	-1.33744	0.331845	-4.03033	5.56985e-05	0.000828884
AT4G25780	41.765	1.23803	0.307201	4.03005	5.57661e-05	0.000829253
AT5G17760	146.242	1.19502	0.296578	4.02935	5.59308e-05	0.000831063
AT4G12400	49.1318	1.55861	0.386901	4.02846	5.61443e-05	0.000833596
AT1G56230	80.6572	-0.906987	0.225182	-4.0278	5.6302e-05	0.000835298
AT2G41420	305.29	0.614251	0.152544	4.02672	5.65601e-05	0.000838484
AT3G52230	900.89	-0.379108	0.0941605	-4.02619	5.66886e-05	0.000839746
AT1G17290	1088.56	0.372689	0.0925765	4.02574	5.6797e-05	0.000840292
AT1G65790	338.964	0.998994	0.248156	4.02567	5.68123e-05	0.000840292
AT1G53830	12.1289	2.62144	0.651894	4.02127	5.78847e-05	0.000855501
AT3G12915	37.4221	-1.11978	0.278673	-4.01825	5.86308e-05	0.000865802
AT4G24860	5.59434	-5.04887	1.25653	-4.01809	5.86711e-05	0.000865802
AT3G14200	416.682	-0.452023	0.112534	-4.01676	5.90035e-05	0.000870043
AT1G31770	36.3003	-1.25602	0.312731	-4.0163	5.91192e-05	0.000871087
AT1G16880	2513.18	-0.285285	0.07109	-4.01301	5.99495e-05	0.000882649
AT1G13750	153.469	0.766541	0.19116	4.00995	6.07319e-05	0.000893289
AT1G29465	45.5699	1.13485	0.283018	4.00982	6.07645e-05	0.000893289
AT2G01180	86.4678	1.0533	0.262731	4.00903	6.09686e-05	0.00089493
AT2G29360	552.123	-0.400702	0.0999474	-4.00913	6.09424e-05	0.00089493
AT1G70410	1910.83	-0.311509	0.0777654	-4.00575	6.18199e-05	0.000906739
AT2G25520	887.431	0.446671	0.111551	4.00418	6.22319e-05	0.00091209
AT1G30755	72.4352	1.16863	0.291935	4.00303	6.25353e-05	0.000915844
AT3G27540	173.197	0.684724	0.171185	3.99992	6.3365e-05	0.000927294
AT5G67300	745.379	0.537676	0.134515	3.99714	6.41128e-05	0.000937528
AT2G26560	32.0003	-1.42101	0.355608	-3.996	6.44207e-05	0.00094132
AT3G51510	862.46	-0.37964	0.0950107	-3.99576	6.44861e-05	0.000941565
AT1G61140	451.853	0.399746	0.100071	3.99463	6.47946e-05	0.000945356
AT5G47200	405.81	0.377379	0.094493	3.99373	6.50423e-05	0.000948256
AT5G66580	17.4681	2.17081	0.543624	3.99322	6.51817e-05	0.000949573
AT1G49130	23.1435	-1.39643	0.349805	-3.99202	6.55114e-05	0.00095308
AT3G13040	940.28	-0.357823	0.0896352	-3.99199	6.55209e-05	0.00095308
AT5G59660	32.6524	-1.24228	0.311309	-3.99049	6.59363e-05	0.000958403
AT1G67500	57.0906	-0.964835	0.241981	-3.98724	6.68453e-05	0.000970887
AT4G15690	28.7654	-1.52718	0.383113	-3.98625	6.71261e-05	0.000974234
AT2G19710	228.57	0.695819	0.17457	3.9859	6.7224e-05	0.000974924
AT2G02020	58.6743	-0.878758	0.220612	-3.98327	6.79728e-05	0.000985046
AT5G14930	183.972	0.907952	0.227971	3.98275	6.81211e-05	0.000986457
AT4G18240	585.738	-0.414082	0.103975	-3.98251	6.81919e-05	0.000986744
AT3G17240	496.272	0.358257	0.089977	3.98165	6.84375e-05	0.000989558
AT2G03890	772.288	-0.442433	0.111135	-3.98102	6.86195e-05	0.000991449
AT1G18740	605.884	0.699249	0.175656	3.98078	6.86901e-05	0.00099173
AT3G60520	75.5593	-0.790919	0.19872	-3.98007	6.88954e-05	0.000993953
AT2G40140	698.837	1.39569	0.350709	3.97964	6.90209e-05	0.00099428
AT2G41870	391.659	-0.492057	0.123642	-3.97968	6.90081e-05	0.00099428
AT3G10080	99.7176	0.831074	0.208867	3.97896	6.92174e-05	0.00099637
AT2G30500	273.095	0.616016	0.15488	3.97739	6.96765e-05	0.00100223
AT5G61480	77.1976	0.838391	0.210976	3.97387	7.0715e-05	0.00101642
AT5G18760	325.681	-0.423238	0.106649	-3.96852	7.2319e-05	0.0010387
AT1G72680	98.1971	1.43894	0.362614	3.96825	7.24035e-05	0.00103914
AT2G33530	1111.51	0.296912	0.0748281	3.96792	7.25018e-05	0.0010392
AT5G44060	53.6085	0.900271	0.22689	3.96788	7.25147e-05	0.0010392
AT4G23470	330.093	0.81289	0.204903	3.9672	7.2723e-05	0.00104141
AT3G46090	45.5915	1.92694	0.485795	3.96658	7.29124e-05	0.00104335
AT2G35650	321.666	0.469773	0.118443	3.96625	7.3013e-05	0.00104402
AT3G05660	24.588	-1.81735	0.458349	-3.965	7.33976e-05	0.00104875
AT5G16150	1107.46	0.311099	0.078508	3.96264	7.41268e-05	0.00105838
AT2G42975	209.539	-0.506445	0.127863	-3.96084	7.46855e-05	0.00106558
AT5G64770	854.333	-0.455557	0.115043	-3.9599	7.49823e-05	0.00106902
AT2G33370	213.205	0.592181	0.149559	3.9595	7.51067e-05	0.00107001
AT1G06000	608.511	-0.680531	0.171884	-3.95925	7.51848e-05	0.00107033
AT5G39020	151.151	0.896203	0.226452	3.95759	7.57104e-05	0.00107702
AT1G26820	30.7921	1.45661	0.368098	3.95712	7.5858e-05	0.00107833
AT5G64170	2464.87	-0.300121	0.0758988	-3.95422	7.67838e-05	0.00109069
AT5G51060	9.3881	4.9013	1.23959	3.95396	7.68675e-05	0.00109108
AT1G11580	192.24	-0.755272	0.191142	-3.95136	7.77083e-05	0.00110059
AT3G57700	25.3631	1.44251	0.365062	3.9514	7.76955e-05	0.00110059
AT5G57035	254.327	0.573226	0.14507	3.95139	7.76991e-05	0.00110059
AT4G10380	16.4981	-1.95956	0.496011	-3.95063	7.79447e-05	0.00110313
AT4G23890	1431.51	-0.241196	0.0611038	-3.94731	7.90335e-05	0.00111773
AT5G60850	342.873	-0.624021	0.158144	-3.9459	7.95011e-05	0.00112352
AT4G14550	108.006	-0.742046	0.18807	-3.94558	7.96057e-05	0.00112418
AT1G65230	722.77	-0.32186	0.0815928	-3.94471	7.98957e-05	0.00112745
AT5G04480	252.801	0.448123	0.113646	3.94316	8.04156e-05	0.00113396
AT4G17230	152.355	0.942497	0.239196	3.94027	8.13912e-05	0.00114688
AT3G21550	47.3525	1.12832	0.286378	3.93996	8.14964e-05	0.00114753
AT4G25900	187.01	0.580552	0.147426	3.93791	8.21929e-05	0.0011565
AT1G56450	487.857	0.403164	0.102419	3.93641	8.27114e-05	0.00116295
AT5G62000	3012.25	-0.255773	0.0649818	-3.93607	8.28265e-05	0.00116372
AT1G65845	41.8842	1.10985	0.282008	3.93552	8.30158e-05	0.00116469
AT4G23850	2428.74	0.456544	0.116001	3.93569	8.29584e-05	0.00116469
AT3G44750	106.192	0.747525	0.189959	3.93519	8.31297e-05	0.00116544
AT4G28025	660.767	-0.430762	0.109491	-3.93422	8.34687e-05	0.00116935
AT1G27760	625.758	-0.400178	0.101743	-3.93322	8.38169e-05	0.00117338
AT4G02280	65.3298	-0.938571	0.238897	-3.92877	8.53815e-05	0.00119442
AT5G05890	55.0303	-0.900036	0.229225	-3.92644	8.62143e-05	0.0012052
AT1G02470	8.17996	2.98352	0.760286	3.92421	8.70161e-05	0.00121553
AT1G15550	38.2576	-1.38703	0.353588	-3.92272	8.75533e-05	0.00122156
AT2G04700	1151.7	-0.296595	0.0756106	-3.92267	8.7574e-05	0.00122156
AT1G50010	644.845	0.533364	0.136	3.92181	8.78877e-05	0.00122505
AT1G01390	168.907	-0.671068	0.171205	-3.91968	8.86662e-05	0.00123501
AT5G51830	94.6915	0.810692	0.206863	3.91897	8.89281e-05	0.00123777
AT5G45550	305.467	0.4613	0.11782	3.91528	9.03005e-05	0.00125597
AT1G33260	223.982	-0.642747	0.164276	-3.91261	9.1304e-05	0.00126902
AT3G24420	157.251	-0.574998	0.146988	-3.91187	9.15832e-05	0.00127198
AT1G59740	35.6128	-1.09453	0.279834	-3.91136	9.17783e-05	0.00127378
AT1G34340	81.3825	-0.764354	0.19544	-3.91094	9.19364e-05	0.00127506
AT1G77450	158.229	0.674096	0.172458	3.90875	9.27757e-05	0.00128578
AT2G26240	99.7017	0.647992	0.165808	3.90809	9.30301e-05	0.00128838
AT4G09020	124.101	-0.586942	0.150197	-3.90782	9.31319e-05	0.00128887
AT1G15340	163.924	-0.659441	0.168836	-3.90582	9.39071e-05	0.00129867
AT4G02220	184.121	0.628682	0.160971	3.90556	9.40075e-05	0.00129913
AT1G68540	65.334	-0.834975	0.213805	-3.90531	9.41058e-05	0.00129956
AT4G23160	11.1894	2.52931	0.648092	3.9027	9.51274e-05	0.00131273
AT1G17340	335.711	0.466762	0.119631	3.90169	9.55245e-05	0.00131633
AT2G17040	422.334	1.42317	0.364745	3.90182	9.54739e-05	0.00131633
AT1G51660	314.118	0.768255	0.196929	3.90118	9.57254e-05	0.00131744
AT3G55430	193.157	0.898413	0.230313	3.90083	9.58618e-05	0.00131744
AT3G55700	7.48377	3.13825	0.804463	3.90105	9.57748e-05	0.00131744
AT5G02230	473.255	-0.404238	0.10363	-3.9008	9.5877e-05	0.00131744
AT1G68580	424.497	0.416908	0.1069	3.89999	9.61985e-05	0.00132092
AT3G47010	74.1565	0.793376	0.203474	3.89916	9.65268e-05	0.00132449
AT2G03120	383.084	0.557472	0.143071	3.89648	9.76021e-05	0.0013383
AT3G07195	56.0382	1.25096	0.321182	3.89485	9.82587e-05	0.00134635
AT1G07430	36.703	-1.33703	0.343492	-3.89245	9.92379e-05	0.0013588
AT1G10740	498.172	0.378349	0.0972353	3.89107	9.9804e-05	0.00136462
AT1G68740	56.9019	-1.05413	0.270911	-3.89108	9.98005e-05	0.00136462
AT1G16730	194.858	-0.62909	0.161789	-3.88835	0.000100927	0.00137811
AT1G30760	6.94464	-4.61559	1.18703	-3.88834	0.000100933	0.00137811
AT4G17490	35.588	1.24682	0.320827	3.88626	0.000101798	0.00138895
AT4G39350	1898.91	-0.356853	0.0918426	-3.88549	0.000102124	0.00139241
AT3G14930	1164.92	0.51224	0.131851	3.885	0.000102329	0.00139423
AT5G66052	123.944	-0.846083	0.21786	-3.8836	0.000102921	0.0014013
AT4G10150	35.22	-1.16529	0.300222	-3.88145	0.000103836	0.00141177
AT5G07990	22.5445	-1.54583	0.398261	-3.88145	0.000103834	0.00141177
AT1G32100	91.5389	0.883613	0.227971	3.87598	0.000106195	0.00144283
AT2G17760	235.301	0.490358	0.126672	3.87108	0.000108353	0.00147113
AT1G12000	319.287	0.423279	0.109349	3.8709	0.000108434	0.00147119
AT1G55360	687.409	-0.367098	0.0948917	-3.8686	0.000109463	0.00148411
AT4G09320	967.671	0.511456	0.132281	3.86642	0.000110444	0.00149637
AT1G28230	54.1968	-0.910963	0.235655	-3.86567	0.000110785	0.00149993
AT3G02690	675.124	-0.329525	0.0852553	-3.86515	0.00011102	0.00150101
AT4G31180	402.988	0.395636	0.102356	3.86528	0.00011096	0.00150101
AT1G64610	179.453	0.822376	0.21282	3.86418	0.000111463	0.00150595
AT2G41540	86.0512	-0.971262	0.25144	-3.8628	0.000112094	0.00151343
AT5G16660	385.886	0.422475	0.10939	3.86211	0.000112411	0.0015156
AT5G38970	11.7658	2.20049	0.569751	3.86219	0.000112373	0.0015156
AT5G60660	14.577	1.82458	0.472458	3.86189	0.000112513	0.00151591
AT3G10050	389.075	0.420406	0.108867	3.86164	0.000112628	0.00151641
AT5G65440	216.022	0.487133	0.126252	3.85843	0.000114119	0.00153542
AT4G23010	260.385	0.641854	0.166403	3.85723	0.00011468	0.00154189
AT1G53230	121.411	0.711277	0.184571	3.85368	0.000116355	0.00156333
AT3G26510	281.795	0.587535	0.152504	3.85257	0.000116882	0.00156932
AT2G30830	14.6766	-2.41025	0.62622	-3.84888	0.000118657	0.00159205
AT2G32920	380.55	0.620423	0.161224	3.8482	0.000118991	0.00159542
AT3G21230	98.4104	-0.767705	0.199521	-3.84774	0.000119213	0.00159729
AT1G56510	1123.51	0.57427	0.149268	3.84723	0.000119458	0.00159836
AT2G43020	340.243	-0.420346	0.109259	-3.84724	0.000119454	0.00159836
AT3G48100	124.029	0.712759	0.185361	3.84525	0.000120429	0.00161024
AT4G01090	306.8	0.428999	0.111577	3.84487	0.000120615	0.00161162
AT3G26280	570.139	-0.652671	0.169759	-3.8447	0.000120699	0.00161163
AT3G01440	313.059	-0.535738	0.139387	-3.84354	0.000121275	0.0016182
AT5G04140	21492.2	-0.356264	0.0927495	-3.84115	0.00012246	0.00163288
AT3G59020	847.917	0.363279	0.0945909	3.84052	0.000122772	0.00163592
AT3G21810	135.5	0.647455	0.168605	3.84006	0.000123002	0.00163786
AT5G48800	68.8293	-0.83645	0.217928	-3.83819	0.000123946	0.00164929
AT4G14270	41.7955	-1.09229	0.284606	-3.83789	0.000124097	0.00165016
AT3G06070	231.554	0.817865	0.213237	3.83548	0.00012532	0.00166528
AT5G40450	3297.25	-0.431032	0.112405	-3.83465	0.000125746	0.00166979
AT4G36120	47.9412	-0.91156	0.237761	-3.83393	0.000126112	0.00167351
ATCG01110	8441.49	0.304028	0.0793086	3.83348	0.000126344	0.00167544
AT1G79380	516.173	0.528925	0.138003	3.83269	0.000126747	0.00167964
AT4G24430	12.0165	2.35492	0.614542	3.83198	0.000127113	0.00168334
AT5G23330	71.8243	-0.840248	0.2193	-3.8315	0.000127364	0.0016855
AT1G56330	698.326	0.30843	0.0805185	3.83054	0.00012786	0.00169091
AT4G02930	183.027	0.582004	0.151986	3.82932	0.000128497	0.00169818
AT1G31860	207.35	0.668665	0.174734	3.82676	0.000129842	0.00171478
AT5G57015	289.087	0.483692	0.126405	3.82654	0.000129956	0.00171512
AT2G30490	3606.18	-0.389313	0.101771	-3.82539	0.000130563	0.00172196
AT2G31110	38.5233	-1.01283	0.264838	-3.82431	0.000131137	0.00172835
AT2G24630	123.79	0.677907	0.17727	3.82414	0.000131229	0.00172838
AT1G69460	480.201	0.388656	0.101664	3.82295	0.000131866	0.00173559
AT4G37320	87.8332	-0.724593	0.189555	-3.8226	0.000132051	0.00173684
AT1G59710	88.465	0.798523	0.208925	3.82205	0.000132346	0.00173955
AT1G66880	527.218	0.814408	0.213117	3.82141	0.00013269	0.0017417
AT4G09760	767.404	-0.651138	0.170387	-3.82152	0.000132634	0.0017417
AT5G52760	243.631	1.73507	0.454087	3.821	0.000132912	0.00174343
AT5G26600	223.808	-0.521863	0.136585	-3.82078	0.000133029	0.00174379
AT5G13700	12.4772	1.98077	0.518484	3.82031	0.000133282	0.00174593
AT1G23740	2652.54	-0.304565	0.0797549	-3.81877	0.00013412	0.00175459
AT5G24120	3739.59	-0.514446	0.134716	-3.81876	0.000134125	0.00175459
ATCG00430	25207.6	-0.22176	0.0580841	-3.81791	0.000134587	0.00175944
AT1G12110	1354.05	-0.447168	0.117132	-3.81764	0.000134733	0.00176017
AT3G10230	1778.28	-0.280103	0.0733749	-3.81742	0.000134855	0.00176058
AT3G55040	517.121	-0.352161	0.092268	-3.81672	0.000135237	0.00176437
AT1G03220	40.4693	1.08613	0.284675	3.81534	0.000135997	0.0017731
AT5G08610	116.34	0.783896	0.205537	3.81389	0.000136799	0.0017819
AT5G59050	275.562	-0.469226	0.123034	-3.81378	0.000136857	0.0017819
AT5G58320	63.7648	-0.90488	0.237284	-3.81348	0.000137023	0.00178286
AT3G29631	10.5421	-2.76133	0.72422	-3.81284	0.000137382	0.00178633
AT1G49720	34.7654	-1.07305	0.281508	-3.81179	0.000137963	0.00179268
AT5G02450	358.967	0.608883	0.159778	3.8108	0.000138518	0.00179869
AT1G63830	140.06	0.686633	0.180224	3.80988	0.000139033	0.00180416
AT5G35080	127.978	0.628609	0.165053	3.80853	0.000139795	0.00181284
AT5G06220	1675.39	-0.303443	0.0797056	-3.80705	0.000140634	0.0018225
AT2G20920	321.634	-0.440736	0.115935	-3.80156	0.000143789	0.00186214
AT1G75030	9.97767	2.67234	0.703057	3.80102	0.000144099	0.0018638
AT2G15090	25.4033	1.59742	0.420263	3.80101	0.00014411	0.0018638
AT3G02630	137.883	-0.578645	0.152289	-3.79966	0.000144895	0.00187271
AT1G18060	1176.72	-0.363917	0.0958103	-3.79831	0.000145688	0.0018817
AT5G09440	41.3375	-1.14091	0.300423	-3.79767	0.000146063	0.00188528
AT4G14760	1124.28	-0.42296	0.111393	-3.797	0.000146459	0.00188913
AT1G04240	498.43	-0.56717	0.149397	-3.79639	0.000146816	0.00189248
AT3G13380	86.6528	1.19203	0.31403	3.79592	0.000147098	0.00189486
AT2G02220	188.016	0.722274	0.190298	3.79548	0.000147357	0.00189692
AT2G39000	209.613	-0.500513	0.131898	-3.7947	0.00014782	0.00190162
AT1G27290	115.136	0.693732	0.182929	3.79236	0.000149225	0.00191342
AT1G49780	264.588	0.438005	0.115497	3.79235	0.000149231	0.00191342
AT2G23200	578.514	0.359402	0.0947695	3.79238	0.000149208	0.00191342
AT5G14390	178.07	-0.530481	0.139876	-3.79251	0.000149131	0.00191342
AT5G56000	472.77	0.518084	0.136596	3.79282	0.000148947	0.00191342
AT3G23050	815.993	0.553594	0.146031	3.79092	0.000150088	0.00192313
AT1G02860	51.5746	-0.926216	0.244347	-3.79058	0.000150298	0.00192455
AT5G61900	162.971	1.06732	0.281889	3.78632	0.000152892	0.00195647
AT1G33440	12.9736	-1.92755	0.509382	-3.78408	0.000154277	0.00197289
AT5G45000	38.971	1.45966	0.385798	3.78348	0.00015465	0.00197635
AT3G51840	684.419	0.325003	0.0859496	3.78132	0.000155996	0.00199224
AT3G53180	498.82	-0.366532	0.0969421	-3.78093	0.000156241	0.00199405
AT3G23110	174.078	0.677006	0.179074	3.7806	0.000156451	0.00199541
AT1G07620	217.425	0.887289	0.234735	3.77996	0.000156852	0.00199922
AT2G29500	43.0437	1.34808	0.356759	3.77868	0.000157661	0.0020082
AT5G03170	60.5421	1.09346	0.289495	3.77712	0.000158649	0.00201946
AT4G36190	328.478	-0.398317	0.105474	-3.77644	0.000159089	0.00202373
AT2G13800	74.0302	0.883202	0.233887	3.77619	0.000159248	0.00202443
AT3G47960	1532.9	0.349076	0.0924715	3.77496	0.000160036	0.00203311
AT4G24920	264.635	0.705064	0.186861	3.77319	0.000161173	0.00204621
AT2G02800	432.249	0.389188	0.103158	3.77273	0.00016147	0.00204864
AT5G38510	618.568	-0.4689	0.124319	-3.77176	0.000162099	0.00205527
AT5G48380	592.91	1.28472	0.34071	3.7707	0.000162791	0.00206269
AT4G20890	489.71	0.36405	0.0965691	3.76984	0.000163351	0.00206844
AT3G09540	88.0107	-0.854339	0.226675	-3.76901	0.000163899	0.00207339
AT3G15710	151.141	0.553541	0.14687	3.76892	0.000163956	0.00207339
AT3G51920	1481.76	0.389524	0.103402	3.76707	0.000165174	0.00208742
AT3G24503	1328.05	0.284116	0.0754926	3.76349	0.000167556	0.00211614
AT3G61080	453.092	-0.472034	0.125433	-3.76323	0.000167734	0.00211701
AT5G44680	184.094	0.781816	0.207798	3.76239	0.000168298	0.00212275
AT4G11570	2000.87	-0.359301	0.0955065	-3.76206	0.000168521	0.00212418
AT3G52430	362.017	1.43957	0.382721	3.7614	0.000168964	0.00212838
AT1G70670	61.4471	0.784781	0.208696	3.7604	0.000169639	0.00213549
AT1G04870	129.624	0.570606	0.151757	3.76001	0.00016991	0.00213751
AT4G22590	202.392	0.744646	0.198057	3.75976	0.000170075	0.00213819
AT3G11690	124.008	-0.702985	0.186984	-3.75959	0.000170193	0.00213829
AT2G45070	256.317	0.742336	0.197487	3.75891	0.000170658	0.00214151
AT3G55980	1545.08	1.31797	0.350658	3.75856	0.000170892	0.00214151
AT5G22860	48.1652	-1.10334	0.293548	-3.75865	0.000170833	0.00214151
AT5G66040	505.336	-0.579269	0.154108	-3.75885	0.000170696	0.00214151
AT2G46680	167.912	-0.635218	0.169125	-3.75592	0.000172708	0.00216288
AT5G53902	755.111	0.681715	0.181537	3.75524	0.000173178	0.00216736
AT5G52060	1400.64	-0.43034	0.114615	-3.75466	0.000173578	0.00217096
AT5G64330	313.725	-0.401325	0.106898	-3.7543	0.000173826	0.00217266
AT1G08190	756.872	-0.337967	0.090064	-3.75252	0.000175063	0.00218388
AT4G17220	15.3785	1.76849	0.47128	3.75253	0.00017506	0.00218388
AT4G24190	4164.86	0.795337	0.211946	3.75255	0.000175046	0.00218388
AT3G25585	664.828	-0.340695	0.0908412	-3.75045	0.000176521	0.00220066
AT1G32080	3139.48	-0.324149	0.0864436	-3.74984	0.000176949	0.00220458
AT3G55360	456.525	-0.432353	0.115364	-3.74772	0.000178452	0.00222187
AT5G46470	926.396	0.422986	0.112886	3.74702	0.000178948	0.00222661
AT5G09810	3193.49	-0.29516	0.0788195	-3.74476	0.000180568	0.00224533
AT4G14210	1512.25	-0.339707	0.0907702	-3.74249	0.000182203	0.00226421
AT1G79460	93.555	-0.78392	0.209655	-3.73909	0.000184687	0.0022936
AT5G53540	297.239	0.399262	0.106857	3.73642	0.000186662	0.00231664
AT2G02950	49.4195	1.39339	0.373042	3.7352	0.000187566	0.00232638
AT4G37760	3235.15	-0.225447	0.0603814	-3.73371	0.000188679	0.00233868
AT3G52800	563.856	0.628072	0.168229	3.73344	0.000188879	0.00233966
AT1G15980	2770.46	-0.328609	0.0880556	-3.73184	0.000190087	0.00235196
AT5G37480	94.7223	0.775882	0.207911	3.7318	0.000190115	0.00235196
AT5G45500	426.959	0.570017	0.152768	3.73126	0.000190521	0.00235548
AT5G21020	1067.92	-0.550096	0.147485	-3.72985	0.000191596	0.00236726
AT3G50930	531.626	1.8559	0.497722	3.72878	0.000192405	0.00237574
AT3G46290	634.941	-0.30384	0.0814923	-3.72845	0.000192661	0.00237738
AT1G10470	607.489	-0.438184	0.117531	-3.72824	0.000192823	0.00237787
AT2G45340	419.622	-0.352357	0.0945868	-3.72523	0.000195141	0.00240492
AT1G27450	426.619	0.444059	0.119212	3.72496	0.000195343	0.00240588
AT2G26400	118.139	3.3788	0.907473	3.7233	0.000196634	0.00242023
AT1G33230	156.787	-0.571061	0.153404	-3.72259	0.000197192	0.00242403
AT2G04430	57.531	1.4879	0.39968	3.72273	0.000197081	0.00242403
AT3G51440	22.185	1.90392	0.511484	3.72235	0.000197376	0.00242474
AT3G27200	38.4308	1.12589	0.302526	3.72164	0.000197933	0.00243005
AT2G16070	491.57	-0.358645	0.0963902	-3.72076	0.000198621	0.00243695
AT1G16420	31.323	1.66336	0.447184	3.71964	0.000199508	0.00244628
AT5G58140	5044.57	-0.272859	0.073377	-3.71859	0.000200338	0.0024549
AT4G36640	172.202	-0.508167	0.13668	-3.71792	0.000200867	0.00245982
AT1G79160	135.274	-0.614431	0.165285	-3.7174	0.000201284	0.00246338
ATCG00170	9693.22	0.403736	0.108615	3.71714	0.000201489	0.00246432
AT1G52315	16.3356	1.52127	0.409505	3.71489	0.000203292	0.0024848
AT2G34940	38.1252	1.56701	0.421895	3.71421	0.000203836	0.00248989
AT1G23030	321.626	0.678705	0.182865	3.71151	0.000206026	0.00251505
AT1G32540	151.618	-0.647043	0.17436	-3.71095	0.000206479	0.00251899
AT3G05970	230.07	0.550265	0.148295	3.71062	0.000206753	0.00252074
AT4G39640	405.893	0.436287	0.117614	3.70949	0.000207679	0.00253045
AT3G56170	91.4946	0.750361	0.202364	3.70798	0.000208921	0.00254397
AT2G40000	964.963	1.2454	0.335942	3.7072	0.000209567	0.00255024
AT5G01930	29.2644	1.385	0.373618	3.70699	0.000209739	0.00255073
AT4G16680	48.4917	-1.03076	0.27823	-3.70469	0.000211652	0.00257237
AT1G73390	944.845	-0.389999	0.105281	-3.70436	0.000211923	0.00257406
AT3G57400	452.735	-0.45781	0.123657	-3.70227	0.00021368	0.00259377
AT2G21370	409.805	-0.384018	0.103813	-3.69914	0.00021633	0.00262285
AT4G37970	10.8363	-2.24099	0.605816	-3.69912	0.000216347	0.00262285
AT4G04340	1022.03	-0.31133	0.0841715	-3.69875	0.000216663	0.00262498
AT4G04910	285.686	0.502087	0.135751	3.6986	0.000216793	0.00262498
AT1G64690	11.1988	-1.93744	0.524107	-3.69665	0.000218466	0.00264193
AT3G09350	325.779	0.879125	0.237815	3.69667	0.000218443	0.00264193
AT2G46430	419.654	0.710515	0.192431	3.69232	0.000222217	0.0026856
AT5G62620	130.142	0.996713	0.269974	3.69189	0.000222596	0.00268851
AT1G43910	123.667	1.24693	0.337801	3.69132	0.000223094	0.00269116
AT4G36030	39.4475	1.17082	0.317169	3.69146	0.00022297	0.00269116
AT5G03120	129.87	0.850488	0.230457	3.69044	0.000223863	0.00269876
AT4G28150	11.4559	-2.07311	0.56199	-3.68886	0.000225258	0.00271389
AT4G15680	19.6865	-1.40455	0.380927	-3.6872	0.000226733	0.00272997
AT5G22620	539.613	-0.426313	0.115641	-3.6865	0.000227355	0.00273575
AT3G23120	264.223	1.00739	0.273287	3.68618	0.000227642	0.0027375
AT5G24206	8.29387	2.78912	0.757047	3.68421	0.000229417	0.00275713
AT1G50020	651.144	-0.333452	0.0905132	-3.68402	0.000229588	0.00275747
AT1G56700	246.766	-0.459304	0.124694	-3.68344	0.00023011	0.00276203
AT5G61440	4.09534	4.41985	1.20012	3.68285	0.000230645	0.00276674
AT1G75280	1049.67	-0.331156	0.0900036	-3.67937	0.000233813	0.002803
AT5G47770	387.548	0.379498	0.103158	3.67881	0.000234325	0.0028074
AT5G09290	17.544	2.19383	0.596418	3.67835	0.000234743	0.00281068
AT5G51010	565.971	-0.402809	0.109521	-3.67792	0.000235148	0.00281378
AT5G47610	80.1343	-0.773776	0.210495	-3.67598	0.000236933	0.00283339
AT1G30410	304.437	0.660258	0.179626	3.67574	0.000237161	0.00283436
AT4G33430	254.744	0.573437	0.156149	3.67237	0.000240309	0.00286844
AT5G45920	16.5306	-1.55684	0.423929	-3.6724	0.000240279	0.00286844
AT1G65040	254.336	0.881577	0.24017	3.67064	0.000241944	0.00288618
AT3G09490	24.6518	1.74054	0.474326	3.6695	0.000243023	0.00289727
AT1G51140	648.357	-0.354362	0.0966174	-3.66768	0.000244759	0.00291617
AT5G11590	225.295	-0.591756	0.161369	-3.6671	0.000245312	0.00292097
AT2G28500	22.6577	1.72003	0.469255	3.66545	0.000246904	0.00293811
AT5G54270	54346.1	-0.288152	0.078651	-3.66368	0.000248621	0.00295673
AT3G45130	8.35865	2.78215	0.759595	3.66268	0.000249594	0.00296647
AT1G16720	3840.08	-0.212717	0.0580862	-3.66209	0.000250163	0.00297092
AT1G24145	112.348	1.22342	0.334088	3.66198	0.000250275	0.00297092
AT5G53890	171.023	-0.488551	0.133476	-3.66022	0.000252003	0.0029896
AT2G35840	1409.32	-0.324472	0.0886735	-3.65918	0.000253026	0.00299878
AT2G44210	2160.06	-0.273878	0.0748482	-3.65912	0.000253087	0.00299878
AT4G30850	10.6122	2.45079	0.670042	3.65767	0.000254514	0.00301386
AT3G23820	1451.99	-0.363893	0.0994993	-3.65725	0.000254939	0.00301704
AT4G23540	148	0.503943	0.137956	3.65292	0.000259277	0.00306649
AT5G49980	430.805	-0.390919	0.107102	-3.64998	0.000262264	0.00309993
AT1G14170	40.4543	0.966032	0.264716	3.64932	0.000262934	0.00310596
AT3G61890	411.291	-0.676321	0.185375	-3.64839	0.000263886	0.0031153
AT1G17620	101.546	0.777619	0.213165	3.64797	0.000264323	0.00311856
AT4G23270	237.651	0.725632	0.198925	3.64776	0.000264534	0.00311915
AT5G63980	425.726	-0.490942	0.13461	-3.64715	0.000265161	0.00312464
AT5G13710	414.849	0.359937	0.098703	3.64666	0.000265668	0.00312871
AT1G65490	985.391	0.508071	0.139348	3.64607	0.000266286	0.00313409
AT1G17890	157.127	0.575109	0.157793	3.6447	0.000267708	0.0031489
AT1G23710	196.792	0.934988	0.256579	3.64405	0.000268378	0.00315487
AT3G26320	40.3733	-1.03435	0.28404	-3.64155	0.000271001	0.00318377
AT2G17820	906.373	-0.327924	0.0900921	-3.63987	0.00027277	0.00320261
AT1G66160	68.455	1.3247	0.36396	3.63968	0.000272979	0.00320312
AT1G48630	155.29	0.618325	0.170015	3.63689	0.000275952	0.00323604
AT2G23390	531.877	-0.314933	0.0866111	-3.63617	0.000276721	0.00324309
AT1G65900	42.9033	-0.883799	0.243221	-3.63373	0.000279352	0.00327195
AT1G31490	6.86514	-3.20732	0.882744	-3.63335	0.000279764	0.00327479
AT1G31650	440.945	-0.332643	0.0915692	-3.63269	0.000280482	0.00328122
AT1G29340	613.838	0.55907	0.153935	3.63187	0.000281377	0.0032897
AT1G11890	293.381	0.444759	0.122476	3.6314	0.000281891	0.00329173
AT1G69870	619.459	-0.545712	0.150276	-3.63141	0.000281877	0.00329173
AT5G18380	1088.18	0.31268	0.0861745	3.62846	0.000285123	0.00332746
AT4G04220	89.5856	0.712164	0.196289	3.62815	0.000285459	0.00332938
AT2G30620	868.824	-0.389889	0.107468	-3.62797	0.000285657	0.00332969
AT4G09770	6.94485	3.39655	0.936365	3.62738	0.000286312	0.00333532
AT5G66310	115.261	-0.902031	0.248684	-3.62722	0.000286486	0.00333533
AT3G22104	322.148	-0.456652	0.125907	-3.6269	0.00028684	0.00333745
AT3G02090	1771.41	0.229942	0.0634125	3.62613	0.000287706	0.00334551
AT5G04560	447.403	0.367627	0.101406	3.6253	0.000288623	0.00335349
AT5G20500	374.196	0.394344	0.108782	3.62511	0.000288844	0.00335349
AT5G50890	39.5508	-0.97891	0.270041	-3.62505	0.000288912	0.00335349
AT3G28210	20.7141	1.74619	0.481797	3.62433	0.000289708	0.00335871
AT5G53760	241.958	-0.534218	0.147394	-3.62443	0.000289605	0.00335871
AT5G44110	242.805	0.524141	0.144726	3.62162	0.000292767	0.00339213
AT1G62800	58.9798	-0.99435	0.274637	-3.6206	0.000293916	0.0034026
AT3G54640	276.85	-0.520481	0.143759	-3.62051	0.000294022	0.0034026
AT2G17840	353.448	-0.795249	0.219706	-3.6196	0.000295062	0.00340853
AT3G57540	54.3151	-1.01328	0.279938	-3.61965	0.000295003	0.00340853
AT4G34980	1124.83	-0.436185	0.120498	-3.61985	0.000294776	0.00340853
AT2G44840	20.3347	1.79164	0.49509	3.61881	0.000295961	0.00341688
AT2G37970	197.048	0.545721	0.150899	3.61646	0.000298666	0.00344605
AT3G62590	52.0371	-0.833966	0.230675	-3.61533	0.00029996	0.00345891
AT3G14170	28.3351	1.18337	0.327366	3.61483	0.000300547	0.00346363
AT5G57350	2695.73	-0.355608	0.0984143	-3.61338	0.000302237	0.00348102
AT4G15700	28.9778	-1.54206	0.426829	-3.61283	0.000302871	0.00348626
AT4G10955	43.9224	-0.985312	0.272777	-3.61215	0.000303673	0.00349342
AT4G18910	97.7075	-0.733917	0.203259	-3.61075	0.000305308	0.00351014
AT5G43450	154.566	-0.70331	0.194881	-3.60892	0.000307473	0.00353293
AT5G02490	1149.4	1.90554	0.528058	3.60858	0.000307873	0.00353543
AT4G00700	175.958	1.90554	0.52851	3.6055	0.000311558	0.00357562
AT1G62200	116.686	-0.555126	0.154001	-3.60469	0.000312523	0.00358245
AT1G68790	253.671	-0.473389	0.131322	-3.6048	0.000312389	0.00358245
AT2G29110	28.475	1.92091	0.53292	3.60449	0.000312769	0.00358314
AT1G23390	501.08	0.864764	0.240061	3.60227	0.000315457	0.00361181
AT1G17600	186.024	0.568079	0.157724	3.60173	0.000316103	0.00361584
AT4G02590	120.507	-0.552512	0.153408	-3.60158	0.000316292	0.00361584
AT5G61190	110.645	0.637583	0.177032	3.60151	0.000316369	0.00361584
AT2G27230	228.184	-0.516088	0.143314	-3.6011	0.00031687	0.00361942
AT1G65610	6.7	2.95618	0.820961	3.60088	0.000317139	0.00362036
AT5G16000	186.198	-0.735148	0.204174	-3.6006	0.000317486	0.00362218
AT5G03320	174.948	0.591306	0.164237	3.60032	0.000317822	0.00362388
AT5G10930	830.134	-0.734213	0.203942	-3.60012	0.000318074	0.00362462
AT4G24620	725.999	-0.364675	0.101319	-3.59928	0.000319106	0.00363424
AT1G63120	141.9	0.574859	0.15973	3.59894	0.000319515	0.00363507
AT5G52020	6.8006	2.98417	0.829187	3.59891	0.000319554	0.00363507
AT5G07770	55.9651	0.951967	0.264528	3.59875	0.000319757	0.00363524
AT5G45470	457.361	0.501727	0.139434	3.5983	0.000320305	0.00363933
AT5G41620	20.5502	-1.81635	0.505132	-3.59579	0.000323409	0.00367244
AT4G19230	35.5846	1.09858	0.305704	3.59363	0.000326106	0.0037009
AT4G15490	442.012	-0.391047	0.108823	-3.59344	0.000326346	0.00370146
AT1G14150	629.666	-0.39952	0.111189	-3.59317	0.00032668	0.00370203
AT1G23290	362.992	0.419924	0.11687	3.59309	0.000326779	0.00370203
AT3G10340	64.6222	-0.823898	0.229317	-3.59283	0.000327102	0.00370352
AT1G08930	418.344	0.628321	0.174905	3.59236	0.000327702	0.00370815
AT5G06710	76.0792	-0.701109	0.195268	-3.5905	0.000330044	0.00373247
AT3G13950	34.8548	1.69985	0.473627	3.58901	0.000331941	0.00374954
AT3G62120	735.509	0.361669	0.100767	3.58915	0.000331755	0.00374954
AT1G55330	72.6221	0.833956	0.23238	3.58876	0.000332249	0.00375083
AT1G04820	852.525	0.436443	0.121626	3.58839	0.00033272	0.00375177
AT5G46710	44.5411	1.21605	0.338877	3.58847	0.000332617	0.00375177
AT2G29980	410.254	0.512251	0.142777	3.58777	0.000333521	0.00375862
AT2G22080	107.406	-0.656252	0.182986	-3.58635	0.000335346	0.00377698
AT5G54380	100.754	0.788197	0.219888	3.58453	0.000337685	0.00380111
AT2G13810	129.856	2.74265	0.765279	3.58386	0.00033855	0.00380642
AT5G24735	171.313	-0.514839	0.143652	-3.58394	0.000338446	0.00380642
AT1G58070	27.6383	1.61572	0.450901	3.5833	0.000339277	0.00381018
AT1G72040	138.782	0.539511	0.150557	3.58344	0.000339096	0.00381018
AT2G33040	1523.83	0.289058	0.080686	3.5825	0.000340316	0.00381963
AT5G43900	754.53	0.370513	0.103459	3.58125	0.000341954	0.00383579
AT5G57655	472.528	0.373811	0.104429	3.57957	0.000344162	0.00385832
AT1G22400	91.2845	2.23348	0.624081	3.57882	0.000345144	0.00386709
AT1G49740	224.807	-0.430692	0.120382	-3.5777	0.000346632	0.00388152
AT3G16030	73.7508	0.815896	0.228122	3.57658	0.000348122	0.00389594
AT1G26150	177.627	-0.661234	0.184972	-3.57478	0.00035052	0.00392052
AT5G56350	367.393	0.523308	0.146402	3.57445	0.000350967	0.00392325
AT1G52080	92.5206	-0.749653	0.209766	-3.57376	0.000351895	0.00393135
AT5G55100	259.77	0.415955	0.116428	3.57266	0.000353381	0.00394568
AT1G66140	61.5012	-0.793484	0.222243	-3.57035	0.000356505	0.0039714
AT1G80060	10.9115	-1.92066	0.537925	-3.57049	0.000356316	0.0039714
AT5G02290	472.981	0.607158	0.170035	3.57079	0.0003559	0.0039714
AT5G41580	64.3942	-0.76493	0.214244	-3.57037	0.000356482	0.0039714
AT1G22690	241.617	-0.514255	0.144124	-3.56813	0.000359533	0.00400283
AT1G31812	1380.61	-0.338147	0.094795	-3.56715	0.000360891	0.00401564
AT3G25290	40.4031	1.0661	0.298913	3.56658	0.000361665	0.0040202
AT5G48657	68.5143	1.41667	0.397209	3.56655	0.000361716	0.0040202
AT4G16780	132.25	0.623231	0.174839	3.5646	0.000364413	0.00404785
AT5G55530	107.276	-0.636579	0.178633	-3.56361	0.000365792	0.00406083
AT1G70290	682.011	0.602327	0.169052	3.56297	0.00036669	0.00406847
AT4G14440	213.648	-0.787258	0.220975	-3.56266	0.000367121	0.00407093
AT2G46100	491.481	-0.346123	0.0971792	-3.5617	0.000368467	0.00408351
AT1G35350	287.564	0.491389	0.138007	3.56062	0.000369985	0.00409564
AT2G31360	129.447	-0.659353	0.185179	-3.56062	0.000369975	0.00409564
AT5G04940	164.565	-0.486397	0.136629	-3.55999	0.000370866	0.00410305
AT4G15233	51.7794	-0.828865	0.232853	-3.55961	0.000371405	0.00410667
AT3G09970	198.54	-0.476109	0.133787	-3.55872	0.000372666	0.00411826
AT2G34070	236.489	0.430297	0.120971	3.55704	0.000375062	0.00414237
AT1G69760	154.92	-0.639432	0.179805	-3.55626	0.00037617	0.00415035
AT2G17130	146.747	0.685171	0.192668	3.55623	0.000376213	0.00415035
AT3G09390	1187.78	-0.616619	0.173465	-3.55471	0.000378392	0.00417201
AT4G27350	44.0185	1.06588	0.300037	3.5525	0.000381584	0.0042048
AT3G49140	366.545	0.411473	0.115889	3.5506	0.000384359	0.00423297
AT3G17180	3.6802	-4.42227	1.24636	-3.54814	0.000387954	0.00426771
AT5G47850	21.1846	2.16585	0.61041	3.54819	0.000387884	0.00426771
AT5G66190	11532.9	-0.347149	0.0978603	-3.5474	0.000389057	0.00427741
AT3G11340	150.887	2.76625	0.780482	3.54429	0.000393678	0.00432331
AT3G27280	48.5181	0.84886	0.239501	3.54429	0.000393674	0.00432331
AT2G06530	414.19	0.468991	0.132353	3.54349	0.000394872	0.00433244
AT2G31870	46.1514	0.867662	0.244865	3.54343	0.000394957	0.00433244
AT1G71810	498.514	-0.334324	0.0943716	-3.54263	0.000396157	0.00434315
AT3G22930	13.7502	1.81476	0.512409	3.54162	0.000397673	0.0043573
AT3G60961	2.90019	4.69468	1.32581	3.54099	0.000398634	0.00436536
AT5G11200	558.432	0.29933	0.0845885	3.53866	0.000402158	0.00440146
AT1G51790	57.736	0.923772	0.261088	3.53817	0.000402913	0.00440592
AT3G05490	128.019	0.613394	0.173368	3.5381	0.000403021	0.00440592
AT3G51340	22.3465	1.60394	0.453502	3.5368	0.000405015	0.00442522
AT2G41530	505.152	-0.349428	0.0988212	-3.53596	0.00040629	0.00443665
AT2G23840	420.969	-0.373891	0.105761	-3.53524	0.000407405	0.00444632
AT5G23900	349.99	0.479013	0.135528	3.53442	0.000408671	0.00445762
AT5G04060	146.455	-0.495865	0.140314	-3.53396	0.000409381	0.00446285
AT3G43810	329.147	0.407177	0.115249	3.53303	0.000410819	0.00447601
AT1G26850	1321.27	-0.265744	0.075253	-3.53134	0.000413456	0.00449968
AT5G53710	9.97538	-2.10115	0.594992	-3.53139	0.00041338	0.00449968
AT4G31350	143.846	-0.50456	0.142888	-3.53115	0.00041375	0.00450035
AT4G16490	1195.33	-0.470524	0.133281	-3.53031	0.000415065	0.00451211
AT2G01650	211.838	0.551853	0.156384	3.52883	0.000417405	0.004535
AT1G53510	254.007	-0.473678	0.134282	-3.52749	0.000419519	0.00455541
AT2G22470	21.4009	1.4795	0.419539	3.52648	0.00042113	0.00457035
AT1G71970	86.9347	-0.683882	0.193966	-3.52578	0.000422243	0.00457985
AT5G60950	47.9794	1.08224	0.306974	3.5255	0.000422679	0.00458203
AT3G04140	584.355	-0.338267	0.0959794	-3.52437	0.000424494	0.00459912
AT1G24580	160.204	-0.592481	0.168157	-3.52337	0.000426091	0.00461384
AT2G28890	393.992	0.471715	0.133915	3.5225	0.000427492	0.00462642
AT1G79340	477.509	0.351336	0.0998088	3.5201	0.000431391	0.00466601
AT1G09250	78.4696	0.935897	0.265897	3.51977	0.000431925	0.00466918
AT1G22770	595.686	-0.348475	0.0990571	-3.51792	0.000434936	0.0046991
AT1G78860	8.14968	2.96616	0.843362	3.51706	0.00043635	0.00471175
AT5G26920	546.413	1.49795	0.426036	3.51602	0.000438072	0.00472771
AT5G42050	2402.86	0.672149	0.191198	3.51546	0.000438988	0.00473237
AT5G43310	354.631	-0.397627	0.113108	-3.51546	0.000438992	0.00473237
AT1G58420	30.8459	1.40917	0.401112	3.51316	0.000442818	0.00477095
AT5G04660	83.0345	0.687655	0.195752	3.51288	0.00044327	0.00477316
AT5G03290	497.685	0.361895	0.103028	3.51259	0.000443768	0.00477587
AT4G31450	363.903	-0.522594	0.148848	-3.51093	0.000446545	0.00480308
AT4G24570	330.582	1.3303	0.378992	3.5101	0.000447943	0.00481445
AT5G67280	272.69	-0.508617	0.144905	-3.51001	0.000448099	0.00481445
AT5G40890	1129.96	0.334348	0.0952618	3.50978	0.000448483	0.00481591
AT3G60470	10.9292	3.76687	1.07372	3.50823	0.000451094	0.00484126
AT2G14520	40.7031	-0.917735	0.261665	-3.50729	0.0004527	0.00485581
AT1G48000	3.87915	-4.49547	1.28191	-3.50686	0.000453422	0.00486086
AT3G61860	206.754	0.462518	0.131921	3.50601	0.000454885	0.00487384
AT2G37480	200.615	-0.464649	0.13262	-3.50362	0.000458979	0.00491498
AT4G37980	1501.18	-0.307854	0.0879532	-3.5002	0.00046491	0.00497574
AT3G24520	134.791	-0.578528	0.165291	-3.50005	0.000465175	0.00497583
AT2G46330	149.95	0.764003	0.218347	3.49903	0.000466948	0.00499203
AT3G16720	122.363	1.11786	0.319626	3.49738	0.000469844	0.00502022
AT3G06530	278.077	0.448845	0.128343	3.49723	0.000470119	0.00502039
AT3G27170	447.316	-0.371328	0.106184	-3.49704	0.000470449	0.00502114
AT5G16010	700.851	-0.305908	0.0875194	-3.49531	0.000473504	0.00505097
AT3G16360	28.5132	-1.24163	0.355305	-3.49455	0.000474865	0.00506269
AT5G16630	170.586	-0.572171	0.164007	-3.48871	0.000485361	0.00517156
AT5G50570	44.1205	1.65624	0.474761	3.48857	0.00048561	0.00517156
AT3G25010	116.83	1.87581	0.537732	3.48838	0.000485966	0.00517251
AT5G04080	41.3386	-1.05718	0.303142	-3.48741	0.000487717	0.00518829
AT1G09010	408.337	-0.357604	0.102616	-3.48488	0.000492357	0.00523062
AT1G15790	64.5541	0.948074	0.272053	3.48488	0.000492353	0.00523062
AT1G60260	308.665	-0.494028	0.141766	-3.4848	0.000492507	0.00523062
AT1G06770	73.5228	0.669035	0.192016	3.48428	0.000493471	0.00523798
AT3G50800	26.501	1.46857	0.421704	3.48247	0.000496811	0.00527055
AT3G56705	200.64	0.595575	0.171044	3.482	0.000497676	0.00527684
AT2G42610	51.6975	-0.945421	0.271592	-3.48103	0.000499487	0.00529314
AT3G63530	78.0999	-0.666751	0.191579	-3.48029	0.000500878	0.00530497
AT4G01250	46.8626	1.25396	0.360369	3.47965	0.000502076	0.00531476
AT4G02715	223.038	-0.686808	0.197437	-3.47861	0.000504019	0.0053295
AT5G25840	76.6155	-0.87367	0.251153	-3.47864	0.000503969	0.0053295
AT4G02420	546.71	0.43441	0.124953	3.47659	0.000507827	0.00536683
AT3G04840	1612.7	0.396993	0.114222	3.47564	0.000509635	0.005383
AT4G36090	154.651	0.57865	0.16654	3.47455	0.000511719	0.00539912
AT1G06040	1868.85	-0.288681	0.0830826	-3.47462	0.000511568	0.00539912
AT4G12600	163.271	0.643817	0.185368	3.47318	0.000514321	0.00542362
AT3G06125	505.264	-0.476089	0.137116	-3.47216	0.00051628	0.00544131
AT1G16850	19.1013	-1.33511	0.384597	-3.47144	0.00051767	0.00544489
AT1G21680	728.851	-0.347575	0.100125	-3.47141	0.000517731	0.00544489
AT4G27740	78.9383	0.756161	0.217813	3.4716	0.000517363	0.00544489
AT5G56460	64.9629	0.892835	0.257197	3.4714	0.000517744	0.00544489
AT4G29080	111.581	-0.715281	0.206225	-3.46845	0.000523479	0.00550222
AT5G05590	28.3523	1.09122	0.314646	3.46809	0.00052417	0.00550649
AT5G52830	7.29811	-2.53798	0.731958	-3.46739	0.000525534	0.00551782
AT5G04720	447.884	0.665158	0.191902	3.46613	0.000528004	0.00554075
AT1G09060	508.796	0.345591	0.0997128	3.46587	0.000528526	0.00554322
AT1G03380	580.046	-0.349403	0.100838	-3.465	0.000530234	0.00555812
AT4G34680	120.456	-0.682477	0.197013	-3.46413	0.000531959	0.00557017
AT5G44565	10.2295	-2.05275	0.592563	-3.46419	0.000531824	0.00557017
AT4G33240	1051.44	-0.264086	0.0762417	-3.4638	0.000532613	0.00557401
AT3G22120	98.3195	0.788517	0.227668	3.46345	0.000533304	0.00557822
AT1G04600	28.6201	1.23682	0.357224	3.46231	0.000535553	0.00559872
AT2G32200	4.28795	4.4846	1.29561	3.46138	0.000537408	0.00561508
AT5G15170	92.7717	-0.603627	0.174419	-3.46078	0.000538608	0.00562458
AT3G09830	261.673	0.750507	0.216883	3.46043	0.000539317	0.00562895
AT2G27740	12.0052	1.97627	0.571133	3.46027	0.000539641	0.00562931
AT5G37540	56.6271	1.09327	0.316233	3.45716	0.000545891	0.00569143
AT3G26580	242.541	-0.494554	0.143088	-3.45628	0.00054768	0.00570702
AT5G28300	175.075	-0.745953	0.215975	-3.4539	0.000552552	0.00575159
AT5G58120	636.475	0.556839	0.161214	3.45404	0.000552266	0.00575159
AT4G21390	44.1657	-1.07181	0.310342	-3.45363	0.000553094	0.00575413
AT2G47600	339.564	-0.369631	0.107055	-3.45271	0.000554994	0.00576771
AT5G17420	62.1317	1.03812	0.300668	3.45271	0.000554985	0.00576771
AT3G58010	268.109	-0.386282	0.111885	-3.45248	0.000555458	0.00576943
AT2G01450	474.521	0.43035	0.124681	3.4516	0.000557278	0.00578523
AT1G69730	694.421	0.344976	0.0999715	3.45074	0.00055905	0.00579173
AT2G30390	1523.45	-0.287137	0.0832089	-3.4508	0.000558922	0.00579173
AT3G52890	188.291	-0.601278	0.174236	-3.45094	0.000558641	0.00579173
AT5G66620	114.228	0.751446	0.217765	3.45072	0.000559101	0.00579173
AT1G70690	21.843	1.77192	0.513541	3.4504	0.000559762	0.00579238
AT5G22800	1125.05	-0.325831	0.0944296	-3.45052	0.000559511	0.00579238
AT2G20530	117.572	0.530269	0.153701	3.44999	0.000560605	0.00579801
AT4G30990	290.384	0.424147	0.122957	3.44955	0.000561526	0.00580443
AT2G41090	6989.26	0.362415	0.105093	3.44853	0.00056364	0.00582318
AT2G01420	227.764	0.655555	0.190166	3.44728	0.000566271	0.00584724
AT3G08970	29.7691	1.25275	0.36343	3.44702	0.000566816	0.00584974
AT4G01026	223.808	-0.434839	0.126229	-3.44483	0.000571425	0.00589418
AT5G48450	41.4252	1.04446	0.303266	3.44405	0.000573064	0.00590792
AT2G04795	29.0866	-1.34929	0.391902	-3.44294	0.000575433	0.00592919
AT5G01950	131.177	0.608357	0.176761	3.4417	0.000578078	0.00595328
AT1G25560	250.138	0.900824	0.261903	3.43954	0.000582708	0.00599777
AT3G09520	40.3624	1.07682	0.313095	3.43928	0.000583264	0.00600031
AT4G03560	1123.64	-0.253211	0.0736645	-3.43736	0.000587421	0.00603952
AT5G16530	43.3755	-1.09591	0.318835	-3.43723	0.0005877	0.00603952
AT3G13560	73.9505	0.79701	0.23189	3.43702	0.000588164	0.00604108
AT3G13330	959.295	0.606677	0.176561	3.43608	0.000590186	0.00605864
AT1G09430	662.236	0.297456	0.0865727	3.43591	0.000590558	0.00605925
AT4G22010	88.5715	0.686526	0.199879	3.4347	0.000593203	0.00608316
AT5G61410	7759.21	-0.283617	0.0826054	-3.43339	0.000596072	0.00610934
AT1G73680	254.446	-0.538305	0.156828	-3.43246	0.000598138	0.00612727
AT1G23840	34.4061	1.15832	0.337683	3.4302	0.000603127	0.00617512
AT3G49780	34.5953	1.44368	0.420912	3.42987	0.000603873	0.00617948
AT5G23020	54.3627	-3.01497	0.879307	-3.42881	0.000606237	0.00620039
AT1G19180	192.611	0.969429	0.282798	3.428	0.000608054	0.00621077
AT1G29950	210.012	-0.476618	0.139046	-3.42778	0.000608534	0.00621077
AT4G33050	1127.03	1.09214	0.318603	3.42791	0.000608253	0.00621077
AT5G05580	663.375	-0.376746	0.109903	-3.42798	0.000608089	0.00621077
AT3G25610	182.821	1.04755	0.30574	3.42628	0.000611902	0.00624185
AT1G72650	212.559	-0.430298	0.1256	-3.42593	0.000612694	0.00624665
AT4G03520	1332.87	-0.269051	0.0785375	-3.42577	0.000613067	0.00624716
AT1G51805	2403.52	-0.252543	0.0737465	-3.42447	0.000615999	0.00626719
AT2G21960	1022.24	-0.259449	0.0757634	-3.42447	0.000616004	0.00626719
AT3G01860	109.112	-0.595694	0.173942	-3.42467	0.000615542	0.00626719
AT5G54390	520.409	-0.329342	0.0961805	-3.42421	0.000616599	0.00626995
AT4G33760	179.176	0.482379	0.140925	3.42294	0.000619465	0.00629579
AT3G13100	142.029	1.08895	0.318346	3.42064	0.000624743	0.00634609
AT1G16960	40.3344	-0.852847	0.249493	-3.41832	0.00063009	0.00639704
AT1G66465	19.4203	2.17524	0.636498	3.41752	0.000631947	0.00641254
AT1G71880	819.769	0.530059	0.155172	3.41595	0.000635603	0.00643507
AT2G03505	14.7111	-1.8005	0.527077	-3.416	0.000635474	0.00643507
AT2G16600	1247.7	0.389542	0.114027	3.41621	0.000634988	0.00643507
AT3G04630	67.6869	-0.740207	0.216698	-3.41585	0.000635829	0.00643507
AT3G21950	52.8118	-0.886017	0.259373	-3.41599	0.000635501	0.00643507
AT4G15430	101.044	0.638268	0.186906	3.41492	0.000638017	0.00645384
AT5G20230	240.944	1.80263	0.527893	3.41477	0.000638366	0.00645399
AT5G13100	444.115	0.433355	0.127003	3.41215	0.000644519	0.00650941
AT5G33320	155.255	-0.578285	0.169478	-3.41215	0.000644515	0.00650941
AT1G13090	772.925	-0.356836	0.104603	-3.41133	0.000646458	0.00652448
AT2G40670	28.0581	-1.16366	0.341126	-3.41124	0.000646685	0.00652448
AT5G19940	4026.86	-0.219724	0.0644417	-3.40965	0.000650461	0.00655586
AT5G52570	531.368	0.296231	0.0868802	3.40965	0.000650473	0.00655586
AT3G18950	224.882	-0.423745	0.124288	-3.40937	0.000651122	0.00655898
AT2G01830	78.0237	-0.710753	0.208492	-3.40901	0.000651983	0.00656055
AT2G38470	700.994	1.13245	0.332183	3.40911	0.00065175	0.00656055
AT5G05460	68.1962	0.871107	0.25554	3.40888	0.000652294	0.00656055
AT1G77280	153.595	-0.472311	0.138588	-3.40803	0.000654336	0.00657767
AT3G57660	322.465	0.337666	0.0990897	3.40768	0.000655181	0.00658275
AT1G55920	527.83	-0.431928	0.126759	-3.40748	0.000655661	0.00658416
AT1G03475	977.286	0.363408	0.106685	3.40635	0.000658375	0.00660798
AT4G13560	248.303	0.698437	0.205078	3.40572	0.000659903	0.00661988
AT2G45820	977.79	-0.292553	0.0859737	-3.40282	0.000666948	0.00668709
AT3G19190	274.296	0.500276	0.147069	3.40164	0.000669818	0.00671239
AT1G60710	795.196	-0.447625	0.131609	-3.40116	0.000671013	0.00672089
AT3G10360	474.953	-0.355658	0.104607	-3.39996	0.000673961	0.00674693
AT4G37640	786.456	0.464119	0.136556	3.39875	0.000676945	0.0067733
AT1G15430	92.2722	0.767748	0.225938	3.39805	0.000678692	0.00678727
AT3G61420	391.909	-0.439365	0.129344	-3.39688	0.000681584	0.00681268
AT1G11190	18.7896	1.44695	0.426097	3.39583	0.000684204	0.00683514
AT4G35270	693.961	-0.34474	0.101527	-3.39556	0.000684891	0.00683514
AT5G51470	2.48121	-4.62636	1.36242	-3.39568	0.000684578	0.00683514
AT4G35180	120.066	2.20383	0.649133	3.39504	0.000686183	0.0068445
AT5G10560	375.124	0.451007	0.132905	3.39346	0.000690152	0.00688056
AT5G20620	290.98	-0.5229	0.154129	-3.39261	0.000692304	0.00689846
AT1G12420	52.286	0.843647	0.248779	3.39116	0.00069598	0.00693152
AT1G18800	102.944	0.579209	0.170901	3.38914	0.000701121	0.00697913
AT1G59590	94.5028	1.15125	0.3398	3.38801	0.000704019	0.00700221
AT1G63820	5.36971	3.44894	1.018	3.38795	0.000704164	0.00700221
AT1G12290	39.8425	1.10525	0.326323	3.38699	0.000706644	0.00702327
AT1G04200	231.094	0.429848	0.126938	3.38629	0.000708452	0.00703763
AT5G60840	91.341	-0.694205	0.205021	-3.38601	0.000709165	0.0070411
AT1G64140	886.3	-0.379549	0.112106	-3.38562	0.00071017	0.00704747
AT3G50480	941.442	1.59014	0.469839	3.38444	0.000713234	0.00707424
AT1G12610	9.06768	2.49228	0.73646	3.38414	0.000714023	0.00707606
AT5G51110	1484.54	-0.239596	0.0708007	-3.38409	0.000714148	0.00707606
AT2G15690	126.934	0.500633	0.14801	3.38242	0.000718512	0.00711565
AT4G36220	2246.4	-0.346689	0.102545	-3.38083	0.000722679	0.00715327
AT4G14090	15.8283	-1.655	0.489587	-3.3804	0.00072381	0.0071608
AT3G11420	129.511	0.533028	0.157722	3.37954	0.000726063	0.00717942
AT1G12440	234.582	0.576066	0.170506	3.37857	0.000728637	0.0072012
AT1G01680	129.998	2.13244	0.631298	3.37787	0.000730498	0.00721326
AT2G16720	33.5316	-0.962298	0.284886	-3.37783	0.000730603	0.00721326
AT3G57470	273.679	0.363009	0.107509	3.37654	0.000734049	0.00724359
AT1G52760	223.675	-0.44652	0.13228	-3.37556	0.000736657	0.00726562
AT1G44446	4319.19	-0.305999	0.0906576	-3.37533	0.00073728	0.00726806
AT2G34510	222.797	0.511436	0.151622	3.3731	0.000743278	0.00732346
AT3G51420	609.458	-0.332343	0.0985367	-3.37278	0.000744138	0.0073282
AT1G79660	80.9584	-0.651765	0.193294	-3.37189	0.000746545	0.00734527
AT3G52840	830.875	-0.399587	0.118507	-3.37186	0.00074663	0.00734527
AT1G09690	709.128	0.432132	0.12818	3.37129	0.000748177	0.00735303
AT5G59290	438.053	0.410266	0.12169	3.37141	0.000747858	0.00735303
AT3G01490	74.7351	-0.740915	0.219807	-3.37075	0.000749629	0.00736355
AT1G09500	9.6634	-2.03985	0.605386	-3.3695	0.000753039	0.0073933
AT3G56240	933.403	-0.422847	0.125524	-3.36865	0.000755384	0.00741256
AT3G22200	482.581	0.395396	0.117398	3.368	0.000757168	0.00742262
AT5G65480	1115.06	-0.24878	0.0738661	-3.36799	0.000757175	0.00742262
AT2G16990	42.3339	-1.1056	0.328287	-3.36778	0.000757756	0.00742455
AT2G20720	23.0704	1.30684	0.38813	3.36701	0.000759877	0.00744157
AT3G57530	876.816	0.495326	0.14718	3.36545	0.000764193	0.00748005
AT3G05320	64.2895	0.738881	0.21958	3.36498	0.000765492	0.00748898
AT1G54790	11.8227	1.63715	0.486904	3.36236	0.000772802	0.00755633
AT4G00710	565.952	-0.343035	0.102028	-3.36218	0.000773297	0.00755633
AT4G37200	448.209	-0.413887	0.123106	-3.36205	0.000773674	0.00755633
AT5G58390	8.76708	-2.83473	0.843181	-3.36195	0.000773937	0.00755633
AT1G16110	76.0229	1.0653	0.316916	3.36148	0.000775257	0.0075654
AT4G03400	229.709	-0.748033	0.222595	-3.36052	0.000777967	0.00758802
AT4G16442	78.0669	-0.634124	0.188759	-3.35943	0.000781035	0.00761411
AT1G01740	52.4033	-0.883003	0.262868	-3.35912	0.000781921	0.00761891
AT5G59680	126.316	1.02822	0.30617	3.35834	0.000784113	0.00763643
AT1G70940	376.156	0.498997	0.148591	3.35818	0.000784575	0.00763709
AT1G71500	2182.03	-0.242426	0.0722058	-3.35743	0.000786707	0.00765398
AT5G06060	470.13	-0.301611	0.0898555	-3.35663	0.000788999	0.00767243
AT5G42710	10.7131	2.02923	0.604746	3.35551	0.000792176	0.00769946
AT3G02840	55.1462	1.50779	0.449423	3.35494	0.000793822	0.00771159
AT4G00520	157.652	-0.487721	0.145388	-3.35461	0.000794764	0.00771481
AT4G03280	9435.21	-0.258177	0.0769634	-3.35455	0.000794951	0.00771481
AT4G23290	1035.16	-0.365586	0.109015	-3.35354	0.000797838	0.00773895
AT3G49810	83.9822	0.604298	0.180252	3.35252	0.000800793	0.00776372
AT5G18060	43.5046	0.922516	0.275364	3.35017	0.000807616	0.00782595
[truncated: 30,835 more rows]

## Sheet: med18
Supplementary Table 4. Log2 fold differences of transcript levels in uninfected med18 relative to the uninfected wild-type control
	baseMean	log2FoldChange	lfcSE	stat	pvalue	padj
AT4G01080	825.792	-2.03493	0.104728	-19.4306	4.25041e-84	7.94275e-80
AT5G59670	421.565	-1.98704	0.111782	-17.776	1.08437e-70	1.01318e-66
AT1G31330	14414.9	-1.03468	0.0609432	-16.9778	1.19933e-64	7.47063e-61
AT4G25100	3485.87	-2.04512	0.121544	-16.8261	1.57047e-63	7.33684e-60
AT3G14420	16175.9	-0.827511	0.0495337	-16.706	1.18484e-62	4.42822e-59
AT3G30720	156.59	3.01422	0.180779	16.6736	2.04059e-62	6.35541e-59
AT1G31580	7017.36	-1.44501	0.0875666	-16.5018	3.56164e-61	9.50805e-58
AT5G42530	3583.2	-1.57449	0.0991554	-15.879	8.85765e-57	2.06904e-53
AT3G22231	963.291	-3.00392	0.18971	-15.8343	1.80497e-56	3.74773e-53
AT2G32880	331.661	1.66272	0.105343	15.7839	4.01677e-56	7.50613e-53
AT4G33010	19497.1	-0.909112	0.0590085	-15.4065	1.48115e-53	2.51621e-50
AT3G22235	1144.61	-2.01127	0.133765	-15.0359	4.27426e-51	6.65609e-48
AT5G50950	2216.03	-1.16946	0.078158	-14.9628	1.2848e-50	1.84685e-47
AT1G21270	603.59	-1.46529	0.0986289	-14.8566	6.30055e-50	8.40989e-47
AT1G13360	518.742	-2.14576	0.147254	-14.5718	4.24473e-48	5.28808e-45
AT5G08640	1016.63	-1.52461	0.104874	-14.5376	7.00021e-48	8.1758e-45
AT2G25510	5144.52	-1.53909	0.108006	-14.2501	4.47611e-46	4.9203e-43
AT5G54610	560.248	-1.65989	0.116602	-14.2356	5.51073e-46	5.72106e-43
AT1G55960	1804.05	-0.977862	0.0693027	-14.11	3.29543e-45	3.24114e-42
AT1G66100	1618.76	-1.87722	0.133155	-14.098	3.90662e-45	3.65015e-42
AT4G13577	117.212	-4.51143	0.320261	-14.0867	4.58243e-45	4.07771e-42
AT3G44310	10741.9	-0.83354	0.0597775	-13.9441	3.41979e-44	2.9048e-41
AT4G14400	5399.38	-0.731785	0.0527316	-13.8775	8.66647e-44	7.04132e-41
AT5G54770	13546.9	-0.770274	0.0556756	-13.835	1.56672e-43	1.21988e-40
AT4G26850	18815.2	-0.690552	0.050305	-13.7273	6.96741e-43	5.208e-40
AT5G48880	1069.12	-1.43455	0.104857	-13.6811	1.31754e-42	9.46956e-40
AT4G01390	98.3257	-4.47105	0.328221	-13.6221	2.96101e-42	2.04934e-39
AT1G78680	780.606	-1.00639	0.0741405	-13.574	5.70889e-42	3.81007e-39
AT1G78570	4671.5	-1.2599	0.0933758	-13.4928	1.72358e-41	1.11064e-38
AT2G16600	791.992	-1.10106	0.0826322	-13.3248	1.66077e-40	1.03449e-37
AT4G13575	1252.36	-1.78169	0.133769	-13.3192	1.79095e-40	1.0796e-37
AT1G68440	668.786	1.22253	0.092921	13.1567	1.55794e-39	8.8222e-37
AT5G38420	27004.2	-1.03381	0.0785633	-13.1589	1.51195e-39	8.8222e-37
AT1G33170	391.233	-1.68928	0.128759	-13.1197	2.5385e-39	1.3952e-36
AT1G64370	1264.65	-1.64315	0.127864	-12.8508	8.51153e-38	4.54443e-35
AT2G46440	782.983	-1.17073	0.0931808	-12.564	3.32868e-36	1.72786e-33
AT2G14560	630.26	-1.98872	0.164164	-12.1142	8.87968e-34	4.48472e-31
AT4G29905	1293.04	1.12943	0.0932626	12.1102	9.32205e-34	4.58424e-31
AT1G08570	2131.32	0.907343	0.0759535	11.946	6.81037e-33	3.26322e-30
AT5G38520	1129.69	-0.802397	0.0673155	-11.9199	9.31734e-33	4.35283e-30
AT1G21250	1353.07	-1.9128	0.161748	-11.8258	2.87302e-32	1.30947e-29
AT2G38750	108.354	-2.20751	0.189941	-11.6221	3.18161e-31	1.41559e-28
AT2G39730	93989.1	-0.715243	0.0625913	-11.4272	3.05857e-30	1.3292e-27
AT5G25140	254.732	-1.6052	0.142043	-11.3008	1.29983e-29	5.52044e-27
AT5G46110	11743.6	-0.601149	0.0532199	-11.2956	1.38027e-29	5.73179e-27
AT3G04210	633.983	-1.42552	0.127102	-11.2155	3.42254e-29	1.39037e-26
AT2G40840	1687.5	-0.970116	0.0865796	-11.2049	3.85775e-29	1.53383e-26
AT5G54270	47699.1	-0.745448	0.0667088	-11.1746	5.42613e-29	2.11246e-26
AT1G42970	26928.2	-0.658195	0.0589648	-11.1625	6.22099e-29	2.37248e-26
AT1G19570	1124.67	-0.961112	0.0862126	-11.1482	7.31007e-29	2.73206e-26
AT2G35260	813.607	-0.883016	0.0792401	-11.1436	7.69797e-29	2.82063e-26
AT1G24147	473.773	-1.1756	0.105675	-11.1247	9.51239e-29	3.41842e-26
AT5G01600	683.014	-2.13411	0.194527	-10.9708	5.28131e-28	1.86211e-25
AT3G14840	378.6	-1.45991	0.134655	-10.8419	2.18013e-27	7.54445e-25
AT5G20010	1110.61	-0.693372	0.0639687	-10.8392	2.24339e-27	7.62223e-25
AT4G21380	290.406	-1.31799	0.123156	-10.7018	9.97965e-27	3.33017e-24
AT3G46970	1270.19	-1.1477	0.110631	-10.3742	3.25108e-25	1.06584e-22
AT4G16860	625.035	-1.11818	0.107947	-10.3586	3.82465e-25	1.23226e-22
AT5G18670	883.363	0.86332	0.083469	10.343	4.50247e-25	1.42606e-22
AT3G44860	784.562	-2.10414	0.204425	-10.293	7.57796e-25	2.36016e-22
AT5G42650	1599.41	-1.07162	0.104233	-10.281	8.58264e-25	2.62924e-22
AT1G73600	9141.04	-1.22006	0.118779	-10.2717	9.45064e-25	2.84845e-22
AT5G48850	49.2805	-3.17265	0.310026	-10.2335	1.40341e-24	4.16277e-22
AT3G01500	18896.6	-0.89111	0.0885924	-10.0585	8.42402e-24	2.45968e-21
AT5G17300	268.105	1.40741	0.141136	9.97199	2.0214e-23	5.81137e-21
AT1G01470	721.541	-1.59174	0.159714	-9.96617	2.14339e-23	6.06871e-21
AT5G54130	611.135	-1.22154	0.122893	-9.93986	2.79229e-23	7.788e-21
AT4G08870	954.478	-1.37783	0.139102	-9.9052	3.95176e-23	1.07203e-20
AT4G16950	1834.87	-0.69855	0.0705247	-9.90503	3.95838e-23	1.07203e-20
AT1G03130	6082.02	-0.766505	0.0776655	-9.86931	5.65502e-23	1.50965e-20
AT3G45140	4958.63	-1.50181	0.152234	-9.86518	5.89307e-23	1.55104e-20
AT1G18830	46.227	4.49289	0.455849	9.85609	6.45145e-23	1.67442e-20
AT5G35480	172.201	-2.13743	0.218411	-9.78631	1.28912e-22	3.29996e-20
AT2G41090	4557.59	-1.02803	0.105205	-9.77163	1.49029e-22	3.76337e-20
AT2G32680	98.5823	-2.53187	0.259539	-9.7553	1.75091e-22	4.36256e-20
AT1G14250	61.9875	-4.25044	0.436072	-9.7471	1.89814e-22	4.66718e-20
AT3G44100	418.644	-0.922192	0.0946266	-9.74559	1.92659e-22	4.67561e-20
AT4G04570	741.965	-1.05741	0.109091	-9.69291	3.23188e-22	7.74283e-20
AT1G55670	6206.36	-0.781857	0.0810974	-9.64096	5.36847e-22	1.26988e-19
AT5G62470	469.969	1.14868	0.119244	9.63306	5.79767e-22	1.35426e-19
AT4G39980	995.713	-0.781208	0.081517	-9.58338	9.39219e-22	2.16681e-19
AT2G44210	1873.84	-0.773188	0.0812825	-9.51234	1.86412e-21	4.24815e-19
AT4G23130	97.7135	-2.30163	0.242182	-9.50371	2.02547e-21	4.56023e-19
AT1G61520	42458.5	-0.542823	0.0572796	-9.47673	2.62372e-21	5.83684e-19
AT1G17100	1773.47	-0.637356	0.0681126	-9.35739	8.17326e-21	1.79687e-18
AT2G24280	2069.94	0.563782	0.0604835	9.32126	1.14963e-20	2.49803e-18
AT5G63320	419.987	-0.935593	0.100927	-9.26997	1.86204e-20	3.99954e-18
AT4G05180	15486	-0.73554	0.0793877	-9.26517	1.94768e-20	4.13593e-18
AT4G04020	5759.58	-1.18567	0.128316	-9.24025	2.45911e-20	5.16329e-18
AT4G14550	225.486	1.22731	0.133031	9.22576	2.81557e-20	5.84606e-18
AT4G03210	105.965	-1.77577	0.193072	-9.19741	3.6667e-20	7.52963e-18
AT2G46820	9153.01	-0.661525	0.0720434	-9.18231	4.21951e-20	8.57064e-18
AT1G30900	134.591	-2.09646	0.229508	-9.13457	6.56654e-20	1.31945e-17
AT5G44070	389.827	-0.978392	0.107188	-9.12778	6.99204e-20	1.39e-17
AT3G53460	684.952	1.23792	0.136672	9.05756	1.33396e-19	2.62397e-17
AT1G51680	2243.39	0.818355	0.0904289	9.04971	1.43353e-19	2.79045e-17
AT1G08830	1235.61	1.00769	0.111558	9.03288	1.67206e-19	3.22121e-17
AT3G28940	716.308	-0.950621	0.105615	-9.00078	2.24115e-19	4.2735e-17
AT4G39730	987.817	-0.745549	0.0833812	-8.94146	3.84069e-19	7.24959e-17
AT2G13360	18038	-0.598741	0.0670595	-8.92849	4.31849e-19	8.06997e-17
AT5G62430	662.869	0.737968	0.0836162	8.82565	1.08823e-18	2.01344e-16
AT1G55210	210.025	-1.03096	0.116913	-8.81819	1.16322e-18	2.13109e-16
AT2G03980	279.49	-1.06823	0.121172	-8.81582	1.18809e-18	2.15552e-16
AT4G11890	79.6735	-2.86496	0.327053	-8.7599	1.95419e-18	3.51134e-16
AT1G70890	172.295	-1.15472	0.131993	-8.74834	2.16523e-18	3.85349e-16
AT1G44446	3952.69	-0.609577	0.0697323	-8.74168	2.29677e-18	4.03597e-16
AT3G47500	909.55	-0.651978	0.0745886	-8.74098	2.31096e-18	4.03597e-16
AT5G65630	356.751	-0.954854	0.109396	-8.7284	2.58294e-18	4.46921e-16
AT1G07890	3200.11	-0.763152	0.0874668	-8.72505	2.6606e-18	4.56133e-16
AT3G06125	427.589	-1.14016	0.130706	-8.72304	2.70837e-18	4.60103e-16
AT1G08380	13377.6	-0.701668	0.0805858	-8.70709	3.11782e-18	5.24889e-16
AT4G24010	101.93	-2.03546	0.233935	-8.70095	3.29121e-18	5.49133e-16
AT1G20620	6352.21	-1.31792	0.151575	-8.69483	3.47334e-18	5.74392e-16
AT1G69260	90.3279	1.77316	0.204291	8.67958	3.97215e-18	6.51119e-16
AT2G36145	429.56	-0.812521	0.0938002	-8.66226	4.62516e-18	7.51569e-16
AT5G09930	192.566	1.8784	0.217151	8.6502	5.14077e-18	8.28151e-16
AT3G06550	1124.05	-0.725919	0.0841881	-8.62259	6.54588e-18	1.0455e-15
AT4G01480	144.313	-1.62837	0.189883	-8.57564	9.85374e-18	1.56048e-15
AT2G21650	504.257	-1.06325	0.124072	-8.56965	1.03796e-17	1.62994e-15
AT2G36630	1293.23	-0.942449	0.110425	-8.53476	1.40444e-17	2.17891e-15
AT5G13170	47.1138	2.39667	0.280831	8.53423	1.41086e-17	2.17891e-15
AT1G32060	20960.6	-0.392471	0.0460501	-8.52271	1.55867e-17	2.38744e-15
AT2G40750	125.099	-1.99592	0.234333	-8.51743	1.63138e-17	2.47851e-15
AT1G51805	2197.98	-0.551963	0.0648416	-8.51248	1.70245e-17	2.56562e-15
AT3G60415	147.121	-1.83396	0.215697	-8.50244	1.85638e-17	2.77521e-15
AT4G27030	991.365	0.599509	0.0706027	8.4913	2.04332e-17	3.03043e-15
AT1G64360	468.23	1.58812	0.187282	8.47986	2.25467e-17	3.31756e-15
AT1G69440	131.339	-1.26762	0.149802	-8.46194	2.62967e-17	3.83911e-15
AT4G22690	1118.14	-1.05013	0.124267	-8.4506	2.89804e-17	4.19811e-15
AT1G48100	928.992	1.28645	0.153919	8.35801	6.37857e-17	9.16895e-15
AT4G37560	321.216	1.04526	0.125233	8.34646	7.03395e-17	1.00339e-14
AT1G52220	2352.67	-0.571329	0.0685231	-8.33775	7.57159e-17	1.0719e-14
AT4G16680	133.764	1.62841	0.195338	8.33637	7.66037e-17	1.07631e-14
AT5G44020	490.322	0.969721	0.116869	8.29748	1.06342e-16	1.48299e-14
AT1G52827	125.832	1.47626	0.178255	8.28173	1.21394e-16	1.68037e-14
AT1G13080	868.189	-0.734044	0.0889992	-8.24776	1.61386e-16	2.21751e-14
AT1G13470	109.26	-2.80174	0.340062	-8.2389	1.73805e-16	2.37072e-14
AT1G24880	671.202	0.756162	0.0918786	8.23001	1.87195e-16	2.53486e-14
AT1G56120	114.252	-2.23852	0.272816	-8.20521	2.30194e-16	3.09471e-14
AT2G46430	223.113	-1.31608	0.16042	-8.20396	2.32599e-16	3.1047e-14
AT5G12140	938.35	0.560567	0.0685618	8.17609	2.93196e-16	3.88579e-14
AT2G30766	459.378	0.983076	0.120764	8.14048	3.93719e-16	5.18128e-14
AT5G59130	492.279	-1.179	0.14517	-8.1215	4.60446e-16	6.01703e-14
AT3G54050	7059.85	-0.467008	0.0578709	-8.06982	7.04019e-16	9.13611e-14
AT2G44940	369.082	-0.928836	0.115172	-8.06475	7.33871e-16	9.45783e-14
AT2G31230	192.851	-1.10647	0.137231	-8.06283	7.45485e-16	9.54169e-14
AT3G53650	42.9144	2.60668	0.323458	8.05878	7.70612e-16	9.79621e-14
AT5G45360	181.518	-1.06674	0.132439	-8.05455	7.9774e-16	1.00726e-13
AT3G15356	83.2846	-1.64792	0.204921	-8.04171	8.85929e-16	1.1111e-13
AT5G59700	139.399	-1.18598	0.147524	-8.03923	9.04083e-16	1.12631e-13
AT1G67900	1411.73	-0.705022	0.0877213	-8.03707	9.20114e-16	1.13869e-13
AT5G40480	335.071	0.88635	0.110764	8.00217	1.22247e-15	1.50291e-13
AT3G17770	650.715	0.721341	0.0904647	7.97374	1.53948e-15	1.86807e-13
AT4G18440	605.852	-0.896213	0.112392	-7.97399	1.53628e-15	1.86807e-13
AT3G45640	683.797	-1.24599	0.156832	-7.94476	1.94561e-15	2.34565e-13
AT1G65930	2161.6	0.565686	0.0712383	7.94076	2.00953e-15	2.40719e-13
AT5G21940	239.826	1.49636	0.188678	7.93075	2.17824e-15	2.59266e-13
AT1G64660	245.731	1.39688	0.176565	7.91144	2.54418e-15	2.99906e-13
AT5G63160	932.588	1.15473	0.145964	7.91107	2.55178e-15	2.99906e-13
AT4G21860	1070.26	-0.563964	0.0713825	-7.90059	2.77584e-15	3.24201e-13
AT1G35710	704.704	-1.27561	0.161602	-7.89351	2.93816e-15	3.41028e-13
AT2G43910	1303.16	0.797018	0.101654	7.84046	4.48893e-15	5.17806e-13
AT2G04450	61.2497	-3.50373	0.447422	-7.83094	4.84231e-15	5.55143e-13
AT1G73870	709.097	-0.727286	0.0932666	-7.79793	6.29307e-15	7.17065e-13
AT2G25080	3412.77	-0.525814	0.0676849	-7.76856	7.93855e-15	8.99077e-13
AT1G65370	109.15	1.37927	0.178437	7.72968	1.07814e-14	1.20759e-12
AT3G02470	12924.1	-0.478891	0.0619557	-7.72956	1.07919e-14	1.20759e-12
AT1G65790	144.48	-1.84565	0.239174	-7.71678	1.1931e-14	1.32711e-12
AT4G38130	515.374	0.621625	0.0805791	7.71446	1.21493e-14	1.3434e-12
AT4G01440	44.4034	-2.11627	0.27454	-7.70842	1.27381e-14	1.40022e-12
AT1G47530	967.556	0.62677	0.0813253	7.70696	1.28852e-14	1.40811e-12
AT5G45380	111.743	-1.96132	0.256825	-7.63681	2.22666e-14	2.41916e-12
AT1G04220	229.189	1.15661	0.15164	7.62737	2.39599e-14	2.58809e-12
AT5G22390	444.052	-0.659265	0.0864447	-7.62643	2.41334e-14	2.59184e-12
AT3G55130	596.392	-0.707925	0.0928806	-7.62188	2.49999e-14	2.66956e-12
AT3G57300	716.397	0.624476	0.0820668	7.60936	2.75448e-14	2.9246e-12
AT1G52040	58.8983	-3.60094	0.473621	-7.60301	2.8933e-14	3.03748e-12
AT1G58290	9726.95	-0.637026	0.0837785	-7.60369	2.87796e-14	3.03748e-12
AT2G34930	155.142	-1.37383	0.180795	-7.59883	2.98813e-14	3.11951e-12
AT5G45470	276.358	-1.12205	0.147819	-7.5907	3.18184e-14	3.30328e-12
AT1G80490	337.099	-0.756333	0.0997167	-7.58481	3.32971e-14	3.43769e-12
AT5G67030	7481.27	-0.559832	0.07395	-7.57041	3.72048e-14	3.82003e-12
AT1G76680	515.875	-0.693102	0.0916956	-7.55873	4.07013e-14	4.15621e-12
AT4G22950	53.9599	1.92972	0.255361	7.55684	4.12987e-14	4.19429e-12
AT4G23670	1645.67	-1.17077	0.154967	-7.55493	4.19081e-14	4.23317e-12
AT3G10340	187.718	1.82905	0.243561	7.50964	5.92925e-14	5.95698e-12
AT3G46780	7235.83	-0.623146	0.0829905	-7.50864	5.97438e-14	5.97022e-12
AT2G29290	689.292	0.690804	0.0920864	7.50169	6.29985e-14	6.26198e-12
AT3G44450	377.322	-0.84236	0.112354	-7.49738	6.51067e-14	6.43729e-12
AT5G66030	400.348	-0.715017	0.0954715	-7.48933	6.92283e-14	6.80879e-12
AT1G52000	472.92	-1.67664	0.224134	-7.48051	7.40333e-14	7.24324e-12
AT4G10340	59874.2	-0.446211	0.0597039	-7.47373	7.79506e-14	7.58679e-12
AT5G54710	260.143	-1.22166	0.163652	-7.46501	8.32956e-14	8.065e-12
AT1G01060	3724.54	0.457723	0.0614927	7.44353	9.80289e-14	9.44261e-12
AT3G48140	1537.4	0.518935	0.0698254	7.43189	1.07057e-13	1.02594e-11
AT5G14970	1396.49	-0.583911	0.0787619	-7.41362	1.22901e-13	1.17176e-11
AT1G23020	184.107	1.29055	0.174346	7.40219	1.33954e-13	1.27066e-11
AT3G21560	506.76	-0.687609	0.0931643	-7.38061	1.57562e-13	1.47958e-11
AT4G37610	226.23	1.91743	0.259784	7.38089	1.57241e-13	1.47958e-11
AT3G09450	330.735	-1.09392	0.148258	-7.37852	1.60058e-13	1.4955e-11
AT3G18290	2270.85	0.677196	0.0918091	7.37613	1.62963e-13	1.51507e-11
AT3G22060	96.7631	-1.57807	0.21428	-7.36452	1.77783e-13	1.64467e-11
AT4G37980	1336.72	-0.713498	0.0970262	-7.35366	1.9285e-13	1.77526e-11
AT4G17880	800.348	-0.659173	0.0897846	-7.34173	2.10859e-13	1.93153e-11
AT4G34950	396.809	-1.72355	0.234945	-7.33599	2.20084e-13	2.00431e-11
AT4G40040	2033.62	0.565139	0.077042	7.33547	2.20949e-13	2.00431e-11
AT4G37930	24035	-0.48983	0.0668279	-7.32971	2.30644e-13	2.08215e-11
AT5G46260	211.58	-1.03122	0.140761	-7.32602	2.37089e-13	2.13004e-11
AT4G08850	579.126	-0.968484	0.132313	-7.31962	2.48673e-13	2.22342e-11
AT5G11790	816.196	-0.864081	0.118217	-7.30929	2.68547e-13	2.38968e-11
AT1G29400	1139.51	-0.613558	0.0839696	-7.3069	2.73367e-13	2.41137e-11
AT5G17220	49.4484	-2.19186	0.299975	-7.30681	2.73565e-13	2.41137e-11
AT1G22070	213.244	-0.965377	0.132152	-7.30506	2.7714e-13	2.43141e-11
AT5G10140	37.8659	7.68276	1.05455	7.28531	3.20942e-13	2.80254e-11
AT3G45860	308.855	-1.53884	0.211476	-7.27667	3.42154e-13	2.97387e-11
AT5G04930	587.753	-0.966734	0.133169	-7.25947	3.88598e-13	3.36191e-11
AT2G43590	56.4315	3.18527	0.438896	7.25746	3.94432e-13	3.38108e-11
AT5G56010	9687.2	-0.510325	0.0703118	-7.25803	3.9277e-13	3.38108e-11
AT2G40270	508.154	-0.628677	0.0866726	-7.25347	4.06242e-13	3.46641e-11
AT2G01860	137.822	1.07408	0.148171	7.24897	4.1996e-13	3.56718e-11
AT4G35250	1840.66	-0.477931	0.0661407	-7.22597	4.97523e-13	4.20689e-11
AT2G46800	492.841	0.702819	0.097364	7.21846	5.25781e-13	4.40595e-11
AT1G08450	460.108	-1.06575	0.147638	-7.21869	5.24896e-13	4.40595e-11
AT3G02090	1930.56	0.45231	0.0626883	7.21522	5.38469e-13	4.49213e-11
AT3G56400	639.206	-1.13353	0.15715	-7.21309	5.46962e-13	4.54271e-11
AT3G26070	1401.75	-0.492745	0.0683982	-7.20407	5.84431e-13	4.83242e-11
AT3G47470	54385.7	-0.524683	0.0728743	-7.19984	6.02839e-13	4.96267e-11
AT1G15690	7408.52	-0.457232	0.0635818	-7.19124	6.42071e-13	5.25156e-11
AT5G63420	185.329	1.04046	0.144691	7.19092	6.43553e-13	5.25156e-11
AT1G64900	832.502	-0.791068	0.110243	-7.17568	7.19493e-13	5.84572e-11
AT2G22980	174.343	1.07848	0.150379	7.17172	7.40596e-13	5.99114e-11
AT3G54890	34526.6	-0.673266	0.0942521	-7.14325	9.11524e-13	7.34209e-11
AT4G10770	946.081	-0.546853	0.076586	-7.14038	9.30738e-13	7.46468e-11
AT1G13350	115.896	1.14223	0.160053	7.13659	9.56782e-13	7.64077e-11
AT2G11225	287.387	0.753118	0.105685	7.12604	1.03301e-12	8.2144e-11
AT5G66052	264.492	1.2154	0.170629	7.12308	1.05542e-12	8.35703e-11
AT1G69720	65.6776	-1.51308	0.212783	-7.11092	1.15269e-12	9.08872e-11
AT3G49160	85.0284	-1.46575	0.206198	-7.10843	1.17374e-12	9.21584e-11
AT4G13495	1089.31	-0.675967	0.0952212	-7.09891	1.25745e-12	9.83181e-11
AT3G47580	241.649	0.825959	0.116416	7.0949	1.29446e-12	1.0079e-10
AT5G53450	1056.31	0.714881	0.100803	7.09183	1.32347e-12	1.02621e-10
AT1G72930	1977.69	-0.727853	0.10271	-7.08648	1.3757e-12	1.05814e-10
AT2G22370	18.9106	-7.5115	1.05998	-7.08645	1.37597e-12	1.05814e-10
AT1G80070	2664.93	0.383164	0.0541739	7.07285	1.51784e-12	1.16245e-10
AT1G52870	3378.86	-0.859919	0.121601	-7.07164	1.53109e-12	1.16781e-10
AT1G06180	41.7743	2.11908	0.299758	7.06929	1.55728e-12	1.18296e-10
AT3G55040	478.275	-0.622705	0.0881335	-7.06548	1.60068e-12	1.21101e-10
AT5G63850	472.896	-1.02324	0.144901	-7.06166	1.64523e-12	1.23969e-10
AT4G14960	2216.75	0.759258	0.107682	7.0509	1.77759e-12	1.33405e-10
AT1G69480	140.453	1.45103	0.205979	7.04456	1.8605e-12	1.39069e-10
AT3G19720	2070.97	-0.537041	0.0763133	-7.03732	1.9597e-12	1.459e-10
AT3G11010	174.686	-1.77409	0.252139	-7.03618	1.97589e-12	1.46522e-10
AT3G02450	606.168	0.542083	0.0770569	7.03484	1.99489e-12	1.47346e-10
AT2G36880	3512.88	-0.594074	0.0844891	-7.03136	2.04525e-12	1.50471e-10
AT1G36160	2761.06	-0.62845	0.0895261	-7.01974	2.22279e-12	1.62891e-10
AT4G30490	611.392	0.597409	0.085429	6.99305	2.6898e-12	1.96345e-10
AT2G26080	11932.2	-0.332397	0.0475373	-6.99234	2.7034e-12	1.96569e-10
AT5G45820	766.648	-0.723715	0.103543	-6.98953	2.75813e-12	1.99772e-10
AT2G01570	1137.78	0.442936	0.0634619	6.97955	2.96123e-12	2.13654e-10
AT5G10550	272.652	-0.899816	0.129148	-6.96733	3.23016e-12	2.32162e-10
AT4G12600	198.76	1.08394	0.155666	6.96325	3.32501e-12	2.38063e-10
AT3G45260	111.918	-1.13129	0.162784	-6.94964	3.66221e-12	2.61205e-10
AT5G20190	914.182	-0.774888	0.111581	-6.94461	3.79515e-12	2.69658e-10
AT5G09620	961.763	0.482871	0.0695422	6.94357	3.82326e-12	2.70626e-10
AT1G80820	43.4442	2.0505	0.295338	6.9429	3.84142e-12	2.70885e-10
AT5G27560	582.44	-0.604305	0.08708	-6.93965	3.93077e-12	2.76144e-10
AT3G10050	420.705	0.6133	0.0886433	6.91874	4.55687e-12	3.18929e-10
AT3G26210	92.0716	-2.0491	0.296354	-6.91436	4.69968e-12	3.27697e-10
AT1G65260	1328.29	-0.484161	0.0700673	-6.90995	4.84837e-12	3.36808e-10
AT5G64040	11221.3	-0.652363	0.0946064	-6.89556	5.36545e-12	3.71349e-10
AT1G76240	91.5186	-1.23584	0.179393	-6.88899	5.61888e-12	3.87454e-10
AT5G39020	68.7507	-1.72846	0.250921	-6.88845	5.64034e-12	3.87504e-10
AT4G35090	32008.4	-0.608293	0.0883201	-6.88736	5.68356e-12	3.89043e-10
AT5G09660	13677	-0.447805	0.0651238	-6.87621	6.14655e-12	4.19199e-10
AT4G30350	202.046	0.98056	0.142626	6.87503	6.1978e-12	4.21157e-10
AT1G45191	188.739	-1.21896	0.177352	-6.87311	6.28166e-12	4.23774e-10
AT5G66520	216.19	0.861445	0.125327	6.8736	6.26023e-12	4.23774e-10
AT3G50380	843.099	0.537172	0.078176	6.87131	6.36135e-12	4.27606e-10
AT3G10410	376.284	0.640314	0.0932344	6.86779	6.52045e-12	4.3673e-10
AT1G01720	385.993	0.926828	0.135096	6.86054	6.86e-12	4.57832e-10
AT2G17033	246.845	-0.77714	0.113474	-6.84862	7.45665e-12	4.95881e-10
AT5G24210	621.279	-1.20351	0.176466	-6.8201	9.09757e-12	6.02859e-10
AT1G18990	22.3768	4.11592	0.604553	6.8082	9.88261e-12	6.52567e-10
AT1G20160	153.811	-1.2827	0.18906	-6.78461	1.16401e-11	7.65912e-10
AT5G54280	631.636	0.602931	0.0888921	6.78273	1.17924e-11	7.7321e-10
AT2G41940	220.625	-0.809039	0.119401	-6.7758	1.23716e-11	8.08351e-10
AT4G01070	1757.55	-0.526428	0.0777468	-6.77105	1.27848e-11	8.32438e-10
AT3G52430	132.878	-1.46	0.217485	-6.71308	1.90559e-11	1.23645e-09
AT1G73480	1052.4	-0.579715	0.0863858	-6.71076	1.93608e-11	1.25189e-09
AT5G59220	160.675	1.35657	0.202207	6.70883	1.96189e-11	1.2642e-09
AT5G13750	164.647	-0.977765	0.145931	-6.70018	2.08159e-11	1.33672e-09
AT5G19940	3861.9	-0.353559	0.0530417	-6.66568	2.63436e-11	1.6859e-09
AT3G03780	4636.28	-0.411133	0.06175	-6.65803	2.77514e-11	1.76993e-09
AT1G56650	75.051	-1.70805	0.256583	-6.65692	2.79632e-11	1.77738e-09
AT5G13740	774.499	0.698934	0.105174	6.64552	3.0215e-11	1.91399e-09
AT2G32240	2424.94	-0.723961	0.109079	-6.637	3.20127e-11	2.00745e-09
AT4G37910	725.602	0.603894	0.0909866	6.63718	3.19739e-11	2.00745e-09
AT5G55450	43.4279	-2.6697	0.402185	-6.63797	3.18032e-11	2.00745e-09
AT2G29170	66.783	-1.54147	0.232764	-6.62244	3.53309e-11	2.20156e-09
AT5G59680	53.018	-1.86576	0.281735	-6.62239	3.53437e-11	2.20156e-09
AT1G23870	93.6765	1.5208	0.229718	6.62029	3.58503e-11	2.22569e-09
AT5G47540	302.247	0.667499	0.100847	6.61891	3.61866e-11	2.23913e-09
AT3G52710	118.954	-1.02714	0.155369	-6.61098	3.81794e-11	2.35465e-09
AT1G56110	337.183	0.813929	0.123439	6.59376	4.28829e-11	2.63603e-09
AT2G41650	103.593	1.26506	0.192742	6.56349	5.25619e-11	3.22041e-09
AT1G29600	23.1492	-2.94693	0.449075	-6.56223	5.30101e-11	3.23725e-09
AT4G30990	327.531	0.713368	0.108817	6.55567	5.53939e-11	3.37181e-09
ATCG01100	35216.3	0.353184	0.053901	6.55245	5.66007e-11	3.43408e-09
AT1G20340	17260	-0.743227	0.113466	-6.55022	5.74539e-11	3.47457e-09
AT2G31750	923.922	0.586486	0.0896561	6.5415	6.09031e-11	3.67128e-09
AT4G10500	33.9081	-3.19636	0.48885	-6.53852	6.21299e-11	3.73319e-09
AT5G36700	3532.6	-0.635725	0.0973515	-6.53021	6.56791e-11	3.9338e-09
AT4G37640	532.398	-0.710557	0.108891	-6.52539	6.78267e-11	4.04945e-09
AT4G19120	354.98	-0.863835	0.132764	-6.50653	7.69073e-11	4.57697e-09
AT5G03455	263.473	0.857095	0.132023	6.49201	8.46974e-11	5.02457e-09
AT3G27690	10030.3	-0.894606	0.137914	-6.48669	8.77439e-11	5.18883e-09
AT4G04223	110.033	1.08278	0.166941	6.48601	8.81391e-11	5.19576e-09
AT3G14620	414.588	-1.35399	0.208914	-6.4811	9.10564e-11	5.35085e-09
AT5G62350	282.291	-0.808849	0.125213	-6.45977	1.0486e-10	6.14267e-09
AT4G02770	5855.03	-0.76805	0.119228	-6.44187	1.18012e-10	6.89155e-09
AT1G65230	681.195	-0.521784	0.0810977	-6.43401	1.24277e-10	7.23476e-09
AT4G03400	223.865	-0.847788	0.131929	-6.42609	1.30925e-10	7.59812e-09
AT1G21670	304.035	0.722132	0.112431	6.4229	1.33706e-10	7.7355e-09
AT5G38980	1640.41	-0.388969	0.0606768	-6.41051	1.45034e-10	8.36495e-09
AT1G24100	830.887	-0.600584	0.0937095	-6.409	1.46478e-10	8.42225e-09
AT3G27240	687.542	-0.47493	0.0741439	-6.40552	1.49861e-10	8.59032e-09
AT2G39770	1616.15	-0.404603	0.063199	-6.40205	1.53302e-10	8.76071e-09
AT1G49450	41.3087	1.82724	0.285443	6.40141	1.53953e-10	8.77108e-09
AT3G28540	89.0969	-1.69112	0.264361	-6.39703	1.58424e-10	8.99836e-09
AT3G14200	371.779	-0.873034	0.136505	-6.39564	1.59878e-10	9.05347e-09
AT2G23000	885.425	0.687956	0.107591	6.39417	1.61419e-10	9.11311e-09
AT1G52230	7761.01	-0.558832	0.0875677	-6.38172	1.7511e-10	9.85627e-09
AT1G16350	218.7	0.759586	0.119216	6.37151	1.87171e-10	1.05035e-08
AT5G37600	262.227	-1.61909	0.254179	-6.36987	1.8919e-10	1.0585e-08
AT3G11090	148.442	-0.946584	0.148733	-6.36433	1.9614e-10	1.09411e-08
AT5G53120	872.789	-0.686108	0.10801	-6.35225	2.12185e-10	1.18009e-08
AT1G31550	112.674	-1.0291	0.162048	-6.35062	2.14444e-10	1.18912e-08
AT2G18700	352.771	0.973958	0.153401	6.34908	2.16605e-10	1.19754e-08
AT4G31500	2382.01	-0.760628	0.119815	-6.34835	2.1764e-10	1.19971e-08
AT4G15530	2629.93	-0.953979	0.150486	-6.3393	2.30805e-10	1.26855e-08
AT5G10450	2322.39	0.416217	0.0657476	6.33052	2.44331e-10	1.33895e-08
AT1G09620	1279.03	0.410389	0.0649001	6.3234	2.55874e-10	1.39811e-08
AT2G32150	150.616	-0.95368	0.151171	-6.30863	2.81513e-10	1.53371e-08
AT5G41140	591.714	-0.683269	0.108484	-6.29837	3.00802e-10	1.63404e-08
AT1G43670	1868.75	-0.438752	0.0697069	-6.29423	3.08927e-10	1.67331e-08
AT2G17930	1366.46	0.478428	0.0760822	6.28831	3.20946e-10	1.73339e-08
AT1G67080	349.809	0.605566	0.096429	6.27991	3.38758e-10	1.82432e-08
AT4G19530	1899.73	-0.438689	0.0699058	-6.27543	3.4868e-10	1.87235e-08
AT5G26000	12819	-0.948263	0.15128	-6.26826	3.65095e-10	1.95488e-08
AT1G07280	1252.3	-0.697576	0.111337	-6.26544	3.71762e-10	1.98489e-08
AT1G53875	184.162	-0.790617	0.12629	-6.2603	3.84235e-10	2.03405e-08
AT1G77490	1054.4	-0.629278	0.100507	-6.26102	3.82474e-10	2.03405e-08
AT5G25980	3841.72	-1.93176	0.308571	-6.26035	3.84122e-10	2.03405e-08
AT5G08610	134.36	1.10336	0.176387	6.25533	3.96671e-10	2.09395e-08
AT3G55630	738.854	0.594928	0.0951787	6.25064	4.08768e-10	2.15173e-08
AT4G16880	259.608	-0.823877	0.132169	-6.23349	4.56168e-10	2.3945e-08
AT5G59960	326.785	0.651823	0.104681	6.22677	4.76148e-10	2.49237e-08
AT3G02730	1511.62	-0.422243	0.0678315	-6.22488	4.81919e-10	2.51554e-08
AT1G01520	370.224	0.649895	0.104563	6.21534	5.12141e-10	2.66584e-08
AT1G09340	9784.44	-0.5199	0.0836658	-6.21401	5.16505e-10	2.68109e-08
AT5G56250	232.83	-0.887987	0.142957	-6.21156	5.24625e-10	2.7157e-08
AT3G48190	390.431	0.554162	0.0892364	6.21005	5.29675e-10	2.73426e-08
AT4G22890	5142.05	-0.462377	0.0745021	-6.20624	5.42691e-10	2.79374e-08
AT2G27402	191.491	1.36417	0.220005	6.20065	5.62292e-10	2.88669e-08
AT4G23600	1034.81	-1.77544	0.286351	-6.20021	5.63869e-10	2.88686e-08
AT1G69252	670.367	0.765391	0.123476	6.19871	5.69271e-10	2.90655e-08
AT2G19860	212.638	-0.787684	0.127164	-6.19422	5.85742e-10	2.9825e-08
AT1G49750	493.095	-0.981795	0.158589	-6.19081	5.98543e-10	3.0394e-08
AT5G15970	1872.79	1.17962	0.190617	6.18841	6.07721e-10	3.07764e-08
AT5G60680	322.745	1.36499	0.220863	6.18027	6.39922e-10	3.23195e-08
AT3G56710	101.584	-2.06953	0.334958	-6.1785	6.47151e-10	3.25965e-08
AT5G25930	76.9335	-1.70068	0.27622	-6.15699	7.41411e-10	3.7244e-08
AT5G43910	38.1059	-1.87128	0.304084	-6.15382	7.56403e-10	3.78952e-08
AT1G67970	26.6049	-2.08747	0.339655	-6.14586	7.95293e-10	3.9737e-08
AT2G29550	403.613	0.885674	0.144456	6.1311	8.72733e-10	4.349e-08
AT3G26510	319.741	0.877991	0.143216	6.13052	8.75896e-10	4.35316e-08
AT1G73750	180.313	-1.17322	0.191717	-6.11955	9.38422e-10	4.65154e-08
AT1G10900	801.635	-0.58645	0.0958575	-6.11793	9.47964e-10	4.6864e-08
AT4G28025	631.641	-0.589384	0.0963782	-6.11533	9.63588e-10	4.75107e-08
AT3G21750	651.192	0.595358	0.0973672	6.11456	9.68228e-10	4.76139e-08
AT2G34860	906.426	-0.464068	0.0759789	-6.10786	1.00975e-09	4.95254e-08
AT1G76180	3660.81	-0.512981	0.0841649	-6.09495	1.09469e-09	5.35511e-08
AT5G41790	2046.1	-0.51337	0.084252	-6.09327	1.10627e-09	5.39763e-08
AT3G09540	80.9455	-1.22555	0.201196	-6.0913	1.11998e-09	5.45027e-08
AT1G10150	303.837	0.682038	0.112079	6.08532	1.1626e-09	5.643e-08
AT3G11420	149.766	0.871896	0.143307	6.0841	1.17148e-09	5.66482e-08
AT4G03420	205.111	-0.923444	0.151786	-6.08387	1.17316e-09	5.66482e-08
AT4G34710	1136.57	-0.588906	0.0969727	-6.07291	1.25617e-09	6.04999e-08
AT5G24200	26.7588	-2.79568	0.460543	-6.0704	1.27589e-09	6.12917e-08
AT1G12240	1283.38	-0.58239	0.0959901	-6.06719	1.3017e-09	6.22119e-08
AT2G16430	527.327	-0.564986	0.0931214	-6.0672	1.30158e-09	6.22119e-08
AT2G24120	315.478	0.674797	0.111342	6.06059	1.35627e-09	6.46545e-08
AT3G48090	320.771	-0.864467	0.142673	-6.0591	1.36883e-09	6.50873e-08
AT5G28540	1338.42	-0.576308	0.09516	-6.0562	1.39372e-09	6.61029e-08
AT2G18730	241.749	-0.730272	0.120646	-6.05304	1.4214e-09	6.72448e-08
AT1G69760	146.145	-0.869715	0.143871	-6.0451	1.49315e-09	7.0461e-08
AT1G13940	239.113	-0.719419	0.119399	-6.02532	1.68776e-09	7.94438e-08
AT4G12720	383.811	-0.900605	0.149483	-6.02481	1.69307e-09	7.94936e-08
AT2G34720	423.046	-0.569276	0.0945744	-6.01935	1.75117e-09	8.20153e-08
AT1G75945	24.1508	6.29524	1.04692	6.01311	1.81999e-09	8.50256e-08
AT2G31150	108.461	1.07154	0.178238	6.01184	1.83428e-09	8.5479e-08
AT4G32800	67.9642	-1.20938	0.201214	-6.01039	1.8508e-09	8.58844e-08
AT1G05200	654.577	-0.471308	0.0784171	-6.01027	1.85217e-09	8.58844e-08
AT5G60900	281.485	-1.13808	0.189716	-5.99885	1.98713e-09	9.19147e-08
AT4G22755	91.1727	-1.18742	0.198078	-5.9947	2.03858e-09	9.40616e-08
AT5G60250	17.0169	3.06402	0.511537	5.98982	2.10068e-09	9.6688e-08
AT3G06435	36.8171	1.76718	0.295367	5.98298	2.19091e-09	1.0059e-07
AT4G13560	261.951	0.821155	0.137258	5.98259	2.19621e-09	1.0059e-07
AT3G52180	395.724	-0.802109	0.134297	-5.97263	2.33462e-09	1.06668e-07
AT5G49480	1019.48	-0.926612	0.15526	-5.96811	2.40013e-09	1.09393e-07
AT4G08470	191.08	-0.860715	0.144474	-5.95758	2.55998e-09	1.16395e-07
AT2G31902	39.1106	1.57684	0.264732	5.95638	2.57889e-09	1.1697e-07
AT5G23740	649.359	0.574078	0.0964713	5.95077	2.66889e-09	1.20759e-07
AT1G69490	343.573	0.96018	0.161439	5.94762	2.72068e-09	1.22805e-07
AT1G16720	4628.65	0.316534	0.0532291	5.94663	2.73726e-09	1.23256e-07
AT3G22550	325.275	-0.767762	0.129183	-5.94322	2.79481e-09	1.25545e-07
AT5G16000	173.032	-1.03563	0.17429	-5.94198	2.81598e-09	1.26193e-07
AT5G58140	4989.51	-0.308216	0.0519189	-5.9365	2.91171e-09	1.3017e-07
AT5G41260	146.512	0.874265	0.147323	5.93435	2.95009e-09	1.31571e-07
AT5G41520	425.056	0.697673	0.117666	5.92924	3.0434e-09	1.3541e-07
AT1G10090	286.426	-0.733312	0.123813	-5.92276	3.1659e-09	1.40525e-07
AT5G65480	1019.21	-0.549764	0.0928455	-5.92128	3.19454e-09	1.41461e-07
AT2G44970	341.78	0.579196	0.0979365	5.91399	3.33913e-09	1.47514e-07
AT3G26840	61.8637	-1.58217	0.267608	-5.91229	3.37388e-09	1.48697e-07
AT3G23030	604.059	0.535711	0.0907039	5.90616	3.50183e-09	1.53973e-07
AT1G72180	419.692	-0.841176	0.142487	-5.90353	3.55796e-09	1.56074e-07
AT2G31880	1240.35	-1.10469	0.187208	-5.9009	3.61532e-09	1.58219e-07
AT1G74670	155.303	1.01633	0.172481	5.89241	3.80607e-09	1.66178e-07
AT2G22080	94.8855	-1.17034	0.198642	-5.89169	3.82268e-09	1.66514e-07
AT1G09310	11557	0.484296	0.0822498	5.88811	3.90644e-09	1.69767e-07
AT5G56100	81.3772	1.18008	0.200631	5.88182	4.05777e-09	1.75934e-07
AT1G01620	2371.6	0.746283	0.12693	5.87947	4.1159e-09	1.78041e-07
AT3G44690	44.8396	1.53386	0.260905	5.87899	4.12773e-09	1.78141e-07
AT1G68790	234.445	-0.760172	0.129355	-5.87663	4.18695e-09	1.8028e-07
AT1G67090	99703.4	-0.483734	0.0823433	-5.8746	4.23852e-09	1.82081e-07
AT5G57050	324.671	0.659443	0.112307	5.87181	4.31062e-09	1.84754e-07
AT4G35940	70.7811	1.15916	0.197522	5.86849	4.39785e-09	1.88061e-07
AT3G23050	914.654	0.820855	0.139917	5.86671	4.44519e-09	1.89651e-07
AT1G32540	238.784	0.659459	0.112744	5.84914	4.94112e-09	2.1033e-07
AT5G40890	1186.56	0.458706	0.0784304	5.84858	4.95796e-09	2.10567e-07
AT4G03280	8981.03	-0.419251	0.0717376	-5.84423	5.08913e-09	2.15648e-07
AT2G03730	700.212	-0.496743	0.0850211	-5.84259	5.13963e-09	2.16804e-07
ATCG00660	875.934	0.476656	0.0815799	5.84281	5.13279e-09	2.16804e-07
AT3G61430	6111.6	-0.400525	0.0686804	-5.83173	5.48561e-09	2.30877e-07
AT1G74430	76.2107	-1.3259	0.227408	-5.83047	5.52728e-09	2.32108e-07
AT3G08940	13130.8	-0.821214	0.140911	-5.8279	5.61286e-09	2.35174e-07
AT1G22530	270.373	0.902978	0.154976	5.82656	5.65825e-09	2.36017e-07
AT3G24460	1092.67	-1.04022	0.178525	-5.82672	5.65264e-09	2.36017e-07
AT5G52920	1386.67	0.529018	0.0909804	5.81464	6.07645e-09	2.52335e-07
AT1G01420	160.088	-0.947228	0.162899	-5.81481	6.07022e-09	2.52335e-07
AT4G21210	1290.67	-0.497338	0.085631	-5.80792	6.32558e-09	2.62098e-07
AT5G05460	31.0857	-1.80601	0.311209	-5.8032	6.50608e-09	2.6898e-07
AT5G53420	293.626	-0.67958	0.117112	-5.80282	6.52104e-09	2.69004e-07
AT2G16586	3919.91	0.575461	0.099225	5.79956	6.64904e-09	2.7368e-07
AT2G40510	214.775	0.817153	0.140918	5.79879	6.67968e-09	2.74337e-07
AT2G37710	1462.9	-0.657033	0.113428	-5.79249	6.93491e-09	2.84195e-07
AT5G60600	4214.77	-0.395964	0.0683865	-5.79009	7.03467e-09	2.87652e-07
AT3G01490	139.23	0.980078	0.169338	5.78771	7.13519e-09	2.91125e-07
AT1G09210	798.483	-0.529351	0.0914811	-5.78645	7.1888e-09	2.92673e-07
AT5G35970	5459.16	-0.464921	0.0803528	-5.78599	7.20843e-09	2.92834e-07
AT4G33790	81.477	1.31655	0.227609	5.78428	7.28254e-09	2.95204e-07
AT2G43330	372.338	0.579574	0.10026	5.78069	7.43964e-09	3.00919e-07
AT3G22840	1032.19	1.16013	0.200837	5.77645	7.62942e-09	3.07929e-07
AT1G76520	319.78	-0.809217	0.140152	-5.77384	7.74858e-09	3.12064e-07
AT2G22240	3905.33	0.453551	0.0785612	5.77321	7.77738e-09	3.1255e-07
AT2G06050	210.03	-1.114	0.193016	-5.77156	7.85413e-09	3.14957e-07
AT3G02790	35.6326	1.7922	0.310727	5.76777	8.03291e-09	3.21437e-07
AT1G21080	611.852	-0.469548	0.0814516	-5.76474	8.17833e-09	3.26557e-07
AT1G51790	22.4532	-2.99483	0.51962	-5.7635	8.2387e-09	3.28266e-07
AT3G24420	241.926	0.655708	0.113882	5.75776	8.52355e-09	3.38893e-07
AT3G20820	890.989	0.567008	0.0984843	5.75734	8.54476e-09	3.39015e-07
AT5G11670	864.506	-0.842289	0.14633	-5.75608	8.60913e-09	3.40845e-07
AT2G45960	16199.5	-0.394468	0.0685432	-5.75503	8.66284e-09	3.42246e-07
AT3G17040	1453.9	-0.432487	0.0752991	-5.74358	9.26949e-09	3.65441e-07
AT3G04480	416.506	-0.530885	0.0924382	-5.74313	9.29421e-09	3.65644e-07
AT5G50920	17394.5	-0.314648	0.0548566	-5.73582	9.70391e-09	3.8096e-07
AT1G64740	522.861	0.571024	0.0995845	5.73406	9.80547e-09	3.8414e-07
AT3G50480	294.198	-1.9799	0.345675	-5.72764	1.0184e-08	3.98135e-07
AT1G01140	773.136	-0.751536	0.131249	-5.72602	1.02817e-08	4.00399e-07
AT5G18600	475.697	0.670709	0.117135	5.72596	1.02848e-08	4.00399e-07
AT1G74560	252.479	0.761067	0.133037	5.72072	1.06072e-08	4.12094e-07
AT1G68830	1933.11	-0.364559	0.063757	-5.71795	1.07819e-08	4.15863e-07
AT2G26690	3154.08	0.301588	0.0527437	5.71799	1.07794e-08	4.15863e-07
AT4G24350	197.827	-0.698978	0.122234	-5.71837	1.07548e-08	4.15863e-07
AT1G04250	923.7	0.564519	0.0987306	5.71777	1.07932e-08	4.15863e-07
AT3G03520	185.581	-0.789321	0.138369	-5.70447	1.16706e-08	4.48743e-07
AT5G44820	69.3074	-1.21776	0.213789	-5.69608	1.22596e-08	4.70422e-07
AT1G64390	1184.11	-1.07896	0.189451	-5.69522	1.23216e-08	4.70867e-07
AT4G34000	919.203	0.601477	0.10561	5.69526	1.23187e-08	4.70867e-07
AT2G43020	324.245	-0.585665	0.102927	-5.69013	1.26944e-08	4.84125e-07
AT5G53902	881.796	1.029	0.180908	5.68798	1.28549e-08	4.89244e-07
AT5G56260	297.175	-0.593588	0.104423	-5.68447	1.3122e-08	4.98396e-07
AT2G32290	334.803	-1.35774	0.239148	-5.67739	1.36762e-08	5.18391e-07
AT4G21710	634.529	0.445949	0.0785866	5.67461	1.39003e-08	5.2582e-07
AT1G70300	88.4711	1.14151	0.201205	5.67337	1.40018e-08	5.27523e-07
AT4G32020	2058.52	-0.59762	0.105337	-5.67339	1.39998e-08	5.27523e-07
AT3G54510	15.8411	3.07802	0.543511	5.66321	1.48567e-08	5.58604e-07
AT3G18610	32.8522	1.75609	0.310266	5.65996	1.51407e-08	5.68143e-07
AT1G13750	81.5752	-1.20507	0.213065	-5.65585	1.55081e-08	5.78774e-07
AT1G73630	90.6644	-1.02024	0.18039	-5.65575	1.5517e-08	5.78774e-07
AT2G40475	267.253	-0.717896	0.126926	-5.65601	1.54932e-08	5.78774e-07
AT1G69410	445.392	-0.587546	0.103891	-5.65538	1.55498e-08	5.78842e-07
AT2G22990	2596.53	0.424919	0.0751756	5.65235	1.58268e-08	5.87985e-07
AT1G54780	1878.41	-0.384543	0.0680571	-5.65029	1.60175e-08	5.93888e-07
AT2G39420	117.818	-0.908501	0.16104	-5.64148	1.68599e-08	6.23882e-07
AT1G53870	68.357	-1.49034	0.264283	-5.63917	1.70876e-08	6.28574e-07
AT1G55020	579.587	0.521389	0.0924564	5.63929	1.7075e-08	6.28574e-07
AT4G01050	3873.52	-0.399682	0.0708755	-5.6392	1.70837e-08	6.28574e-07
AT3G17180	24.1635	2.55812	0.45396	5.63511	1.74945e-08	6.42277e-07
AT3G21950	40.918	-2.34612	0.416474	-5.63329	1.76804e-08	6.47831e-07
AT1G06950	1422.17	0.582181	0.103356	5.63277	1.77334e-08	6.485e-07
AT2G36790	91.6749	1.15292	0.205502	5.61026	2.02021e-08	7.36408e-07
AT4G04640	11493.4	-0.338029	0.0602531	-5.61014	2.02161e-08	7.36408e-07
AT2G28890	267.986	-0.68217	0.121604	-5.60978	2.02582e-08	7.36507e-07
AT1G07620	113.182	-1.0485	0.187128	-5.60312	2.10522e-08	7.63887e-07
AT3G23510	343.147	0.734988	0.131224	5.60103	2.13085e-08	7.71689e-07
AT1G48840	136.875	0.811762	0.144963	5.5998	2.14596e-08	7.75658e-07
AT1G10682	90.4454	1.20126	0.214752	5.59373	2.22242e-08	8.01744e-07
AT3G07940	149.714	-0.912598	0.163171	-5.59289	2.23317e-08	8.0407e-07
AT2G31790	800.41	-0.586173	0.105124	-5.57603	2.4607e-08	8.84292e-07
AT3G26290	1128.96	-0.793237	0.142288	-5.57488	2.47694e-08	8.88419e-07
AT1G12520	628.869	0.886847	0.159095	5.57433	2.48482e-08	8.89539e-07
AT4G27130	272.609	0.686251	0.123178	5.5712	2.52993e-08	9.03954e-07
AT5G07830	97.4631	-0.931334	0.167278	-5.56757	2.58309e-08	9.21189e-07
AT1G35720	908.759	-0.595506	0.106983	-5.56637	2.60105e-08	9.25823e-07
AT3G54090	89.3848	1.00058	0.179798	5.565	2.6215e-08	9.31332e-07
AT3G15354	1480.24	0.430854	0.0774986	5.5595	2.70547e-08	9.59337e-07
AT3G24463	184.935	-1.37809	0.247954	-5.55783	2.73156e-08	9.66756e-07
AT4G23320	43.0451	-1.51051	0.272124	-5.55081	2.84355e-08	1.00449e-06
AT2G46650	258.018	-0.850071	0.153171	-5.54982	2.85964e-08	1.00827e-06
AT1G07180	2600.51	-0.444232	0.0801032	-5.54575	2.92692e-08	1.03004e-06
AT5G63370	607.489	0.522092	0.0941801	5.54355	2.96393e-08	1.04111e-06
AT1G76530	17.1165	-2.82317	0.509646	-5.53947	3.03394e-08	1.0637e-06
AT1G20190	612.477	0.577725	0.104299	5.53911	3.04013e-08	1.06388e-06
AT2G39210	125.332	-1.24428	0.224751	-5.53625	3.09024e-08	1.07939e-06
AT1G72430	250.739	-0.748346	0.135258	-5.53272	3.1531e-08	1.09929e-06
AT2G36810	483.192	0.5831	0.105472	5.52847	3.23043e-08	1.12415e-06
AT3G26450	936.633	-0.490471	0.0887508	-5.52639	3.26888e-08	1.13542e-06
AT5G38430	20150.4	-0.618912	0.11203	-5.52451	3.30408e-08	1.14552e-06
AT5G07690	480.858	0.753606	0.136454	5.52279	3.33667e-08	1.153e-06
AT5G55620	1152.76	0.592985	0.107372	5.52272	3.338e-08	1.153e-06
AT4G26110	514.556	0.48096	0.087247	5.51262	3.53532e-08	1.2189e-06
AT5G43850	1585.03	-0.585211	0.106208	-5.51004	3.58742e-08	1.23459e-06
AT2G06520	14719.2	-0.464129	0.0843703	-5.5011	3.77427e-08	1.2965e-06
AT1G76670	1003.74	-0.401194	0.072964	-5.49851	3.83009e-08	1.31326e-06
AT3G17120	111.742	-1.04525	0.190147	-5.49706	3.86167e-08	1.31925e-06
ATMG00110	148.203	0.807645	0.146921	5.49715	3.8597e-08	1.31925e-06
AT1G67120	306.514	0.617457	0.112364	5.49517	3.90338e-08	1.33107e-06
AT1G52290	219.643	-0.80331	0.146215	-5.49405	3.92823e-08	1.3371e-06
AT1G34420	33.4521	-1.80598	0.329102	-5.48759	4.07452e-08	1.38437e-06
AT1G68600	392.642	-1.29442	0.236081	-5.48297	4.18248e-08	1.41848e-06
AT4G16480	56.9629	1.27085	0.231855	5.48124	4.22345e-08	1.42978e-06
AT1G73805	109.794	-1.51919	0.277259	-5.4793	4.27014e-08	1.44297e-06
AT2G40900	184.691	0.738407	0.134807	5.47753	4.31314e-08	1.45487e-06
AT4G17350	135.371	0.860466	0.157188	5.47413	4.39668e-08	1.48037e-06
AT2G30600	122.207	0.91658	0.167534	5.47101	4.47482e-08	1.50397e-06
AT2G44670	429.554	-0.505841	0.0925384	-5.46628	4.59588e-08	1.54189e-06
AT3G54810	347.552	-0.848459	0.155251	-5.4651	4.62657e-08	1.54941e-06
AT5G25260	32.6459	-3.20787	0.587169	-5.46328	4.67428e-08	1.56258e-06
AT1G80920	512.698	1.15625	0.211685	5.46215	4.70395e-08	1.56969e-06
AT4G14690	361.32	1.22278	0.223992	5.45903	4.78744e-08	1.5947e-06
AT1G56220	692.581	1.00168	0.183632	5.45483	4.90194e-08	1.62994e-06
AT4G17140	575.699	0.537636	0.098684	5.44806	5.09231e-08	1.69023e-06
AT1G21680	697.912	-0.494088	0.0908198	-5.44031	5.3188e-08	1.76228e-06
AT5G35490	127.562	-0.962631	0.177025	-5.43784	5.39298e-08	1.78369e-06
AT2G46330	77.0961	-1.36728	0.251494	-5.43664	5.42952e-08	1.7926e-06
AT5G60920	1116.62	-0.423473	0.0779433	-5.43308	5.53888e-08	1.82549e-06
AT4G08390	541.358	-0.623152	0.114759	-5.43008	5.63288e-08	1.8532e-06
AT5G09810	3140.32	-0.349596	0.0644128	-5.42743	5.71726e-08	1.87765e-06
AT3G11830	399.514	0.49104	0.090691	5.41443	6.14836e-08	2.01569e-06
AT2G16740	145.032	-0.801001	0.147963	-5.41351	6.18021e-08	2.02259e-06
AT5G42020	1035.05	-0.641956	0.118665	-5.4098	6.30954e-08	2.0613e-06
AT3G01890	72.5086	1.10534	0.204534	5.40419	6.51016e-08	2.12313e-06
AT3G15536	14.6027	-3.80204	0.703932	-5.40114	6.62174e-08	2.15323e-06
AT5G11720	350.738	-0.512134	0.0948213	-5.40104	6.62549e-08	2.15323e-06
AT5G45510	851.6	-0.538837	0.0999837	-5.38925	7.07534e-08	2.29543e-06
AT3G16650	47.6487	1.30038	0.241418	5.38644	7.18676e-08	2.32754e-06
AT1G29900	1173.11	0.423165	0.0785837	5.38489	7.24884e-08	2.34358e-06
AT5G40380	323.408	-0.581871	0.108075	-5.38394	7.28736e-08	2.35197e-06
AT2G24940	397.052	0.565287	0.105069	5.38016	7.44196e-08	2.39772e-06
AT4G27440	533.608	-0.932844	0.173402	-5.37966	7.46273e-08	2.40028e-06
AT1G55920	502.255	-0.606031	0.112671	-5.37878	7.49902e-08	2.4078e-06
AT3G14660	731.939	-0.435884	0.0810666	-5.37686	7.57956e-08	2.42949e-06
AT1G56280	2917.98	-0.396236	0.0737097	-5.37562	7.63186e-08	2.44206e-06
AT2G19480	773.265	0.418699	0.0779022	5.37467	7.67225e-08	2.45079e-06
AT4G30650	68.7518	-1.34799	0.250892	-5.37279	7.75283e-08	2.47231e-06
AT5G16240	202.041	0.736233	0.137077	5.37095	7.83248e-08	2.49345e-06
AT1G17430	30.1037	-1.82929	0.340673	-5.36964	7.88928e-08	2.50726e-06
AT3G29200	754.341	0.429091	0.0799233	5.36879	7.92675e-08	2.51148e-06
AT3G56410	218.156	-0.736354	0.137156	-5.36873	7.92942e-08	2.51148e-06
AT2G02080	202.089	-0.746387	0.13905	-5.36776	7.97215e-08	2.52074e-06
AT5G55580	358.982	0.576322	0.107377	5.36729	7.99272e-08	2.52297e-06
AT1G12010	40.9221	1.52822	0.284979	5.36257	8.20476e-08	2.58553e-06
AT2G07734	1173.99	0.464278	0.0866742	5.35658	8.48112e-08	2.66812e-06
AT2G07678	780.55	0.505324	0.0944239	5.35165	8.71553e-08	2.73726e-06
AT1G10740	527.701	0.523497	0.097852	5.34989	8.80096e-08	2.75701e-06
AT1G18330	285.292	-0.876419	0.163825	-5.34974	8.8079e-08	2.75701e-06
AT1G71030	246.499	-0.857343	0.160284	-5.3489	8.84892e-08	2.76521e-06
AT5G64740	2704.89	-0.426444	0.0797407	-5.34788	8.8988e-08	2.77616e-06
AT4G34110	2792.47	0.375864	0.0703001	5.34657	8.96348e-08	2.79168e-06
AT4G17970	115.497	0.890537	0.166631	5.34435	9.07406e-08	2.82141e-06
AT1G06680	29960.1	-0.432787	0.0810057	-5.34268	9.15841e-08	2.84291e-06
AT1G26770	210.797	1.16177	0.217474	5.34212	9.18655e-08	2.84692e-06
AT5G19510	1198.41	0.557689	0.104426	5.3405	9.26894e-08	2.86769e-06
AT5G24770	27.7613	-2.21138	0.414104	-5.34016	9.2864e-08	2.86835e-06
AT5G07220	451.237	-0.483988	0.0907335	-5.33417	9.59809e-08	2.95973e-06
AT3G29320	1061.36	-0.395494	0.0741961	-5.33039	9.80036e-08	3.01712e-06
AT2G40960	243.545	0.799763	0.15019	5.325	1.00951e-07	3.10275e-06
AT3G15450	76.4399	1.69534	0.318629	5.32072	1.03355e-07	3.17143e-06
AT3G28890	18.8714	-2.7057	0.509154	-5.31412	1.07174e-07	3.2832e-06
AT5G17170	1719.97	-0.517971	0.0974894	-5.3131	1.07775e-07	3.29623e-06
AT2G16870	52.5075	-1.25234	0.23574	-5.31237	1.08208e-07	3.29867e-06
AT3G55940	35.2384	-1.4558	0.274032	-5.31252	1.0812e-07	3.29867e-06
AT1G10910	367.144	0.571312	0.107651	5.30706	1.11406e-07	3.38512e-06
AT5G52320	587.026	-0.740515	0.139527	-5.30731	1.11256e-07	3.38512e-06
AT3G09390	1188.57	-0.615043	0.116108	-5.29715	1.17623e-07	3.56821e-06
AT1G62960	614.19	-0.499178	0.0942742	-5.29496	1.1904e-07	3.5995e-06
AT4G23260	529.733	-1.16838	0.220656	-5.29503	1.18998e-07	3.5995e-06
AT5G47640	529.098	0.654013	0.123596	5.29155	1.21284e-07	3.66145e-06
AT4G14760	1109.76	-0.46705	0.088323	-5.28798	1.23678e-07	3.72769e-06
AT1G72450	554.221	-0.908851	0.172021	-5.28338	1.26825e-07	3.8164e-06
AT5G03350	338.891	-1.91086	0.361985	-5.27885	1.29999e-07	3.90562e-06
AT5G25560	561.992	0.538574	0.102074	5.27633	1.31798e-07	3.95329e-06
AT1G07200	321.506	0.612936	0.116255	5.27234	1.34696e-07	4.03375e-06
AT5G40810	766.691	-0.43074	0.0817208	-5.27087	1.35778e-07	4.05965e-06
AT1G64380	73.1505	1.18482	0.224986	5.26617	1.39296e-07	4.15372e-06
AT5G61455	147.185	0.885052	0.168067	5.26608	1.39369e-07	4.15372e-06
AT2G46600	369.974	-1.06278	0.201846	-5.26531	1.3995e-07	4.1644e-06
AT3G62460	55.4247	1.72825	0.32831	5.26406	1.40909e-07	4.18628e-06
AT5G25220	722.89	0.478872	0.0910395	5.26004	1.44022e-07	4.27196e-06
AT1G68020	315.64	0.57956	0.110294	5.2547	1.48264e-07	4.39083e-06
AT5G47435	390.246	0.579404	0.110321	5.252	1.50452e-07	4.44858e-06
AT4G34650	265.031	0.597036	0.113714	5.25035	1.51807e-07	4.48156e-06
AT5G06790	110.003	0.819806	0.156235	5.24726	1.54374e-07	4.53592e-06
AT5G63190	419.748	0.633113	0.120656	5.24726	1.54377e-07	4.53592e-06
ATCG01090	6671.75	0.334132	0.0636734	5.24759	1.54102e-07	4.53592e-06
AT1G60950	12572.4	-0.482687	0.0920086	-5.24611	1.55346e-07	4.55721e-06
AT1G79560	364.177	0.521096	0.0994076	5.24202	1.58831e-07	4.63902e-06
AT3G08943	237.936	0.695946	0.132765	5.24196	1.58879e-07	4.63902e-06
AT4G39210	788.012	-0.890406	0.16986	-5.24199	1.58855e-07	4.63902e-06
AT3G61280	110.795	-1.5275	0.291421	-5.24157	1.59219e-07	4.64168e-06
AT4G38880	8.31416	6.22051	1.18755	5.23811	1.6223e-07	4.7221e-06
AT1G32640	762.136	-1.01654	0.1941	-5.23719	1.63036e-07	4.73631e-06
AT3G14940	101.306	0.864536	0.165083	5.23698	1.63225e-07	4.73631e-06
AT5G15170	85.4116	-0.924205	0.176654	-5.23171	1.67949e-07	4.86583e-06
AT5G62130	431.079	0.47597	0.0910223	5.22916	1.70283e-07	4.92582e-06
AT1G35420	380.707	-0.512468	0.0980945	-5.22423	1.7488e-07	5.05096e-06
AT1G19640	109.539	-1.03365	0.197963	-5.22143	1.77544e-07	5.12e-06
AT1G74320	130.855	0.845438	0.161941	5.22064	1.78306e-07	5.13406e-06
ATMG00180	2058.24	0.354343	0.0679865	5.21197	1.86849e-07	5.37176e-06
AT4G23140	115.283	-1.71898	0.329946	-5.2099	1.88946e-07	5.42372e-06
AT1G05570	300.114	-0.939513	0.180391	-5.2082	1.90681e-07	5.4651e-06
AT1G18150	315.399	-0.566218	0.108733	-5.20742	1.91481e-07	5.47963e-06
AT3G03250	1407.23	-0.340159	0.0653514	-5.20507	1.93925e-07	5.5411e-06
AT5G59310	19.658	5.99301	1.15196	5.20245	1.96679e-07	5.61121e-06
AT1G42540	343.318	-0.512665	0.098579	-5.20055	1.98697e-07	5.66014e-06
AT1G09932	71.0731	-1.57204	0.302445	-5.19778	2.01689e-07	5.73661e-06
AT3G27870	109.943	0.886481	0.170565	5.19732	2.02179e-07	5.74181e-06
AT1G75730	79.2554	0.980681	0.188796	5.1944	2.05379e-07	5.82385e-06
AT1G24580	278.744	0.918987	0.176968	5.19295	2.06989e-07	5.85176e-06
AT3G13470	740.973	-0.749518	0.144333	-5.193	2.06935e-07	5.85176e-06
AT3G18190	503.417	0.449407	0.0866048	5.18917	2.11235e-07	5.96276e-06
AT1G26580	253.399	0.738421	0.142325	5.18827	2.12261e-07	5.97369e-06
AT5G24280	39.3156	1.50011	0.289134	5.18828	2.12239e-07	5.97369e-06
AT5G59080	174.494	-1.02493	0.197562	-5.18793	2.12647e-07	5.97555e-06
AT5G60410	844.11	-0.465099	0.0896639	-5.18714	2.13549e-07	5.99187e-06
AT1G31230	756.943	-0.475565	0.0917293	-5.18444	2.16666e-07	6.07022e-06
AT4G38780	13.4459	2.97926	0.57471	5.18394	2.17251e-07	6.07751e-06
AT5G08600	71.2871	1.05908	0.204381	5.18188	2.19666e-07	6.13586e-06
AT3G22750	76.4346	-1.11993	0.216146	-5.18139	2.20243e-07	6.1428e-06
AT5G02770	571.095	0.472565	0.0912152	5.18077	2.2097e-07	6.15391e-06
AT5G58670	242.262	-0.947783	0.182985	-5.17956	2.2241e-07	6.18477e-06
AT5G03630	311.937	-0.75817	0.146502	-5.17517	2.27705e-07	6.32262e-06
AT2G13810	17.5828	-4.60343	0.889658	-5.17438	2.28674e-07	6.3401e-06
AT2G36750	40.8056	1.83928	0.355581	5.17259	2.30868e-07	6.38198e-06
AT4G10060	1064.08	0.492642	0.0952362	5.17284	2.3056e-07	6.38198e-06
AT1G19720	1035.3	0.392989	0.0759827	5.17209	2.31489e-07	6.38972e-06
AT1G09780	1406.5	0.552094	0.10679	5.16992	2.34192e-07	6.45479e-06
AT1G53645	78.2831	1.03065	0.199696	5.16107	2.45538e-07	6.75753e-06
AT4G30150	89.7419	0.923068	0.178954	5.15812	2.49441e-07	6.85487e-06
AT5G15580	134.215	-0.851618	0.165246	-5.15363	2.55497e-07	7.0007e-06
AT5G64330	294.695	-0.620399	0.12038	-5.15368	2.55418e-07	7.0007e-06
AT1G75370	1051.38	-0.558951	0.108471	-5.15301	2.56333e-07	7.01333e-06
AT1G44575	15888.2	-0.398892	0.0774933	-5.14743	2.64072e-07	7.2145e-06
AT4G17615	80.0988	-1.1963	0.232457	-5.14635	2.65608e-07	7.24587e-06
AT3G56860	497.644	0.494327	0.0960684	5.14557	2.66711e-07	7.26534e-06
AT4G24230	88.3631	0.949509	0.184846	5.13675	2.79527e-07	7.60337e-06
AT5G11740	608.946	-0.682994	0.133096	-5.13159	2.8731e-07	7.80373e-06
AT1G75630	373.884	0.538941	0.105043	5.13068	2.88689e-07	7.82981e-06
AT4G16370	3172.16	0.482736	0.0941738	5.12601	2.95941e-07	8.01485e-06
AT1G12110	1305.87	-0.573904	0.11206	-5.12139	3.03288e-07	8.20195e-06
AT3G15000	246.924	0.981608	0.191707	5.12035	3.04966e-07	8.23541e-06
AT4G18220	265.82	0.616757	0.120558	5.11585	3.12331e-07	8.42213e-06
AT4G23940	517.886	0.494719	0.0968082	5.1103	3.21643e-07	8.66073e-06
AT1G22650	161.458	-0.823095	0.161251	-5.10442	3.31815e-07	8.92176e-06
AT2G45850	205.182	0.65039	0.127445	5.10329	3.33792e-07	8.96204e-06
AT3G57010	38.0747	1.76768	0.346775	5.09749	3.44183e-07	9.22777e-06
AT4G36080	431.55	0.474942	0.0931959	5.09617	3.46591e-07	9.27901e-06
AT4G09900	517.468	-0.545576	0.107114	-5.0934	3.51702e-07	9.40237e-06
AT4G01150	6296.38	-0.305487	0.0600082	-5.09075	3.5665e-07	9.52103e-06
AT1G14640	26.7255	1.79896	0.353438	5.08989	3.58264e-07	9.55047e-06
AT4G33300	353.454	-0.792157	0.155789	-5.0848	3.68011e-07	9.79633e-06
AT3G18950	327.653	0.625887	0.123125	5.08334	3.70844e-07	9.85771e-06
AT3G57765	380.185	0.905589	0.178413	5.0758	3.85859e-07	1.02423e-05
AT5G20140	480.59	-0.539861	0.106408	-5.07349	3.90591e-07	1.03532e-05
AT3G27025	28.7786	1.64299	0.323908	5.07238	3.92865e-07	1.0384e-05
AT3G57020	516.341	-0.503502	0.0992631	-5.07239	3.92843e-07	1.0384e-05
AT3G02360	820.078	-0.400603	0.0790554	-5.06737	4.03345e-07	1.06459e-05
AT2G29670	854.989	-0.571218	0.112779	-5.06492	4.08568e-07	1.07686e-05
AT5G57850	228.263	0.564989	0.111713	5.0575	4.24794e-07	1.11805e-05
AT5G18380	1135.11	0.421696	0.0834347	5.0542	4.32187e-07	1.1359e-05
AT4G36640	165.017	-0.663945	0.13143	-5.05171	4.37874e-07	1.14924e-05
AT1G73325	12.5303	-3.33417	0.660257	-5.0498	4.42263e-07	1.15913e-05
AT4G23060	75.9829	-0.96916	0.192023	-5.04712	4.48524e-07	1.17389e-05
AT3G14720	822.805	-0.59697	0.11829	-5.04666	4.49608e-07	1.17508e-05
AT5G54940	1594.41	-0.526725	0.104396	-5.04547	4.52412e-07	1.18076e-05
AT5G24850	286.531	0.702062	0.139229	5.04252	4.5945e-07	1.19745e-05
AT5G21930	1171.55	0.356255	0.0706979	5.03911	4.67696e-07	1.21725e-05
AT2G24540	270.939	0.705063	0.140007	5.03592	4.75557e-07	1.23599e-05
AT5G42250	166.49	-0.923421	0.18342	-5.03445	4.79221e-07	1.24378e-05
AT5G26880	185.72	0.615787	0.122325	5.03405	4.80231e-07	1.24467e-05
AT4G32570	380.555	0.937066	0.186226	5.03188	4.85707e-07	1.25538e-05
AT5G45480	268.693	-0.70133	0.139375	-5.03196	4.8548e-07	1.25538e-05
AT1G13880	155.254	-0.684165	0.136037	-5.02927	4.92345e-07	1.27078e-05
AT3G26960	279.375	0.823763	0.163954	5.02437	5.05091e-07	1.30188e-05
AT1G22770	849.19	0.626945	0.124864	5.02104	5.1392e-07	1.32281e-05
AT3G48500	112.683	0.866383	0.172822	5.01316	5.35444e-07	1.37632e-05
AT5G65380	799.889	-0.507865	0.101317	-5.01263	5.36903e-07	1.37817e-05
AT2G39700	85.8458	-0.981271	0.195977	-5.00708	5.52616e-07	1.41462e-05
AT5G06220	1655.96	-0.341315	0.0681656	-5.00715	5.52423e-07	1.41462e-05
AT1G61580	187.688	0.69023	0.138009	5.00135	5.69314e-07	1.45338e-05
AT5G14740	13560.8	-0.42627	0.0852288	-5.00147	5.68946e-07	1.45338e-05
AT1G77510	225.642	-0.870063	0.173998	-5.00042	5.7207e-07	1.45843e-05
AT2G23960	6.69596	5.91103	1.18318	4.99589	5.85662e-07	1.49104e-05
AT1G66230	117.746	0.784941	0.157143	4.99508	5.88102e-07	1.49522e-05
AT1G73920	976.514	0.326535	0.0654159	4.99167	5.98581e-07	1.5198e-05
AT2G45740	1504.75	-0.421453	0.0844663	-4.98961	6.05017e-07	1.53405e-05
AT5G63180	476.575	-0.788842	0.158113	-4.98911	6.06593e-07	1.53596e-05
AT4G38430	768.937	0.467645	0.0937638	4.98747	6.11735e-07	1.54689e-05
AT5G48930	2045.64	0.34449	0.0690753	4.98718	6.12684e-07	1.54719e-05
AT2G05710	1542.92	-0.403204	0.0808552	-4.98674	6.1405e-07	1.54855e-05
AT3G50270	236.597	0.585465	0.11747	4.98395	6.22988e-07	1.56897e-05
AT3G61890	629.043	0.569466	0.114279	4.98313	6.25643e-07	1.57354e-05
AT1G53090	640.889	0.49485	0.0993271	4.98202	6.29226e-07	1.5783e-05
AT2G47840	90.7904	1.10503	0.221799	4.98215	6.28823e-07	1.5783e-05
AT3G15730	3120.18	-0.262662	0.0528094	-4.97378	6.5661e-07	1.64478e-05
AT1G54740	106.29	0.912151	0.183595	4.96827	6.75513e-07	1.68987e-05
AT1G59870	2223.88	-0.873014	0.175828	-4.96514	6.86504e-07	1.71278e-05
AT5G55050	159.262	-0.744902	0.150024	-4.96521	6.86286e-07	1.71278e-05
AT1G04820	990.87	0.79567	0.160431	4.95957	7.06485e-07	1.76028e-05
AT5G59750	493.048	0.515433	0.103986	4.95672	7.16915e-07	1.78389e-05
AT2G38820	147.583	0.761255	0.153683	4.95342	7.29218e-07	1.81209e-05
AT3G48080	44.9776	-1.59666	0.322472	-4.95131	7.37166e-07	1.8294e-05
AT2G17120	101.255	-0.866624	0.175042	-4.95093	7.38583e-07	1.83049e-05
AT1G57630	21.0252	-2.80116	0.565874	-4.95015	7.41556e-07	1.83394e-05
AT3G27110	362.437	-0.486956	0.0983739	-4.95005	7.41937e-07	1.83394e-05
AT5G25230	12.7676	2.90095	0.586129	4.94933	7.44685e-07	1.8383e-05
AT3G19010	377.151	-0.654547	0.132273	-4.94845	7.48057e-07	1.84419e-05
AT2G42590	1907.9	-0.323638	0.0654335	-4.94606	7.57318e-07	1.86456e-05
AT3G56705	218.024	0.788377	0.159436	4.94479	7.62257e-07	1.87425e-05
AT4G35760	491.512	-0.440367	0.089135	-4.94045	7.79416e-07	1.91392e-05
AT4G00750	425.699	0.525785	0.10644	4.93975	7.82247e-07	1.91835e-05
AT5G05060	163.07	0.734834	0.148948	4.93348	8.07763e-07	1.97833e-05
AT4G35800	693.615	0.411719	0.0836466	4.92212	8.56106e-07	2.09399e-05
AT5G26220	16.9457	-2.84372	0.5778	-4.92164	8.58198e-07	2.09636e-05
AT4G21800	270.291	0.562502	0.114443	4.91515	8.8714e-07	2.16423e-05
AT3G46290	607.701	-0.449842	0.0915518	-4.91352	8.94536e-07	2.17943e-05
AT2G39930	546.156	-0.438775	0.08935	-4.91075	9.0731e-07	2.20767e-05
AT3G05350	694.061	-0.39277	0.0801499	-4.90044	9.56227e-07	2.32367e-05
AT5G13930	3761.68	-0.461865	0.0942694	-4.89942	9.61226e-07	2.33278e-05
AT1G02816	151.769	0.813456	0.16606	4.89857	9.65376e-07	2.33982e-05
AT5G55740	273.685	0.515666	0.105339	4.89532	9.81485e-07	2.37578e-05
AT5G17050	1025.33	0.4981	0.101776	4.89409	9.87608e-07	2.38751e-05
AT3G04760	572.751	0.379638	0.0775836	4.89328	9.9169e-07	2.39428e-05
AT3G02720	686.531	-0.468317	0.0957433	-4.89138	1.00131e-06	2.41439e-05
AT2G04080	166.149	-0.758955	0.155272	-4.8879	1.01915e-06	2.45424e-05
AT1G30360	1431.23	0.311629	0.0637625	4.88734	1.02207e-06	2.45748e-05
AT5G36910	48.3367	-1.32132	0.270367	-4.88714	1.02313e-06	2.45748e-05
AT1G73860	34.5196	1.52579	0.312349	4.8849	1.03481e-06	2.48235e-05
AT4G32150	483.839	0.526939	0.107895	4.88383	1.04045e-06	2.49267e-05
AT5G54160	1660.62	-0.311374	0.0637623	-4.88335	1.04298e-06	2.49555e-05
AT5G59690	297.606	0.56943	0.11666	4.8811	1.05496e-06	2.52098e-05
AT2G37870	17.5574	2.27185	0.465795	4.87736	1.07516e-06	2.56043e-05
AT3G05690	42.8459	-1.3773	0.282391	-4.87729	1.07555e-06	2.56043e-05
AT4G35100	2296.06	0.742864	0.152311	4.87728	1.07558e-06	2.56043e-05
AT2G41050	83.3177	-0.909029	0.186479	-4.87471	1.08968e-06	2.59068e-05
AT1G16090	57.7631	1.07744	0.221197	4.87095	1.11063e-06	2.63139e-05
AT1G43910	51.2372	-1.32944	0.272936	-4.87088	1.11102e-06	2.63139e-05
AT1G79630	151.487	0.78525	0.161212	4.87092	1.11082e-06	2.63139e-05
AT1G75900	242.845	0.655838	0.134762	4.86663	1.13516e-06	2.68516e-05
AT3G57240	12.3743	-5.41625	1.11302	-4.86625	1.13737e-06	2.68699e-05
AT1G31190	484.48	-0.443058	0.0910594	-4.86559	1.14115e-06	2.68912e-05
AT5G14660	328.481	-0.600743	0.123467	-4.86561	1.14107e-06	2.68912e-05
AT4G23010	157.075	-0.878088	0.180624	-4.86141	1.16555e-06	2.74315e-05
AT4G10380	15.5541	-2.44988	0.504128	-4.85963	1.17603e-06	2.76434e-05
AT3G14330	178.211	0.63252	0.130439	4.84915	1.2399e-06	2.91081e-05
AT5G67280	257.017	-0.723387	0.149248	-4.84687	1.25422e-06	2.94073e-05
AT5G23050	91.2007	0.975655	0.201315	4.84641	1.25718e-06	2.94397e-05
AT1G34750	103.883	-0.817237	0.168693	-4.84451	1.26924e-06	2.96849e-05
AT3G12210	77.436	0.905353	0.186917	4.84361	1.27503e-06	2.97831e-05
AT3G51150	251.121	-0.546842	0.112937	-4.84199	1.28543e-06	2.99886e-05
AT2G36792	70.5236	0.918701	0.189797	4.84044	1.29554e-06	3.01867e-05
AT4G34560	116.491	0.855687	0.176919	4.8366	1.32079e-06	3.07367e-05
AT2G39850	1037.81	0.579072	0.119914	4.82906	1.37182e-06	3.18847e-05
AT5G63780	385.815	-0.626616	0.129781	-4.82825	1.37739e-06	3.19742e-05
AT5G57040	1142.42	-0.485007	0.100674	-4.81759	1.45302e-06	3.36882e-05
AT2G25520	855.736	0.354211	0.0735436	4.81635	1.46212e-06	3.3857e-05
AT2G15020	1713.22	-0.698775	0.145115	-4.81533	1.46957e-06	3.39875e-05
AT1G75690	1250.8	-0.47653	0.0989683	-4.81497	1.47219e-06	3.4006e-05
AT1G04410	3941.82	0.313159	0.0650746	4.8123	1.49202e-06	3.44214e-05
AT5G57330	516.591	-0.387291	0.0805031	-4.81088	1.50264e-06	3.46238e-05
AT1G74100	827.276	-0.53785	0.111849	-4.80872	1.51896e-06	3.49567e-05
AT2G41250	425.155	0.656067	0.136507	4.8061	1.53906e-06	3.53756e-05
AT3G14210	22932.1	-0.475045	0.0988531	-4.80557	1.54314e-06	3.54259e-05
AT2G02010	30.6252	-2.19911	0.457784	-4.80382	1.55671e-06	3.56935e-05
AT3G17390	3061.19	-0.502868	0.104729	-4.8016	1.57405e-06	3.60468e-05
AT5G22090	1678.89	0.475305	0.0989964	4.80123	1.57691e-06	3.60527e-05
AT5G64770	820.295	-0.599487	0.124865	-4.80107	1.57816e-06	3.60527e-05
AT5G54860	72.5443	-1.05345	0.219526	-4.79877	1.59642e-06	3.64254e-05
AT3G52310	49.9907	1.1258	0.234679	4.79721	1.60888e-06	3.66649e-05
AT1G43710	605.877	-0.42789	0.0892118	-4.79634	1.61589e-06	3.67797e-05
AT2G40890	612.707	0.516975	0.107857	4.79315	1.6418e-06	3.7324e-05
AT1G27030	143.805	-0.701617	0.146426	-4.79162	1.65436e-06	3.75264e-05
AT2G29360	553.711	-0.391791	0.0817665	-4.79158	1.65472e-06	3.75264e-05
AT5G08680	1460.94	0.326098	0.0681147	4.78748	1.68889e-06	3.82548e-05
AT3G57260	196.174	-2.1444	0.447943	-4.78722	1.69108e-06	3.82581e-05
AT3G62870	1536.96	0.372225	0.0778001	4.78438	1.71518e-06	3.87564e-05
ATMG00090	4285.5	0.316169	0.0660976	4.78337	1.72383e-06	3.89049e-05
AT2G15970	1251.38	-0.434496	0.090855	-4.78231	1.73296e-06	3.90637e-05
AT5G42270	8296.5	-0.344672	0.0720833	-4.78157	1.73929e-06	3.91591e-05
AT1G70700	1132.66	-0.731495	0.153047	-4.77956	1.75681e-06	3.95061e-05
AT1G10050	130.093	-0.839911	0.175771	-4.77845	1.76655e-06	3.96438e-05
AT1G74260	762.094	0.434154	0.0908581	4.77837	1.76718e-06	3.96438e-05
AT4G32980	245.351	-0.762343	0.159563	-4.7777	1.77313e-06	3.97296e-05
AT3G45290	45.3611	-1.27849	0.267631	-4.77706	1.7788e-06	3.98089e-05
AT4G10390	29.983	-1.54858	0.3242	-4.77663	1.7826e-06	3.98463e-05
AT2G15080	125.603	-0.887686	0.185892	-4.77529	1.79453e-06	4.00255e-05
AT5G46420	1021.04	-0.36251	0.0759144	-4.77524	1.79491e-06	4.00255e-05
AT1G12140	349.284	-0.572541	0.120049	-4.76923	1.84931e-06	4.11895e-05
AT4G02520	532.792	-1.68505	0.353389	-4.76827	1.85811e-06	4.12872e-05
AT4G23570	680.239	-0.481918	0.101064	-4.76845	1.85652e-06	4.12872e-05
AT3G05030	606.783	-0.483783	0.101545	-4.76419	1.89609e-06	4.2081e-05
AT2G41410	532.472	-0.75869	0.159294	-4.76284	1.90889e-06	4.22864e-05
AT5G07580	167.653	-0.80161	0.168309	-4.76273	1.90987e-06	4.22864e-05
AT1G33140	1841.32	0.327524	0.068777	4.76212	1.91567e-06	4.23646e-05
AT3G13460	1873.56	0.249305	0.0523555	4.76176	1.91908e-06	4.23899e-05
AT4G38960	185.814	0.669625	0.140697	4.75936	1.94208e-06	4.28473e-05
AT3G57470	296.971	0.565978	0.118952	4.75804	1.95485e-06	4.30781e-05
AT5G53970	1141.17	0.509515	0.107096	4.75753	1.95975e-06	4.31353e-05
AT5G67340	72.1424	-1.31168	0.275895	-4.75426	1.99178e-06	4.37887e-05
AT5G64850	295.896	0.588276	0.123744	4.75397	1.99464e-06	4.38e-05
AT3G53800	90.1059	0.857009	0.180418	4.75013	2.03282e-06	4.4586e-05
AT1G47510	103.045	1.04026	0.21901	4.74982	2.03599e-06	4.46031e-05
AT3G02040	27.4081	1.78856	0.376706	4.74789	2.05546e-06	4.49771e-05
AT2G04400	392.416	-0.485481	0.102272	-4.74695	2.06502e-06	4.50354e-05
AT2G19130	135.371	-0.833741	0.175638	-4.74692	2.06536e-06	4.50354e-05
AT4G00430	2085.31	0.590184	0.124318	4.74737	2.06084e-06	4.50354e-05
AT5G02500	30972.9	-0.313578	0.0660631	-4.74665	2.06813e-06	4.50433e-05
AT1G66050	6.39271	5.84467	1.23144	4.74623	2.07244e-06	4.50846e-05
AT3G57660	339.463	0.467367	0.0984942	4.74512	2.08384e-06	4.528e-05
AT1G21750	450.417	-0.780138	0.164474	-4.74321	2.10355e-06	4.5655e-05
AT1G50480	1203.36	-0.322407	0.0679837	-4.74242	2.11179e-06	4.57807e-05
AT2G20020	259.622	0.513465	0.108303	4.741	2.12664e-06	4.60018e-05
AT2G29120	354.97	-0.945662	0.199466	-4.74098	2.12691e-06	4.60018e-05
AT2G32160	557.464	-0.47721	0.10069	-4.73939	2.1436e-06	4.63092e-05
AT5G39660	88.9998	1.05727	0.223202	4.73681	2.17103e-06	4.68476e-05
AT4G00400	358.825	0.585473	0.123609	4.73651	2.17431e-06	4.68642e-05
AT5G01410	1568.52	-0.619319	0.130773	-4.73582	2.18169e-06	4.69691e-05
ATMG00560	1493.2	0.643268	0.135845	4.73532	2.18712e-06	4.70319e-05
AT2G01910	414.574	-0.48624	0.102709	-4.73415	2.1998e-06	4.72501e-05
AT1G04790	138.35	-0.719637	0.15207	-4.73227	2.22019e-06	4.76334e-05
AT3G49000	144.789	0.685778	0.144947	4.73124	2.23152e-06	4.78215e-05
AT5G20480	59.1252	-1.15523	0.244215	-4.73039	2.24094e-06	4.79684e-05
AT1G06510	128.701	-0.81449	0.172232	-4.72903	2.25592e-06	4.82339e-05
AT5G01542	28.7677	1.52185	0.322017	4.72598	2.29008e-06	4.89083e-05
AT3G13920	1964.37	0.26891	0.0569218	4.72421	2.31011e-06	4.92796e-05
AT4G36920	94.6966	-0.960898	0.203474	-4.72246	2.33006e-06	4.96485e-05
AT2G25530	156.573	0.654466	0.138641	4.72059	2.35158e-06	5.00501e-05
AT5G15860	103.872	1.01684	0.2155	4.71849	2.37601e-06	5.05125e-05
AT5G35170	1601.4	-0.299092	0.0634064	-4.71706	2.39274e-06	5.08104e-05
AT1G67550	127.336	-0.769697	0.16321	-4.716	2.40532e-06	5.10196e-05
AT2G35820	130.552	-0.716109	0.151905	-4.7142	2.4266e-06	5.14125e-05
AT3G23120	124.462	-1.26035	0.267465	-4.71222	2.45034e-06	5.18568e-05
AT4G23170	130.791	-1.0566	0.224387	-4.70881	2.49163e-06	5.26708e-05
AT3G05932	84.1495	0.926516	0.196775	4.70851	2.49537e-06	5.26904e-05
AT4G24120	254.674	-0.686673	0.145881	-4.70708	2.51296e-06	5.30019e-05
AT3G12080	385.926	0.577436	0.122724	4.70517	2.5366e-06	5.34401e-05
AT1G28230	50.2562	-1.26102	0.268066	-4.70415	2.54928e-06	5.36468e-05
AT4G06410	15.1633	2.37903	0.505768	4.70379	2.55378e-06	5.36811e-05
AT5G67260	248.321	-0.536284	0.114082	-4.70085	2.59077e-06	5.43975e-05
AT5G66240	366.268	0.53025	0.112841	4.69909	2.61322e-06	5.48072e-05
AT2G44490	1161.18	-0.310269	0.0660488	-4.69758	2.63261e-06	5.51521e-05
AT4G33760	190.195	0.628424	0.133786	4.69722	2.63724e-06	5.51871e-05
AT4G27410	193.921	1.2752	0.271507	4.69677	2.64313e-06	5.52486e-05
AT1G63090	362.548	-0.905119	0.192851	-4.69336	2.68751e-06	5.61134e-05
AT2G04495	19.3973	-2.40623	0.512792	-4.69241	2.7e-06	5.63113e-05
AT1G56670	84.6525	-0.96768	0.206281	-4.69108	2.71769e-06	5.6617e-05
AT1G47400	16.0431	2.81887	0.601221	4.68857	2.75117e-06	5.72508e-05
AT2G04700	1123.95	-0.376114	0.0802403	-4.68734	2.7678e-06	5.75327e-05
AT3G25570	143.095	-0.737737	0.157607	-4.68087	2.85655e-06	5.93115e-05
AT1G65980	1094.91	-0.362261	0.0774738	-4.67592	2.92644e-06	6.06951e-05
AT2G12400	129.347	-0.781126	0.167117	-4.67411	2.95228e-06	6.11632e-05
AT1G61970	45.3691	1.17362	0.251185	4.67232	2.97818e-06	6.16316e-05
AT5G28840	3059.03	0.283184	0.060635	4.67031	3.0075e-06	6.21693e-05
AT3G57040	540.3	0.467063	0.100016	4.66988	3.01371e-06	6.22289e-05
AT5G49720	2929.59	0.340925	0.0730139	4.66931	3.02209e-06	6.23331e-05
AT4G04890	848.757	-0.422976	0.0906105	-4.66807	3.04044e-06	6.26424e-05
AT5G45430	2440.42	-0.326001	0.0698429	-4.66764	3.04685e-06	6.27053e-05
AT1G19670	450.072	-0.918876	0.196884	-4.6671	3.05477e-06	6.27991e-05
AT1G62480	353.651	1.11309	0.238664	4.66385	3.10345e-06	6.37299e-05
AT1G78240	321.731	-0.4737	0.101598	-4.66247	3.12439e-06	6.40192e-05
AT4G36500	157.348	-1.01704	0.218128	-4.66257	3.12287e-06	6.40192e-05
AT2G27920	150.055	-0.69126	0.148304	-4.6611	3.14531e-06	6.43461e-05
AT3G44120	10.2314	3.34588	0.71785	4.66097	3.14723e-06	6.43461e-05
AT4G08590	69.6692	0.906875	0.194605	4.66009	3.16073e-06	6.45514e-05
AT5G40780	54.9714	-1.41618	0.304095	-4.65703	3.20807e-06	6.54467e-05
AT3G28270	1313.83	0.663757	0.14263	4.65368	3.26065e-06	6.64469e-05
AT1G64563	37.859	1.20796	0.259763	4.65022	3.31581e-06	6.74973e-05
AT5G22300	195.958	-0.908393	0.195373	-4.64954	3.32668e-06	6.7645e-05
AT5G55460	15.9653	-2.50365	0.538896	-4.64588	3.38629e-06	6.87822e-05
AT2G18328	582.522	0.43214	0.0930683	4.64325	3.42973e-06	6.95133e-05
AT3G28860	708.995	0.423524	0.0912094	4.64342	3.42685e-06	6.95133e-05
AT3G57630	291.555	-0.620494	0.133704	-4.64082	3.47022e-06	7.02579e-05
AT2G46270	220.497	0.788101	0.169935	4.63767	3.52365e-06	7.12623e-05
AT3G53870	1443.94	0.353641	0.0763177	4.6338	3.59012e-06	7.25281e-05
AT2G39890	295.752	-0.541588	0.116945	-4.63113	3.63675e-06	7.33908e-05
AT4G38690	240.836	0.658628	0.14223	4.63073	3.64369e-06	7.34516e-05
AT1G55152	79.0545	0.86925	0.187801	4.62856	3.68218e-06	7.41475e-05
AT3G25010	31.6087	-1.92423	0.415929	-4.62635	3.72171e-06	7.48628e-05
AT4G30450	38.8821	1.28637	0.278136	4.62495	3.74684e-06	7.52064e-05
AT5G58950	2085.35	0.319988	0.0691842	4.62516	3.74311e-06	7.52064e-05
AT1G61100	367.958	-0.45389	0.0981627	-4.62385	3.7668e-06	7.5526e-05
AT4G05110	106.318	0.911371	0.197319	4.61877	3.8602e-06	7.73157e-05
AT3G61130	1177.03	-0.340007	0.0736414	-4.61706	3.89206e-06	7.78704e-05
AT5G67385	1467.9	0.340166	0.0736949	4.61587	3.91448e-06	7.82351e-05
AT1G11700	139.426	-0.877788	0.190201	-4.61506	3.92974e-06	7.84563e-05
AT4G37870	666.764	-0.497123	0.107723	-4.61483	3.93421e-06	7.84617e-05
AT2G20270	247.75	0.498669	0.108134	4.6116	3.99577e-06	7.96045e-05
AT2G07768	88.3852	1.11225	0.241237	4.61058	4.01539e-06	7.991e-05
AT3G06530	292.574	0.573408	0.124405	4.60922	4.04191e-06	8.03522e-05
AT4G00900	187.079	0.578088	0.125465	4.60755	4.07431e-06	8.09103e-05
AT5G44568	75.2362	-1.57618	0.342237	-4.60552	4.11441e-06	8.16199e-05
AT5G15740	523.307	-0.749302	0.16272	-4.60486	4.12746e-06	8.17921e-05
AT4G21750	672.826	-0.414605	0.0901498	-4.59907	4.24386e-06	8.40095e-05
AT4G00810	222.101	1.06984	0.232648	4.59855	4.25444e-06	8.41298e-05
AT5G24420	52.1494	-1.24121	0.269957	-4.59782	4.26935e-06	8.43355e-05
AT1G60200	328.475	0.528836	0.11519	4.59098	4.41164e-06	8.70541e-05
AT5G25130	293.285	0.552694	0.120404	4.59033	4.42541e-06	8.72338e-05
AT1G08260	130.397	0.686003	0.149495	4.58881	4.45783e-06	8.76879e-05
AT4G26080	668.736	0.497952	0.108513	4.58887	4.45652e-06	8.7688e-05
AT1G27950	1466.43	0.649926	0.141658	4.588	4.47521e-06	8.79372e-05
AT5G17700	33.7154	-1.69697	0.370044	-4.58587	4.52094e-06	8.87425e-05
AT4G19830	62.9792	-1.11663	0.243542	-4.58496	4.54069e-06	8.90365e-05
AT5G08720	548.533	-0.406827	0.088748	-4.58408	4.56e-06	8.93214e-05
AT4G00370	1270.23	-0.399177	0.0871217	-4.58183	4.60927e-06	9.0192e-05
AT5G59660	32.2751	-1.3065	0.285222	-4.58065	4.63531e-06	9.06068e-05
AT1G10657	144.788	-0.686935	0.15012	-4.5759	4.74168e-06	9.25892e-05
AT5G59320	178.952	2.22746	0.486978	4.57405	4.78393e-06	9.33166e-05
AT4G31040	306.954	0.492395	0.107677	4.57287	4.81097e-06	9.37462e-05
AT1G61400	9.89848	3.3157	0.725851	4.56802	4.92348e-06	9.58386e-05
AT1G57720	1844.94	0.317874	0.0696019	4.56703	4.94684e-06	9.61931e-05
AT3G55800	16161.2	-0.36194	0.0792739	-4.56569	4.97843e-06	9.67068e-05
AT1G15310	13.3663	2.50583	0.549061	4.56386	5.02228e-06	9.74573e-05
AT3G49790	50.1225	1.37138	0.300541	4.56305	5.04165e-06	9.77316e-05
AT2G44290	158.57	-0.758535	0.166275	-4.56191	5.06892e-06	9.81585e-05
AT3G06070	242.059	0.915412	0.200836	4.55801	5.16406e-06	9.98972e-05
ATMG00690	570.704	0.746608	0.163868	4.55617	5.20961e-06	0.000100674
AT1G67865	1179.15	0.530059	0.116369	4.55497	5.23921e-06	0.000101142
AT5G20070	586.328	-0.361322	0.0794334	-4.54873	5.39692e-06	0.000104079
AT5G53020	287.307	0.467951	0.10291	4.54719	5.43662e-06	0.000104736
AT2G05540	27.4842	1.68602	0.370815	4.5468	5.44684e-06	0.000104825
AT2G05940	594.468	-0.4996	0.109943	-4.54416	5.51553e-06	0.000106038
AT2G30150	299.731	0.481308	0.105925	4.54388	5.52283e-06	0.000106069
AT5G13800	469.893	-0.477635	0.105143	-4.54274	5.55277e-06	0.000106535
AT5G57580	346.438	-0.473248	0.104214	-4.54114	5.59509e-06	0.000107236
AT4G09040	640.976	0.464428	0.102324	4.5388	5.65753e-06	0.000108322
AT4G02220	117.079	-0.696292	0.153421	-4.53845	5.66687e-06	0.00010839
AT2G30620	848.123	-0.47159	0.103968	-4.53591	5.73563e-06	0.000109552
AT5G52750	124.567	-1.43198	0.315708	-4.53577	5.73937e-06	0.000109552
AT3G05380	139.038	0.654726	0.144373	4.53497	5.76127e-06	0.000109858
AT3G09200	2104.39	0.356109	0.078531	4.53463	5.77041e-06	0.00010992
AT4G14010	45.2739	1.14784	0.253272	4.53204	5.84165e-06	0.000111164
AT1G65840	209.938	-0.583744	0.128836	-4.53092	5.87264e-06	0.00011164
AT4G11850	157.357	-1.01732	0.224667	-4.52815	5.95035e-06	0.000113002
AT3G21240	56.6428	1.13859	0.251583	4.52571	6.0192e-06	0.000114194
AT3G15650	10.8873	-3.8476	0.851154	-4.52044	6.17097e-06	0.000116954
AT5G49215	103.283	-0.800203	0.177056	-4.51949	6.199e-06	0.000117366
AT4G26450	404.654	0.453068	0.100258	4.51901	6.21294e-06	0.000117511
AT1G08130	198.842	0.602671	0.133446	4.51622	6.29521e-06	0.000118947
AT4G36150	86.0465	-0.963767	0.213421	-4.5158	6.30774e-06	0.000119063
AT5G02940	943.92	-0.388472	0.0860314	-4.51547	6.31774e-06	0.000119132
AT5G54190	19.8783	2.31311	0.512358	4.51464	6.34249e-06	0.000119478
AT1G04420	1027.46	-0.303083	0.0671496	-4.51356	6.37495e-06	0.000119968
AT1G75280	1007.24	-0.468434	0.103819	-4.51204	6.42074e-06	0.000120709
AT3G28930	134.459	-0.686371	0.152211	-4.50934	6.50292e-06	0.000122037
AT5G16715	865.409	0.323829	0.0718138	4.50929	6.50445e-06	0.000122037
AT3G14570	195.214	0.947127	0.210118	4.50759	6.55678e-06	0.000122895
AT5G20700	5585.44	-0.309709	0.0687266	-4.50638	6.59419e-06	0.000123472
AT5G13710	447.083	0.547678	0.121551	4.50575	6.61405e-06	0.00012372
AT5G19740	56.1336	1.03149	0.229042	4.5035	6.68418e-06	0.000124907
AT1G02910	411.925	-0.441967	0.0981695	-4.50209	6.72897e-06	0.000125619
AT5G47910	583.825	-0.628312	0.139594	-4.50099	6.7638e-06	0.000126143
AT5G51040	350.146	0.463296	0.102938	4.50073	6.77204e-06	0.000126171
AT5G27670	194.074	0.625597	0.139114	4.49701	6.89164e-06	0.000128271
AT2G18940	389.905	0.516769	0.114942	4.49593	6.92673e-06	0.000128796
AT2G01008	2992.58	1.32167	0.294306	4.4908	7.09565e-06	0.000131675
AT2G38640	134.126	-0.783017	0.174359	-4.49082	7.09499e-06	0.000131675
AT3G06350	455.453	0.477299	0.106294	4.49035	7.11052e-06	0.00013182
AT2G47160	206.283	-0.668423	0.148938	-4.48793	7.19173e-06	0.000133193
AT5G52640	313.869	-1.07214	0.239021	-4.48553	7.27324e-06	0.000134569
AT5G54640	82.0172	-0.852251	0.19007	-4.48389	7.32952e-06	0.000135476
AT3G56070	95.8183	0.783911	0.174854	4.48324	7.35174e-06	0.000135753
AT1G22370	73.2958	0.932849	0.208109	4.48251	7.37713e-06	0.000136087
AT1G64850	328.932	-0.517718	0.115518	-4.48169	7.40541e-06	0.000136474
AT1G16080	1079.65	-0.41812	0.0933432	-4.47938	7.48593e-06	0.000137822
AT2G23200	446.518	-0.393469	0.0879736	-4.47258	7.72807e-06	0.000141891
AT4G02680	343.069	0.446635	0.0998571	4.47274	7.72231e-06	0.000141891
AT4G29790	292.84	-0.475425	0.106299	-4.47254	7.7297e-06	0.000141891
AT1G26630	1648.97	0.372272	0.0832405	4.47224	7.74035e-06	0.000141947
AT3G57770	22.7276	1.66257	0.371843	4.47115	7.77993e-06	0.000142533
AT4G38160	303.51	0.48544	0.108831	4.4605	8.17672e-06	0.000149656
AT5G27930	155.815	-0.960006	0.215615	-4.4524	8.49137e-06	0.000155263
AT3G49680	610.744	0.429705	0.0965425	4.45094	8.54949e-06	0.000156172
AT2G34960	22.4848	-1.77172	0.398136	-4.45003	8.58582e-06	0.000156683
AT2G25480	115.88	-0.690622	0.155234	-4.4489	8.63132e-06	0.00015736
AT1G13210	135.736	-1.12087	0.252069	-4.44667	8.72103e-06	0.00015884
AT4G17090	7731.82	0.344506	0.0774958	4.44548	8.76979e-06	0.000159573
AT3G50930	142.286	-2.07841	0.467631	-4.44454	8.8079e-06	0.00016011
AT5G54310	394.984	-0.451128	0.101581	-4.44107	8.95136e-06	0.00016256
AT2G42310	153.99	0.747194	0.168296	4.43975	9.00639e-06	0.0001634
AT5G64000	32.2045	-2.13794	0.481573	-4.43949	9.01714e-06	0.000163437
AT5G20250	99.8626	1.09539	0.246993	4.4349	9.21166e-06	0.000166801
AT3G55290	36.9657	-1.26356	0.285167	-4.43095	9.38174e-06	0.000169716
AT1G49032	94.2566	0.958379	0.21639	4.42894	9.46971e-06	0.000171142
AT1G21380	387.136	-0.474932	0.107268	-4.42752	9.53229e-06	0.000172106
AT5G45472	104.689	0.735143	0.166119	4.4254	9.62651e-06	0.00017364
AT1G72770	902.706	0.445464	0.100666	4.42516	9.63727e-06	0.000173666
AT1G30910	158.762	-0.611154	0.138117	-4.42489	9.64924e-06	0.000173714
AT3G25740	117.273	-0.686779	0.155217	-4.42463	9.66059e-06	0.000173751
AT1G51400	3775.85	-0.409325	0.0925877	-4.42094	9.82702e-06	0.000176575
AT3G16940	700.969	0.357425	0.0808764	4.41941	9.89732e-06	0.000177667
AT1G57590	188.657	-1.2636	0.285943	-4.41905	9.91371e-06	0.00017779
AT4G19880	94.6812	-0.886029	0.200541	-4.41821	9.95233e-06	0.000178312
AT5G45110	234.115	-0.665408	0.150652	-4.41686	1.00144e-05	0.000179252
AT2G22190	148.062	-0.598123	0.135454	-4.41568	1.00691e-05	0.000180059
AT4G14900	307.491	0.468999	0.106225	4.41516	1.00935e-05	0.000180322
AT4G05100	26.3422	1.48987	0.337489	4.41457	1.01209e-05	0.000180639
AT5G03395	22.83	-1.56078	0.353661	-4.41321	1.01849e-05	0.000181607
AT4G13800	292.071	-0.851877	0.193052	-4.41269	1.02094e-05	0.000181872
AT5G47240	101.14	-1.17766	0.266909	-4.41223	1.02312e-05	0.000182086
AT5G08760	207.479	-0.876683	0.198799	-4.40989	1.03422e-05	0.000183886
AT5G13820	46.1555	1.12919	0.256073	4.40965	1.03537e-05	0.000183916
AT1G68590	921.054	-0.529371	0.120123	-4.40692	1.04849e-05	0.000185894
AT1G75820	738.6	0.357384	0.0810938	4.40705	1.04788e-05	0.000185894
AT1G52510	1060.32	-0.380968	0.0864655	-4.40601	1.05292e-05	0.000186502
AT1G29880	1525.19	0.28985	0.0657907	4.40564	1.0547e-05	0.000186641
AT1G04240	502.624	-0.537189	0.121971	-4.40425	1.06152e-05	0.000187669
AT2G20420	1049.33	0.331948	0.0753744	4.40398	1.06281e-05	0.00018772
AT5G10380	319.596	-0.885695	0.201159	-4.40296	1.06783e-05	0.000188429
AT1G02270	226.591	-0.694588	0.157816	-4.40127	1.0762e-05	0.000189726
AT1G15950	2277.87	0.55973	0.127222	4.39964	1.0843e-05	0.000190795
AT2G18160	618.955	0.446517	0.101485	4.39984	1.08332e-05	0.000190795
AT3G03890	186.321	-0.589458	0.134072	-4.39657	1.09975e-05	0.00019333
AT5G24530	362.745	-0.788993	0.179595	-4.39317	1.11711e-05	0.000196198
AT2G33855	313.123	-0.513464	0.116894	-4.39257	1.12016e-05	0.000196549
AT5G06970	618.218	0.451732	0.102963	4.38733	1.14751e-05	0.000201159
AT5G62720	67.9658	1.01276	0.230884	4.38643	1.15226e-05	0.000201802
AT5G13520	53.7232	1.15973	0.264427	4.38584	1.15539e-05	0.000202161
AT1G68780	157.318	-0.693702	0.158204	-4.38485	1.16065e-05	0.000202891
AT2G25900	263.965	0.768189	0.175267	4.38298	1.17069e-05	0.000204455
AT3G07090	484.015	-0.435848	0.0994859	-4.381	1.18134e-05	0.000206122
AT5G67590	450.346	0.46441	0.10606	4.37875	1.19362e-05	0.00020807
AT3G50950	1424.27	-0.519868	0.118872	-4.37334	1.2236e-05	0.000213098
AT1G05630	127.678	-0.643874	0.147346	-4.36983	1.24345e-05	0.000216354
AT5G02790	1562.67	-0.34234	0.0783636	-4.36861	1.25042e-05	0.000217363
AT3G16470	147.141	-0.774499	0.177296	-4.3684	1.25161e-05	0.000217368
AT3G14440	249.338	0.785789	0.179931	4.36716	1.25873e-05	0.000218402
AT3G57350	107.792	0.745737	0.170782	4.3666	1.26194e-05	0.000218756
AT1G73170	568.419	-0.351337	0.080543	-4.36211	1.28814e-05	0.000222885
AT5G45410	662.147	-0.413091	0.094699	-4.36215	1.28793e-05	0.000222885
AT5G22570	20.1912	-2.49989	0.573237	-4.36101	1.29462e-05	0.000223798
AT5G64350	430.185	0.408797	0.09375	4.3605	1.29763e-05	0.00022411
AT1G32870	211.569	0.544253	0.124835	4.35979	1.30186e-05	0.000224634
AT2G45800	36.7928	1.33223	0.305717	4.35773	1.31421e-05	0.000226556
AT5G13650	9190.17	-0.335871	0.0770888	-4.35693	1.31899e-05	0.000227169
AT1G29560	18.4905	1.91893	0.440473	4.35651	1.32151e-05	0.000227395
AT4G10000	169.903	-0.595087	0.136676	-4.354	1.33675e-05	0.000229805
AT1G69830	792.172	-0.304756	0.0700169	-4.35261	1.34528e-05	0.000231059
AT5G19250	406.829	-0.460218	0.105743	-4.35225	1.34748e-05	0.000231224
AT4G30100	760.849	-0.309035	0.0710259	-4.35101	1.3551e-05	0.000232319
AT1G72645	653.468	0.534461	0.122906	4.34853	1.37053e-05	0.000234749
AT2G28500	27.4011	2.07105	0.476455	4.34679	1.38144e-05	0.0002364
AT4G39950	530.369	-0.758131	0.174466	-4.34543	1.39002e-05	0.000237651
AT5G49645	67.9291	0.923014	0.212428	4.34506	1.39236e-05	0.000237835
AT3G59780	3463.4	-0.345669	0.0795834	-4.34348	1.40243e-05	0.000239336
ATMG00070	1921.47	0.296888	0.068376	4.342	1.41194e-05	0.000240739
AT2G33340	739.08	0.427683	0.0985053	4.34173	1.41367e-05	0.000240813
AT1G28140	557.119	-0.372377	0.0857876	-4.34069	1.42038e-05	0.000241737
AT3G09830	148.801	-0.927433	0.213681	-4.34026	1.42317e-05	0.00024199
AT1G62390	889.576	0.324367	0.0747854	4.33731	1.4424e-05	0.000245037
AT1G30680	136.865	0.684168	0.157765	4.33663	1.44682e-05	0.000245565
AT1G75700	13.1258	2.49321	0.575815	4.32987	1.49196e-05	0.000252651
AT3G11410	1412.22	0.381722	0.0881585	4.32995	1.49141e-05	0.000252651
AT5G24930	299.216	-0.657214	0.151789	-4.32977	1.49263e-05	0.000252651
AT4G27230	132.922	0.844734	0.195155	4.32852	1.50116e-05	0.000253866
AT1G06900	259.33	0.506305	0.116981	4.3281	1.50399e-05	0.000254115
AT5G28910	83.2797	-0.855174	0.197691	-4.32582	1.51966e-05	0.00025653
AT5G02180	205.91	-0.665986	0.153975	-4.32528	1.52338e-05	0.000256926
AT1G69040	68.2617	-1.05803	0.244653	-4.32463	1.52791e-05	0.000257326
AT4G21326	70.9852	0.90631	0.209574	4.32454	1.52851e-05	0.000257326
AT3G52740	254.364	-0.658109	0.152242	-4.32279	1.54069e-05	0.000259143
AT1G24020	72.181	-1.37613	0.318395	-4.32208	1.54567e-05	0.000259747
AT4G38560	47.0096	-1.46413	0.338946	-4.31965	1.56275e-05	0.000262382
AT1G08980	171.366	0.621066	0.143885	4.3164	1.58594e-05	0.000266037
AT4G00970	109.924	-0.917655	0.212742	-4.31346	1.60721e-05	0.000269346
AT4G38680	167.077	0.750039	0.173891	4.31327	1.60855e-05	0.000269346
AT5G07440	109.626	-0.796807	0.184877	-4.30992	1.63311e-05	0.000273213
AT5G54720	105.785	-1.24249	0.288313	-4.30954	1.63598e-05	0.000273448
AT1G61280	12.6289	2.32334	0.539284	4.30819	1.64596e-05	0.000274871
AT5G60800	22.1597	-1.80093	0.418221	-4.30615	1.66118e-05	0.000277164
AT4G19420	176.8	-0.942975	0.219007	-4.30568	1.66475e-05	0.000277512
AT1G79529	47.2598	1.21789	0.282923	4.30466	1.67245e-05	0.0002783
AT2G02710	229.603	0.712085	0.16542	4.30471	1.67205e-05	0.0002783
AT1G01390	168.297	-0.685165	0.159409	-4.29817	1.72214e-05	0.000286313
AT4G17600	907.773	0.462672	0.107696	4.29608	1.73843e-05	0.000288764
AT4G37470	942.46	0.49336	0.114989	4.29049	1.78281e-05	0.000295874
AT4G16745	22.2264	-1.557	0.363004	-4.2892	1.7932e-05	0.000297333
AT1G61740	876.638	-0.48658	0.11347	-4.28817	1.80147e-05	0.00029844
AT1G77460	176.98	-0.590247	0.137693	-4.28667	1.81368e-05	0.000300197
AT1G31970	332.783	0.410048	0.0957832	4.281	1.86053e-05	0.000307679
AT5G12940	94.7326	-0.787435	0.184083	-4.27761	1.88909e-05	0.000312125
AT5G47550	135.339	0.912449	0.213332	4.27713	1.89316e-05	0.000312522
AT2G34655	124.454	-0.708103	0.165574	-4.27666	1.89721e-05	0.000312637
AT2G37130	31.6287	-1.81414	0.424196	-4.27666	1.89719e-05	0.000312637
AT1G53440	175.554	-0.684179	0.160098	-4.27351	1.92415e-05	0.000316799
AT5G23660	46.0645	1.26572	0.296258	4.27236	1.93414e-05	0.000318162
AT5G48657	24.6242	-1.63861	0.383683	-4.27074	1.94828e-05	0.000320207
AT3G11964	410.962	0.434993	0.101878	4.26976	1.9568e-05	0.000321325
AT5G61520	57.0766	-0.989785	0.23188	-4.26853	1.96767e-05	0.000322826
AT3G57940	98.6456	0.744922	0.174554	4.26758	1.97607e-05	0.000323919
AT1G21065	1028.12	-0.392874	0.0921074	-4.26539	1.99556e-05	0.000326828
AT2G33370	209.864	0.554393	0.130089	4.26163	2.02943e-05	0.000332012
AT5G10250	38.6692	1.23975	0.290919	4.26148	2.03077e-05	0.000332012
AT5G26622	43.9609	1.05538	0.247669	4.26126	2.03274e-05	0.000332044
AT2G19940	375.303	-0.458272	0.107619	-4.25827	2.06015e-05	0.000336228
AT1G64230	1456.61	0.311146	0.0730723	4.25805	2.0622e-05	0.000336252
AT3G53230	189.446	0.713418	0.167553	4.25786	2.0639e-05	0.000336252
AT1G23390	603.399	1.26093	0.29647	4.25314	2.10797e-05	0.000343133
AT4G02230	430.828	0.428356	0.100774	4.25065	2.13148e-05	0.000346657
AT3G25480	229.829	0.496496	0.116887	4.24765	2.16028e-05	0.000351036
AT1G47580	211.158	0.516643	0.12175	4.24347	2.20089e-05	0.000357325
AT3G25717	101.11	-0.721554	0.170068	-4.24275	2.20799e-05	0.000358165
AT4G15233	49.5942	-1.01003	0.238228	-4.23976	2.23761e-05	0.000362655
AT3G47360	32.9452	1.31502	0.31048	4.23545	2.28098e-05	0.000369365
AT2G40130	161.711	-0.770816	0.182022	-4.23474	2.28816e-05	0.000370177
AT3G27770	393.924	0.365976	0.0864259	4.23456	2.28996e-05	0.000370177
AT3G50670	320.755	0.42398	0.10014	4.23386	2.29711e-05	0.000371011
AT4G01800	1926.7	-0.305999	0.0723051	-4.23205	2.31572e-05	0.000373694
AT5G36160	1224.08	-0.367422	0.0868436	-4.23084	2.32816e-05	0.000375378
AT3G25882	15.7056	-2.19774	0.51966	-4.22919	2.34538e-05	0.000377828
AT4G34640	528.51	0.352683	0.0834068	4.22848	2.3528e-05	0.000378698
AT2G35060	216.285	-0.538933	0.127476	-4.22772	2.36073e-05	0.000379646
AT5G49020	125.349	0.640395	0.151497	4.22712	2.36705e-05	0.000380335
AT4G00700	49.4599	-1.57736	0.373224	-4.22632	2.37548e-05	0.000381362
AT4G18210	99.6966	0.865919	0.204958	4.22486	2.39091e-05	0.000383511
AT5G26170	13.8682	-2.37502	0.562557	-4.22184	2.42316e-05	0.000388349
AT4G12880	218.399	-0.557396	0.132069	-4.22049	2.4377e-05	0.000390346
AT3G02890	187.336	0.567086	0.134428	4.21852	2.45907e-05	0.000393431
AT1G75170	260.091	0.581866	0.137944	4.21812	2.46346e-05	0.000393795
AT2G43700	16.1118	-1.97631	0.468639	-4.21714	2.47424e-05	0.000395181
AT3G06035	89.184	-0.834329	0.198021	-4.21333	2.51627e-05	0.00040155
AT1G15730	432.902	0.443947	0.105433	4.2107	2.54581e-05	0.000405917
AT4G27350	43.8265	1.05247	0.250343	4.20411	2.62113e-05	0.000417571
AT1G14000	536.287	-0.378814	0.090153	-4.2019	2.64682e-05	0.000421305
AT5G14570	112.264	0.933926	0.22237	4.19988	2.67053e-05	0.000424717
AT2G18660	17.0141	-2.09702	0.499678	-4.19674	2.7078e-05	0.000430277
AT2G16660	39.8727	-1.1385	0.271367	-4.19543	2.72356e-05	0.000432414
AT1G12000	336.487	0.554347	0.132179	4.19392	2.74171e-05	0.000434926
AT4G01690	963.914	-0.324812	0.077468	-4.19285	2.75475e-05	0.000436624
AT1G17840	1791.3	0.366866	0.0875309	4.19127	2.77397e-05	0.000439299
AT1G72510	844.582	-0.361025	0.0862035	-4.18805	2.81356e-05	0.000445191
AT4G18100	768.258	0.425888	0.101714	4.18712	2.82516e-05	0.000446648
AT4G13410	35.4282	-1.50785	0.36017	-4.18651	2.83281e-05	0.000447478
AT3G18320	71.9027	0.867343	0.207243	4.18514	2.84989e-05	0.000449796
AT2G48020	408.391	0.449949	0.107552	4.18353	2.87018e-05	0.000452386
AT3G26600	163.043	-0.548652	0.131148	-4.18345	2.87114e-05	0.000452386
AT1G72120	62.4537	-0.955516	0.22857	-4.18041	2.9099e-05	0.000458108
AT5G13770	803.826	-0.356216	0.085233	-4.17932	2.92377e-05	0.000459904
AT5G61010	525.198	-0.653879	0.156573	-4.17618	2.96441e-05	0.000465903
AT5G49630	527.57	-0.747467	0.179045	-4.17475	2.98316e-05	0.000468456
AT2G04170	31.9247	-1.23073	0.294977	-4.17229	3.01553e-05	0.000473143
AT5G21160	234.632	0.573565	0.137501	4.17135	3.02806e-05	0.000474709
AT5G67290	86.4132	-0.747279	0.179167	-4.17085	3.03463e-05	0.00047534
AT5G20150	161.838	0.673532	0.161493	4.17065	3.03728e-05	0.000475357
AT4G32030	184.563	0.59618	0.142999	4.16912	3.05777e-05	0.000478164
AT1G57770	438.205	0.417941	0.100259	4.16862	3.06446e-05	0.000478605
AT5G28300	175.602	-0.734219	0.176134	-4.16853	3.06572e-05	0.000478605
AT2G18260	41.845	1.04475	0.250738	4.1667	3.09046e-05	0.00048175
AT3G14990	286.427	0.576366	0.138335	4.16646	3.0936e-05	0.00048175
AT3G47480	53.9671	-1.83331	0.440001	-4.16661	3.09166e-05	0.00048175
AT1G61190	1548.23	0.302745	0.0726849	4.16516	3.1113e-05	0.000484104
AT1G14345	506.083	-0.47702	0.11462	-4.16175	3.1582e-05	0.000490177
AT1G15980	2761.16	-0.339552	0.0815873	-4.16182	3.15719e-05	0.000490177
AT5G20630	133.089	2.34374	0.563146	4.16187	3.15648e-05	0.000490177
AT3G58640	589.998	-0.396529	0.0952947	-4.16108	3.16743e-05	0.000491202
AT5G09460	428.647	-0.440346	0.105841	-4.16045	3.17617e-05	0.000492148
AT4G37580	51.5103	0.979253	0.235549	4.15732	3.22009e-05	0.00049854
AT1G70830	147.278	-0.763224	0.183655	-4.15575	3.24226e-05	0.000501557
AT3G60160	162.613	-0.902513	0.217209	-4.15504	3.25224e-05	0.000502685
AT1G02205	642.011	1.26291	0.30402	4.15402	3.26682e-05	0.000504521
AT2G33180	169.801	-0.612742	0.147757	-4.14696	3.36923e-05	0.000519908
AT2G05070	24800.4	-0.514732	0.124139	-4.14642	3.37722e-05	0.00052071
AT1G70530	148.582	-0.671987	0.162125	-4.14487	3.40005e-05	0.000523479
AT1G74060	719.847	0.31845	0.0768308	4.14482	3.40077e-05	0.000523479
AT1G37130	9497.78	-0.424135	0.102351	-4.14393	3.4141e-05	0.000524754
AT5G01520	366.28	0.580241	0.140023	4.14389	3.41468e-05	0.000524754
AT5G02970	247.31	0.491376	0.118671	4.14065	3.46328e-05	0.000531786
AT5G44980	24.8177	1.40844	0.340194	4.14011	3.47146e-05	0.000532604
AT5G06760	31.6775	1.39983	0.33822	4.13883	3.49083e-05	0.000535137
AT3G23080	349.904	-0.504306	0.121863	-4.13831	3.49876e-05	0.000535913
AT1G04870	132.356	0.622654	0.150574	4.1352	3.54646e-05	0.000542775
AT5G34850	1564.46	0.299755	0.0725429	4.13211	3.59445e-05	0.000549669
AT5G01180	12.8086	-2.02016	0.488951	-4.13162	3.60213e-05	0.000550392
AT3G25690	5464.35	0.221549	0.0536416	4.13018	3.6248e-05	0.000553404
AT1G01100	315.758	0.788256	0.190862	4.12998	3.628e-05	0.00055344
AT2G01140	653.426	0.876432	0.212543	4.12355	3.7307e-05	0.000568179
AT4G38440	93.7248	0.73189	0.177484	4.12369	3.72858e-05	0.000568179
AT4G02890	5254.97	0.222836	0.0540459	4.1231	3.73814e-05	0.000568849
AT4G32940	1269.64	-0.812958	0.197194	-4.12263	3.74567e-05	0.000569531
AT1G19960	181.687	-0.884682	0.214793	-4.11877	3.80902e-05	0.000578692
AT4G28290	183.354	0.524865	0.127577	4.11411	3.88668e-05	0.000590011
AT3G23640	608.734	-0.339434	0.0825363	-4.11254	3.91324e-05	0.000593561
AT3G25560	364.49	-0.457472	0.11138	-4.10732	4.00273e-05	0.00060615
AT3G54400	346.219	0.972237	0.2367	4.10747	4.00022e-05	0.00060615
AT1G17360	1222.07	-0.328454	0.0799868	-4.10636	4.01949e-05	0.000608197
AT1G70260	57.1735	-1.296	0.315669	-4.10557	4.03315e-05	0.000609769
AT3G51660	23.4311	-1.91049	0.465521	-4.10399	4.06084e-05	0.000613459
AT1G76490	1938.6	0.398098	0.0970336	4.10268	4.08384e-05	0.000616436
AT3G13065	29.3946	1.23358	0.300732	4.10191	4.09745e-05	0.00061799
AT5G45000	12.952	-2.03823	0.497034	-4.10079	4.11734e-05	0.00062049
AT1G55690	195.048	-0.516508	0.126006	-4.09907	4.14817e-05	0.000624633
AT1G45145	81.8134	-1.18441	0.289027	-4.09793	4.16854e-05	0.000626689
AT2G22300	394.851	-0.465195	0.113519	-4.09796	4.16814e-05	0.000626689
AT1G02230	11.4715	-2.53653	0.619217	-4.09636	4.19704e-05	0.000630467
AT3G58050	262.774	-0.4346	0.106122	-4.09526	4.21693e-05	0.000632947
AT2G15090	23.6972	1.46052	0.35667	4.09488	4.2238e-05	0.000633468
AT1G76360	332.617	-0.60879	0.148865	-4.08955	4.32215e-05	0.000647699
AT1G01560	56.4288	-1.5046	0.367957	-4.08907	4.33115e-05	0.000648095
AT5G24670	206.536	0.510757	0.124909	4.08903	4.33173e-05	0.000648095
AT5G56500	282.447	0.49776	0.121768	4.08778	4.35524e-05	0.00065109
AT2G26440	20.5897	-2.15658	0.527736	-4.08648	4.37968e-05	0.000653699
AT5G15800	7.46467	-5.43018	1.32877	-4.08662	4.37708e-05	0.000653699
AT1G14880	214.664	-3.16892	0.775729	-4.08509	4.40601e-05	0.000657103
AT5G02870	1487.65	0.401444	0.0982857	4.08447	4.41782e-05	0.000658339
AT1G72040	145.601	0.65574	0.160584	4.08347	4.4369e-05	0.000660656
AT1G21130	288.479	-0.733246	0.179689	-4.08063	4.49132e-05	0.000668227
AT1G33960	51.7945	-2.01232	0.493484	-4.07778	4.54678e-05	0.000675403
AT5G19140	2448.73	-0.586811	0.143904	-4.0778	4.54636e-05	0.000675403
AT2G45830	22.208	1.45536	0.356993	4.07672	4.56745e-05	0.000677934
AT5G63950	100.121	0.679196	0.16662	4.07631	4.57553e-05	0.000678595
AT5G56380	92.2658	0.757111	0.185754	4.07588	4.58412e-05	0.000679329
AT5G14780	987.768	-0.559346	0.137269	-4.07482	4.60508e-05	0.000681895
AT1G28440	691.944	-0.32787	0.0804945	-4.0732	4.63714e-05	0.000686098
AT5G43900	579.99	-0.392156	0.0963477	-4.07022	4.69696e-05	0.0006944
AT2G31400	1509.86	0.234453	0.0576071	4.06987	4.70401e-05	0.000694892
AT4G33540	188.846	0.526225	0.129331	4.06883	4.72505e-05	0.000697449
AT5G02575	234.485	0.653369	0.160608	4.06809	4.73992e-05	0.000699092
AT1G80300	1583.85	-0.380987	0.093688	-4.06655	4.77137e-05	0.000703175
AT1G72370	1691.66	0.384073	0.0945085	4.0639	4.82601e-05	0.000710668
AT5G62920	102.314	-0.668202	0.164457	-4.06307	4.84307e-05	0.000712618
AT5G20740	14.8156	2.02406	0.498191	4.06282	4.84837e-05	0.000712836
AT5G23900	344.661	0.44303	0.109095	4.06096	4.88721e-05	0.000717982
AT2G23010	27.1219	-1.33394	0.328498	-4.06074	4.89181e-05	0.000718093
AT3G16370	2430.43	-0.440853	0.108586	-4.05995	4.90834e-05	0.000719954
AT3G10690	183.881	0.620237	0.15284	4.05807	4.94789e-05	0.000725186
AT1G62540	76.9666	-1.03393	0.254971	-4.05511	5.01109e-05	0.000733858
AT5G28150	153.69	-0.602953	0.148696	-4.05493	5.01491e-05	0.000733858
AT1G11330	165.973	-0.701272	0.173042	-4.05262	5.06479e-05	0.00073942
AT5G26850	173.002	0.534812	0.131965	4.05269	5.06332e-05	0.00073942
AT5G48610	83.2032	0.730793	0.180319	4.05278	5.06132e-05	0.00073942
AT3G52090	216.13	0.489679	0.120857	4.05172	5.08422e-05	0.000741677
AT1G11310	388.211	-0.573938	0.141697	-4.05046	5.1117e-05	0.000745103
AT5G13290	83.1284	0.851181	0.210203	4.04933	5.13645e-05	0.000748129
AT4G22305	51.8597	-0.928283	0.229324	-4.04791	5.16778e-05	0.000752105
AT1G33590	89.8908	-0.732303	0.180927	-4.04751	5.17663e-05	0.000752806
AT2G02500	227.596	0.536641	0.132595	4.04721	5.18307e-05	0.000753157
AT2G39460	778.398	0.376541	0.0930747	4.04558	5.21937e-05	0.000757843
AT5G27300	80.6869	0.865144	0.213884	4.04492	5.23418e-05	0.000759403
AT1G10760	2706.91	-0.320483	0.0792354	-4.04469	5.23922e-05	0.000759544
AT4G17670	39.2158	-1.25769	0.310966	-4.04446	5.24447e-05	0.000759716
AT4G32480	44.8314	-1.00137	0.247735	-4.04208	5.29787e-05	0.000766858
AT2G39560	59.0622	0.940258	0.232658	4.04137	5.31404e-05	0.000768603
AT3G10160	630.471	0.293897	0.0727448	4.04012	5.34245e-05	0.000772114
AT1G78670	426.538	-0.548885	0.135985	-4.03637	5.42841e-05	0.000783931
AT4G35780	313.583	0.468606	0.116104	4.03607	5.43533e-05	0.000784325
AT1G33230	155.039	-0.606892	0.150402	-4.03513	5.45718e-05	0.00078687
AT1G79520	1073.31	0.379594	0.0941972	4.02978	5.58292e-05	0.000804379
AT3G23110	108.789	-0.682966	0.169529	-4.02861	5.61076e-05	0.000807768
AT5G28030	379.778	0.598005	0.148568	4.02512	5.69452e-05	0.000819195
AT1G17250	10.5137	-2.4003	0.596369	-4.02486	5.70096e-05	0.000819491
AT3G54830	324.53	0.568443	0.141342	4.02175	5.77682e-05	0.000829757
AT2G38000	144.361	-0.532863	0.132539	-4.02043	5.80919e-05	0.000833765
AT3G25760	96.5463	-1.05509	0.262495	-4.01946	5.83313e-05	0.000836559
AT4G28610	489.785	-0.362715	0.0902438	-4.01928	5.83774e-05	0.000836579
AT2G19310	344.791	-0.506199	0.125984	-4.01796	5.87049e-05	0.000840628
AT1G13270	165.748	0.594082	0.1479	4.01677	5.9002e-05	0.000844235
AT1G15060	463.338	0.33677	0.0838743	4.01518	5.94007e-05	0.00084864
AT5G46760	486.856	-0.342371	0.0852661	-4.01532	5.93649e-05	0.00084864
AT2G05100	22745.9	-0.559024	0.139318	-4.01258	6.00585e-05	0.000857383
AT1G58280	230.86	-0.550161	0.137176	-4.01061	6.05618e-05	0.000863907
AT1G20510	366.993	-0.819775	0.204472	-4.00923	6.09168e-05	0.000867646
AT5G56140	443.844	-0.344807	0.0860034	-4.00923	6.09165e-05	0.000867646
AT1G52190	785.737	0.504957	0.125966	4.00868	6.10603e-05	0.000869028
AT4G33550	9.64332	-2.54486	0.634969	-4.00785	6.12741e-05	0.000871407
AT1G47370	4.73666	-4.74586	1.18436	-4.0071	6.14677e-05	0.000872055
AT1G58235	216.812	0.694464	0.173315	4.00696	6.15063e-05	0.000872055
AT5G11920	10.479	-3.51643	0.877468	-4.00748	6.13714e-05	0.000872055
AT5G26030	452.929	-0.745679	0.186087	-4.00716	6.14531e-05	0.000872055
AT3G48460	1299.48	-0.47679	0.119001	-4.00662	6.1594e-05	0.000872637
AT3G27250	53.8309	0.954198	0.238312	4.00399	6.22836e-05	0.000881738
AT5G01350	361.01	0.387493	0.0967835	4.00371	6.23567e-05	0.000882104
AT1G02450	11.7696	-2.44045	0.609643	-4.00309	6.25217e-05	0.000883769
AT4G34190	1696.12	-0.350749	0.0876351	-4.00239	6.27072e-05	0.000885721
AT1G27190	252.292	-0.441601	0.110447	-3.99831	6.3795e-05	0.000900406
AT2G29180	239.459	0.48804	0.122088	3.99746	6.40264e-05	0.00090299
AT1G55450	276.845	-0.731102	0.183012	-3.99484	6.47389e-05	0.00091235
AT1G20260	1767.61	-0.261144	0.065409	-3.99247	6.53875e-05	0.00092022
AT1G77080	344.343	0.429804	0.107654	3.99244	6.53959e-05	0.00092022
AT1G34780	228.266	-0.433101	0.108567	-3.98924	6.62849e-05	0.000932029
AT5G43260	164.735	0.532694	0.133552	3.98867	6.64437e-05	0.000933559
AT2G43710	2805.01	-0.204426	0.0512715	-3.98714	6.68757e-05	0.000938922
AT1G62030	130.619	0.638178	0.160178	3.98419	6.77117e-05	0.000949946
AT3G25860	337.73	0.514364	0.129206	3.98096	6.86363e-05	0.000962195
AT2G29310	284.259	0.647678	0.162761	3.97933	6.91102e-05	0.000968113
AT1G79270	2120.39	0.431085	0.108359	3.97831	6.94079e-05	0.000971554
AT2G07706	177.231	0.488631	0.122917	3.97527	7.02993e-05	0.000983296
AT3G19553	237.389	-0.463554	0.116617	-3.975	7.03788e-05	0.000983671
AT1G65860	574.758	0.553285	0.139228	3.97394	7.06929e-05	0.000987323
AT1G71880	561.122	-0.572057	0.144058	-3.97102	7.15662e-05	0.000998773
AT4G28030	323.63	-0.481861	0.121359	-3.97052	7.17153e-05	0.00100011
AT5G40850	348.793	-0.56477	0.142291	-3.96913	7.21351e-05	0.00100521
AT4G09650	5723.05	-0.391538	0.0987787	-3.96379	7.37686e-05	0.00102721
AT4G02420	410.519	-0.385137	0.0971801	-3.96313	7.39737e-05	0.0010293
AT2G06530	300.671	-0.452199	0.114155	-3.96129	7.45457e-05	0.00103648
AT2G22170	129.477	-1.05593	0.266671	-3.95967	7.50534e-05	0.00104277
AT4G18750	10.644	2.27979	0.576084	3.95739	7.57715e-05	0.00105196
AT1G67800	164.141	-0.548531	0.138682	-3.95532	7.64315e-05	0.00105955
AT3G48870	391.53	0.57089	0.144334	3.95535	7.64226e-05	0.00105955
AT2G05920	1259.3	0.274385	0.0693869	3.95442	7.67221e-05	0.00106279
AT1G63240	63.9598	-0.887245	0.224409	-3.9537	7.69503e-05	0.00106516
AT3G24520	199.068	0.549519	0.139088	3.95087	7.78659e-05	0.00107704
AT5G11200	560.172	0.308199	0.0780177	3.95037	7.8031e-05	0.00107853
AT5G06510	52.5806	-1.47107	0.372628	-3.94782	7.88648e-05	0.00108924
AT5G39830	557.412	-0.367476	0.093097	-3.94724	7.90588e-05	0.00109112
AT1G64770	1500.95	-0.336946	0.0853726	-3.94678	7.92107e-05	0.00109165
AT4G38950	514.289	0.749437	0.189886	3.94677	7.92142e-05	0.00109165
AT4G19670	461.187	-0.352382	0.0892893	-3.94652	7.92961e-05	0.00109197
AT5G59870	164.783	0.675159	0.171141	3.94506	7.97809e-05	0.00109784
AT2G04360	260.56	0.479005	0.121481	3.94303	8.04587e-05	0.00110501
AT5G27410	93.8604	-0.692766	0.175697	-3.94297	8.04797e-05	0.00110501
ATMG00270	6181.1	0.309428	0.0784723	3.94315	8.04179e-05	0.00110501
AT5G11070	96.7592	0.823605	0.208889	3.94279	8.05406e-05	0.00110504
AT1G66330	1803.47	0.308347	0.07822	3.94204	8.07908e-05	0.00110685
AT5G39080	224.143	0.446952	0.113377	3.94219	8.07422e-05	0.00110685
AT3G51075	45.6003	1.05697	0.268205	3.94091	8.11732e-05	0.00111127
AT4G14570	401.773	-0.425664	0.108027	-3.94033	8.1371e-05	0.00111316
AT2G41170	170.62	0.708614	0.179856	3.9399	8.15165e-05	0.00111434
AT3G02750	1072.07	-0.246518	0.0625792	-3.93929	8.17235e-05	0.00111608
AT5G45500	291.383	-0.525124	0.133308	-3.93917	8.17631e-05	0.00111608
AT1G77930	682.122	-0.286345	0.0727219	-3.93754	8.23228e-05	0.00112289
AT1G34130	268.305	-0.445487	0.113241	-3.93398	8.35513e-05	0.00113882
AT4G04510	8.18039	-2.66496	0.67751	-3.93346	8.37328e-05	0.00114046
AT4G37180	362.822	-0.602348	0.153167	-3.93261	8.40274e-05	0.00114364
AT3G46640	15.4668	1.76798	0.449754	3.93098	8.45998e-05	0.00115059
AT1G24070	21.0431	-1.44276	0.367183	-3.92927	8.52045e-05	0.00115713
AT2G26400	10.9187	-4.23229	1.07709	-3.92936	8.5173e-05	0.00115713
AT2G26010	4.72999	-4.74517	1.20782	-3.92872	8.53978e-05	0.00115892
AT5G08540	313.596	0.432671	0.110146	3.92817	8.55939e-05	0.00116074
AT3G03910	19.3678	-2.16834	0.552161	-3.927	8.60124e-05	0.00116556
AT1G63850	252.817	-0.481064	0.122553	-3.92535	8.66044e-05	0.00117274
AT2G39250	210.436	-0.532731	0.13577	-3.92377	8.71735e-05	0.00117896
AT5G63700	396.819	0.421482	0.107419	3.92373	8.719e-05	0.00117896
AT5G07820	83.4101	-0.709315	0.180863	-3.92183	8.78795e-05	0.00118742
AT1G63180	35.8002	1.29876	0.331632	3.91628	8.99245e-05	0.00121418
AT1G67480	754.982	0.282606	0.0721791	3.91534	9.0275e-05	0.00121803
AT5G53170	1654.76	-0.220857	0.0564465	-3.91267	9.12797e-05	0.0012307
AT5G57940	431.43	0.383123	0.0979452	3.91161	9.16835e-05	0.00123525
AT4G26840	107.879	0.700394	0.179073	3.91123	9.18274e-05	0.0012363
AT3G16400	111.111	-0.89722	0.229482	-3.90976	9.23883e-05	0.00124264
AT4G00100	754.202	0.392564	0.100409	3.90965	9.24316e-05	0.00124264
AT3G24503	1083.98	-0.303822	0.0777179	-3.90929	9.25671e-05	0.00124357
AT4G27320	167.383	0.567065	0.145321	3.90216	9.53397e-05	0.00127974
AT5G53550	195.503	-0.614823	0.157566	-3.90201	9.53967e-05	0.00127974
AT2G13790	298.029	-0.601873	0.154332	-3.89985	9.62518e-05	0.00129028
AT1G33410	223.204	0.467481	0.119885	3.89943	9.64195e-05	0.00129068
AT2G33540	347.446	0.490412	0.125763	3.8995	9.63927e-05	0.00129068
AT3G46980	160.168	-0.51688	0.132576	-3.89873	9.66975e-05	0.00129348
AT5G56870	12.6111	-2.09498	0.537626	-3.89672	9.75038e-05	0.00130333
AT3G51510	1090.44	0.305024	0.0782839	3.89638	9.76415e-05	0.0013038
AT5G38210	137.112	-0.729652	0.187269	-3.89629	9.76784e-05	0.0013038
AT5G39790	30.8506	-1.158	0.297352	-3.89438	9.84521e-05	0.00131319
AT2G36120	10.4773	2.41926	0.621312	3.89379	9.86883e-05	0.0013154
AT2G32560	492.101	-0.432968	0.111204	-3.89345	9.8827e-05	0.00131631
AT1G58440	257.468	-0.507144	0.130273	-3.89294	9.90376e-05	0.00131817
AT5G58250	331.085	0.473915	0.121769	3.89192	9.94562e-05	0.0013228
AT4G15802	346.918	0.415332	0.106723	3.89169	9.95501e-05	0.00132311
AT2G36950	124.15	0.667889	0.171816	3.88724	0.000101391	0.00134662
AT1G18540	856.593	0.393882	0.101364	3.8858	0.000101992	0.00135267
AT1G72160	467.505	0.357676	0.0920434	3.88595	0.00010193	0.00135267
AT4G30920	712.343	-0.364803	0.0939063	-3.88475	0.000102435	0.00135759
AT5G13030	832.996	-0.290289	0.0747289	-3.88456	0.000102513	0.00135767
AT5G62670	964.596	-0.376782	0.0970267	-3.88329	0.000103054	0.00136386
AT1G02840	388.525	0.538276	0.138673	3.88163	0.000103758	0.00137221
AT5G52070	31.352	-1.18319	0.304858	-3.88111	0.00010398	0.00137416
AT2G36330	85.4468	-0.728654	0.187843	-3.87906	0.000104859	0.00138481
AT3G58680	348.949	0.598583	0.154346	3.8782	0.000105234	0.00138878
AT1G34760	69.7711	0.768912	0.198335	3.87684	0.000105824	0.00139558
AT1G13990	103.085	-1.14256	0.294735	-3.87658	0.000105933	0.00139603
AT5G28020	738.826	-0.389086	0.100399	-3.87538	0.000106457	0.00140194
AT3G16520	861.458	-0.321293	0.0829252	-3.87449	0.000106849	0.00140348
AT4G17390	736.336	0.509402	0.131461	3.87493	0.000106655	0.00140348
AT5G20950	409.12	0.391489	0.101053	3.87409	0.000107024	0.00140348
AT5G27290	410.412	0.38016	0.0981249	3.87424	0.000106957	0.00140348
AT5G48540	132.403	-0.54932	0.141784	-3.87434	0.000106914	0.00140348
AT1G02140	505.776	0.354729	0.091549	3.87475	0.000106734	0.00140348
AT2G05310	1324.98	0.351601	0.0907618	3.87389	0.000107113	0.00140354
AT3G18130	338.845	0.540313	0.139481	3.87374	0.000107179	0.00140354
AT5G58880	4.66365	4.61555	1.1917	3.87308	0.00010747	0.00140637
AT1G20840	173.998	0.624092	0.161237	3.87064	0.000108548	0.00141949
AT5G10760	347.666	-1.8381	0.47493	-3.87025	0.000108722	0.00142077
AT2G30870	558.137	-0.338278	0.0874295	-3.86916	0.000109213	0.00142617
AT3G14470	66.8704	-0.939966	0.242994	-3.86827	0.000109611	0.00143037
AT1G70210	142.447	-0.61143	0.158087	-3.86768	0.000109878	0.00143214
AT5G18040	80.1734	0.777835	0.201114	3.86763	0.0001099	0.00143214
AT2G22330	343.412	-0.696766	0.180231	-3.86597	0.000110651	0.00143992
AT5G05560	80.4665	0.703154	0.181879	3.86605	0.000110612	0.00143992
AT5G16630	171.668	-0.547411	0.141607	-3.86571	0.000110765	0.00144041
AT4G28860	230.756	-0.447192	0.115752	-3.86336	0.000111836	0.00145313
AT5G17920	10055.1	-0.370502	0.0959048	-3.86323	0.000111899	0.00145313
AT1G73230	659.866	0.343915	0.0890582	3.8617	0.000112603	0.00146126
AT4G37330	224.471	-0.533673	0.138216	-3.86114	0.000112861	0.00146359
AT1G04810	356.745	0.418147	0.108368	3.85858	0.000114048	0.00147796
AT2G20142	27.3466	-1.46999	0.381051	-3.85772	0.000114449	0.00148109
AT2G28940	45.5183	-0.878668	0.227765	-3.85778	0.000114421	0.00148109
AT1G78490	110.244	-0.646096	0.167513	-3.85699	0.00011479	0.00148448
AT1G14610	852.892	0.297359	0.0771161	3.85598	0.000115266	0.00148961
AT1G12570	35.6328	1.86787	0.484643	3.85412	0.000116149	0.00149791
AT1G15500	1657.15	0.231776	0.0601362	3.85419	0.000116115	0.00149791
AT4G28240	283.911	0.982454	0.254901	3.85425	0.000116084	0.00149791
AT5G20830	821.485	-0.56249	0.145954	-3.85388	0.000116262	0.00149834
AT4G16590	22.0859	-2.69774	0.700159	-3.85304	0.000116662	0.00150245
AT4G20440	234.661	0.777385	0.20182	3.85188	0.000117215	0.00150854
AT1G19920	1030.44	0.381005	0.0989418	3.8508	0.000117731	0.00151414
AT3G52140	671.493	0.314706	0.0817307	3.85053	0.000117864	0.0015148
AT3G05660	27.4466	-1.21466	0.315511	-3.84983	0.000118201	0.00151802
AT5G26200	90.8557	0.698815	0.181539	3.84939	0.000118413	0.00151802
AT5G47700	124.621	1.06987	0.277928	3.84944	0.000118386	0.00151802
AT1G06570	1072.45	0.377323	0.098023	3.84933	0.000118439	0.00151802
AT1G16800	102.455	0.62613	0.16272	3.8479	0.000119132	0.00152586
AT4G34180	219.11	-0.598281	0.155492	-3.84766	0.000119251	0.00152633
AT4G30690	229.844	0.437963	0.114024	3.84098	0.000122542	0.00156738
AT2G42680	267.479	0.558552	0.145462	3.83986	0.000123104	0.0015735
AT2G27720	497.576	0.407888	0.106262	3.83849	0.000123793	0.00158122
AT1G33720	222.603	-0.837122	0.218135	-3.83764	0.000124225	0.00158565
AT5G16560	40.7824	-1.02038	0.265926	-3.83708	0.000124505	0.00158814
AT1G53380	239.368	-0.446512	0.116403	-3.83592	0.000125094	0.00159348
AT2G41140	1073.67	0.281254	0.0733183	3.83606	0.000125022	0.00159348
AT3G06510	2294.84	-0.278603	0.0726348	-3.83567	0.000125223	0.00159403
AT2G14878	236.585	-0.55832	0.145633	-3.83376	0.0001262	0.00160538
AT3G21790	193.718	0.695751	0.181592	3.83138	0.000127425	0.00161985
AT4G37920	183.46	0.460251	0.120157	3.83042	0.000127924	0.0016251
AT1G16670	95.3167	-0.671006	0.175199	-3.82996	0.000128165	0.00162705
AT3G14770	645.994	0.439867	0.11489	3.82859	0.000128881	0.00163504
AT1G12250	432.288	0.41706	0.10896	3.82763	0.000129381	0.00163915
AT4G25480	24.3093	1.5841	0.413853	3.82769	0.000129352	0.00163915
AT1G19450	1687.56	0.330838	0.0864815	3.82553	0.000130492	0.0016521
AT2G43780	42.9507	1.02033	0.266911	3.82276	0.000131969	0.00166854
AT5G65110	172.082	0.620893	0.16242	3.82277	0.000131963	0.00166854
ATMG01080	169.721	0.524211	0.137135	3.82259	0.000132059	0.00166856
AT2G17640	103.831	0.730362	0.191152	3.82085	0.000132994	0.00167922
AT4G02570	1080.76	0.252056	0.0659841	3.81996	0.000133474	0.00168416
AT2G47130	18.3251	-2.14697	0.562366	-3.81774	0.000134682	0.00169769
AT3G15220	132.188	0.552771	0.144793	3.81765	0.000134729	0.00169769
ATMG00960	103.615	0.619908	0.162509	3.8146	0.000136403	0.00171763
AT4G37400	14.9206	-2.21817	0.581588	-3.81399	0.000136741	0.00172073
AT2G28470	1933.35	-0.416103	0.109114	-3.81347	0.00013703	0.0017232
AT5G52110	69.7536	-0.743678	0.195029	-3.81317	0.000137196	0.00172413
AT1G26560	842.941	0.471559	0.123692	3.81237	0.000137641	0.00172856
AT1G19970	149.299	0.810045	0.212577	3.8106	0.000138627	0.00173977
AT4G18253	20.8908	-1.69204	0.444266	-3.80862	0.000139742	0.00175259
AT5G13370	383.619	0.4263	0.111936	3.80844	0.000139846	0.00175272
AT1G06290	451.88	-0.324013	0.0850922	-3.80778	0.000140219	0.00175622
AT3G22860	3.7789	5.08474	1.33544	3.80754	0.000140356	0.00175676
AT4G23310	7.99184	-2.82565	0.742449	-3.80585	0.000141316	0.00176758
AT1G17830	35.7565	-1.02585	0.269668	-3.80413	0.000142303	0.00177755
AT3G13690	359.956	-0.397192	0.104407	-3.80425	0.000142233	0.00177755
AT3G54750	95.3972	0.641424	0.168649	3.80332	0.000142769	0.00178218
AT1G47960	121.425	0.595596	0.156749	3.79968	0.000144881	0.00180493
AT1G68010	14620.5	-0.202862	0.0533862	-3.7999	0.000144753	0.00180493
AT4G13930	2896.88	-0.346536	0.0911978	-3.79983	0.000144798	0.00180493
AT1G06430	4910.16	-0.322109	0.084799	-3.7985	0.000145572	0.00181233
AT4G02405	123.605	-0.619856	0.163213	-3.79784	0.000145964	0.001816
AT1G55480	3167.36	-0.333916	0.0879296	-3.79754	0.000146141	0.00181699
AT1G02390	222.09	0.738285	0.194444	3.7969	0.000146519	0.00182047
AT1G21600	361.67	0.382218	0.100688	3.79605	0.000147021	0.00182551
AT5G35200	237.994	-0.427646	0.112703	-3.79445	0.000147974	0.00183611
AT3G22910	34.9757	-1.2725	0.335409	-3.79387	0.000148318	0.00183916
AT3G54100	77.1077	-0.725073	0.191176	-3.79271	0.000149014	0.00184535
AT4G16150	453.362	-0.335556	0.0884727	-3.79276	0.00014898	0.00184535
AT2G28200	110.53	0.629534	0.166006	3.79224	0.000149296	0.00184761
AT2G40435	69.3852	-0.79783	0.210409	-3.79181	0.000149555	0.0018496
AT5G47040	1372.74	-0.238128	0.0628136	-3.79103	0.000150026	0.00185315
AT5G61460	75.4905	0.802006	0.211555	3.791	0.000150041	0.00185315
AT1G68130	96.9548	0.650374	0.171683	3.78822	0.00015173	0.00187277
AT4G38060	333.319	0.557881	0.147317	3.78694	0.000152513	0.00188119
AT5G35930	82.8724	-0.705649	0.186378	-3.78612	0.00015302	0.0018862
AT4G30760	219.496	0.482387	0.127421	3.78578	0.000153229	0.00188754
AT3G59320	39.6075	1.07416	0.283787	3.78509	0.000153655	0.00189154
AT3G14590	66.1376	0.995265	0.263011	3.78412	0.000154255	0.00189767
AT2G46530	165.581	-0.501353	0.13255	-3.78235	0.000155351	0.0019099
AT3G25770	272.629	-0.737226	0.194929	-3.78202	0.00015556	0.00191121
AT4G35460	176.605	0.475326	0.125706	3.78126	0.000156035	0.00191579
AT1G11910	4990.98	-0.200922	0.053147	-3.7805	0.000156517	0.00191997
AT2G29630	5954.03	0.297263	0.0786327	3.78039	0.000156581	0.00191997
AT1G58270	117.653	-0.933402	0.246926	-3.78009	0.000156771	0.00192103
AT4G30580	294.049	-0.489745	0.129587	-3.77927	0.000157292	0.00192615
AT1G20670	133.994	-0.550448	0.145696	-3.77805	0.000158064	0.00193435
AT5G54810	708.583	-0.324361	0.0858892	-3.77651	0.000159042	0.00194503
AT1G73110	488.861	0.426075	0.112879	3.77463	0.000160247	0.0019585
AT3G09010	59.3127	-0.888215	0.235358	-3.77389	0.000160719	0.00196298
AT4G04460	23.4006	1.3966	0.370087	3.7737	0.000160843	0.00196321
AT5G56370	23.8881	1.41511	0.375182	3.77179	0.000162083	0.00197705
AT4G15920	352.146	-0.389736	0.103354	-3.7709	0.00016266	0.0019828
AT4G17470	6.66725	-4.4992	1.19368	-3.76919	0.000163778	0.00199513
AT1G03520	118.864	0.626095	0.166137	3.76855	0.000164197	0.00199762
AT4G15545	3229.35	-0.210074	0.0557434	-3.76859	0.000164174	0.00199762
AT2G18440	791.782	0.375889	0.0997625	3.76784	0.000164665	0.00200071
AT3G51430	63.3825	-0.835645	0.221782	-3.76787	0.00016465	0.00200071
AT4G38350	590.917	0.300787	0.0798364	3.76754	0.000164867	0.00200186
AT4G32850	294.827	0.38754	0.102885	3.76674	0.000165393	0.00200695
AT1G13650	1041.74	0.55106	0.146351	3.76532	0.000166334	0.00201705
AT1G76790	7.32722	-2.68802	0.714175	-3.76381	0.000167347	0.00202802
AT1G75950	553.908	0.454125	0.120696	3.76254	0.000168194	0.00203697
AT3G06770	115.724	-0.747027	0.198589	-3.76168	0.000168779	0.00204273
AT1G52770	42.7006	0.970485	0.258131	3.75966	0.000170142	0.00205656
AT4G03030	241.006	0.431991	0.114901	3.75968	0.000170134	0.00205656
AT1G79050	155.197	0.527198	0.140233	3.75943	0.000170298	0.00205712
AT1G72800	83.1732	-0.751929	0.200022	-3.75923	0.000170436	0.00205745
AT2G16920	236.136	-0.427264	0.113714	-3.75736	0.000171715	0.00207156
AT1G08610	37.8253	0.952222	0.253548	3.75559	0.000172937	0.00208495
AT1G68570	932.179	0.372265	0.0991713	3.75376	0.000174201	0.00209883
AT4G18950	234.67	-0.462144	0.123123	-3.75351	0.000174373	0.00209955
AT2G07715	1161.43	0.344147	0.0917162	3.75231	0.000175213	0.00210695
AT2G28290	1991.77	0.205409	0.0547401	3.75244	0.000175119	0.00210695
AT2G17840	364.611	-0.675575	0.180199	-3.74905	0.000177503	0.00213312
AT3G02230	298.608	-0.463524	0.123681	-3.74775	0.000178429	0.00214287
AT2G47070	1895.49	-0.2545	0.0679369	-3.74613	0.000179586	0.00215461
AT4G11830	374.142	0.379249	0.101239	3.74606	0.000179637	0.00215461
AT1G74770	11.8777	2.0768	0.554483	3.74546	0.000180061	0.00215713
AT5G57785	17.611	1.52131	0.406177	3.74544	0.000180079	0.00215713
ATMG01000	91.7279	0.649596	0.173491	3.74426	0.000180928	0.00216592
AT4G24190	2695.93	-0.375576	0.100321	-3.74376	0.000181283	0.00216879
AT3G22890	4081.36	-0.287564	0.0768373	-3.74251	0.000182195	0.00217829
AT5G13430	510.668	0.426374	0.113953	3.74167	0.000182801	0.00218414
AT3G46590	787.542	0.397212	0.106196	3.74038	0.000183739	0.00219395
AT5G01270	420.646	0.372551	0.0996197	3.73973	0.000184215	0.00219823
AT3G61860	207.501	0.471795	0.126245	3.73715	0.000186117	0.00221951
AT4G23430	174.352	-0.524182	0.140347	-3.73489	0.000187794	0.00223807
AT3G08710	92.8752	-0.611783	0.163884	-3.73303	0.00018919	0.00225328
AT3G18600	98.6899	0.7091	0.190036	3.7314	0.00019042	0.00226648
AT1G66540	191.556	-0.493221	0.132224	-3.73019	0.00019134	0.00227598
AT1G32370	55.6013	0.911533	0.244443	3.72903	0.000192222	0.00228502
AT5G12860	903.762	-0.428253	0.114852	-3.72875	0.000192435	0.0022861
AT1G59740	36.0364	-1.03979	0.278906	-3.72809	0.000192936	0.00229059
AT2G26870	42.0669	0.937063	0.25145	3.72664	0.000194051	0.00230237
AT5G63310	767.074	0.512254	0.137518	3.72499	0.000195322	0.00231598
AT1G12310	188.253	0.589689	0.158381	3.72323	0.00019669	0.00233072
AT1G67730	593.223	-0.381615	0.102526	-3.72215	0.000197537	0.00233927
AT2G47730	1265.44	-0.381215	0.102433	-3.7216	0.000197969	0.0023429
AT2G36350	162.894	-0.49953	0.13426	-3.72063	0.00019873	0.00235042
AT5G01220	542.717	-0.337894	0.0908492	-3.71929	0.000199787	0.00236143
AT3G21215	162.538	0.519593	0.139734	3.71846	0.000200442	0.00236617
AT3G47295	189.154	0.828357	0.222768	3.71847	0.00020043	0.00236617
AT3G59330	27.4915	1.21786	0.327627	3.7172	0.00020144	0.00237646
AT3G59670	89.004	0.631379	0.169868	3.71688	0.0002017	0.00237802
AT4G23210	23.9262	-1.78517	0.480343	-3.71645	0.000202044	0.00238058
AT1G20450	3200.46	-0.58181	0.156586	-3.71559	0.000202728	0.00238713
AT2G25730	198.156	0.481727	0.129689	3.71449	0.000203614	0.00239606
AT5G10990	17.3539	1.63548	0.440508	3.71272	0.000205047	0.0024114
AT5G10480	412.343	-0.437323	0.117842	-3.71111	0.000206354	0.00242473
AT1G03020	17.5409	-1.53443	0.413481	-3.711	0.00020644	0.00242473
AT2G40100	1057.76	-0.3955	0.106644	-3.70858	0.000208424	0.0024465
AT2G39980	182.415	0.69396	0.187258	3.70591	0.000210634	0.00247088
AT1G50732	227.501	-0.495414	0.133718	-3.70491	0.000211468	0.00247912
AT2G45450	24.0693	-1.35295	0.365224	-3.70442	0.000211873	0.00248225
AT5G55120	358.939	0.419925	0.113362	3.70427	0.000212001	0.00248225
AT5G46630	566.486	-0.290209	0.0783613	-3.70348	0.000212666	0.00248847
AT1G22850	1046.12	-0.28904	0.0780583	-3.70288	0.000213169	0.00249188
AT1G76960	164.722	-1.10633	0.29882	-3.70234	0.000213624	0.00249188
AT2G21560	344.089	0.468147	0.126443	3.70244	0.000213534	0.00249188
AT4G29720	569.695	-0.323556	0.0873923	-3.70234	0.000213623	0.00249188
AT5G43745	238.537	-0.50437	0.136222	-3.70257	0.000213429	0.00249188
AT4G36648	559.045	-0.357301	0.0965364	-3.7012	0.000214581	0.00250148
AT1G29940	310.088	0.415401	0.112245	3.70083	0.000214896	0.00250359
AT1G78430	24.2916	1.38242	0.373616	3.7001	0.000215516	0.00250769
AT2G30550	224.974	-0.534756	0.144524	-3.70011	0.000215504	0.00250769
AT1G20870	44.0224	0.875457	0.236676	3.69897	0.000216478	0.00251661
AT2G40760	98.4038	-0.586089	0.15845	-3.69888	0.000216552	0.00251661
AT4G26270	56.0421	-0.928145	0.251048	-3.69708	0.000218095	0.00253139
AT5G43600	186.447	-0.483664	0.130821	-3.69713	0.000218049	0.00253139
AT3G27620	7.59881	2.62287	0.709478	3.69691	0.000218242	0.00253152
AT2G19190	8.94612	-3.29282	0.891403	-3.69398	0.000220776	0.00255933
AT2G21320	357.25	-0.404032	0.109381	-3.69381	0.000220921	0.00255943
AT2G36530	3676.72	0.359992	0.0975065	3.69199	0.00022251	0.00257561
AT5G44130	222.043	-0.469202	0.12709	-3.69189	0.000222593	0.00257561
AT5G15490	290.196	-0.429953	0.116515	-3.69009	0.000224173	0.00259228
AT5G45100	155.116	-0.51403	0.139307	-3.6899	0.000224344	0.00259265
AT5G61600	60.0806	-1.44709	0.39229	-3.68883	0.000225292	0.00260095
AT1G03090	156.366	0.500269	0.135619	3.68877	0.00022534	0.00260095
AT2G45440	246.916	0.500621	0.135768	3.68733	0.000226623	0.00261145
AT4G37650	57.3382	0.910512	0.246925	3.6874	0.000226558	0.00261145
AT5G25440	57.6455	-1.0263	0.278335	-3.68727	0.000226669	0.00261145
AT1G01800	353.989	-0.340512	0.0923539	-3.68704	0.000226877	0.00261223
AT3G49940	124.928	0.727318	0.197451	3.68353	0.000230025	0.00264685
AT3G42050	1264.42	-0.259696	0.0705343	-3.68184	0.000231554	0.00266116
AT5G58310	187.119	-0.556956	0.151267	-3.68193	0.000231472	0.00266116
AT3G20390	813.994	0.28472	0.0773668	3.68013	0.000233111	0.00267741
AT2G17230	20.8377	-1.28819	0.350118	-3.67929	0.000233886	0.00268466
AT4G29940	69.5935	-0.72753	0.197769	-3.67868	0.000234446	0.00268943
AT3G09630	1273.93	0.337081	0.0916766	3.67685	0.000236136	0.00270716
AT3G15840	1320.1	-0.331756	0.0902406	-3.67634	0.0002366	0.00271082
AT3G16570	434.272	0.674344	0.183629	3.67233	0.000240351	0.00275211
AT4G02920	3959.29	-0.210695	0.0573787	-3.672	0.000240658	0.00275393
AT2G47510	449.447	0.355005	0.0967373	3.66979	0.000242754	0.00277622
AT5G04060	146.116	-0.501699	0.136847	-3.66614	0.000246243	0.0028144
AT5G59910	659.687	-0.333065	0.0908552	-3.66588	0.000246485	0.00281545
AT2G27420	1105.83	0.372118	0.101536	3.66491	0.000247429	0.00282314
AT5G39990	70.6251	0.9014	0.245957	3.66487	0.000247461	0.00282314
AT5G53300	2302.07	-0.225234	0.0614731	-3.66395	0.000248354	0.0028316
AT3G13750	1724.09	0.376443	0.102766	3.66309	0.000249187	0.00283937
AT2G44130	31.3008	1.19724	0.326989	3.66142	0.000250819	0.00285622
AT2G02860	122.668	-0.548352	0.149895	-3.65824	0.000253951	0.00289012
AT1G30810	194.344	-0.503929	0.137781	-3.65746	0.000254731	0.00289547
AT3G57400	471.462	-0.32303	0.088318	-3.65758	0.000254612	0.00289547
AT3G01060	1903.48	-0.189165	0.0517349	-3.65642	0.000255764	0.00290545
AT5G15450	4675.89	-0.244659	0.0669334	-3.65526	0.000256922	0.00291683
AT5G15950	3447.96	0.253187	0.0692814	3.65448	0.000257707	0.00292396
AT3G28180	309.201	-0.459345	0.125757	-3.65264	0.000259557	0.00294317
AT5G27950	378.858	0.437775	0.119882	3.65173	0.000260476	0.0029518
AT1G29660	1809.51	-0.556117	0.152336	-3.65059	0.00026164	0.0029614
AT3G58010	268.699	-0.378104	0.103573	-3.6506	0.000261632	0.0029614
AT5G42670	143.904	0.542716	0.148675	3.65034	0.000261892	0.00296246
AT1G31360	59.7926	-0.78192	0.214289	-3.6489	0.000263363	0.00297729
AT4G25260	48.3723	1.18941	0.326102	3.64737	0.000264942	0.00299333
AT5G42760	331.859	0.415102	0.113883	3.64497	0.000267426	0.00301957
AT5G44578	3.83011	-4.42736	1.2148	-3.64452	0.000267887	0.00302295
AT5G61410	7803.26	-0.265493	0.0728802	-3.64287	0.000269615	0.00304061
AT5G09125	43.6446	0.889794	0.244273	3.64262	0.00026988	0.00304176
AT1G10470	618.921	-0.377999	0.103784	-3.64216	0.000270357	0.00304231
AT1G76955	88.0287	-1.12863	0.309884	-3.64211	0.000270417	0.00304231
AT3G16030	73.8266	0.822265	0.225761	3.64219	0.000270329	0.00304231
AT1G50170	140.732	-0.488541	0.13416	-3.64149	0.000271061	0.00304773
AT1G21760	258.114	-0.435567	0.119709	-3.63855	0.000274182	0.00308097
AT5G41400	117.244	-0.695313	0.191121	-3.63808	0.000274683	0.00308474
AT5G13190	194.222	-0.634143	0.174416	-3.63581	0.000277111	0.00311014
AT3G09100	554.907	0.343368	0.0945281	3.63245	0.000280744	0.00314902
AT2G38230	422.591	-0.519159	0.142987	-3.63082	0.000282528	0.00316713
AT1G62085	58.854	0.809014	0.222829	3.63065	0.000282708	0.00316725
AT3G15270	28.9422	-1.23589	0.340515	-3.62946	0.000284013	0.00317996
AT1G21060	133.015	0.757744	0.208884	3.62759	0.00028608	0.00320119
AT3G54390	89.057	0.658578	0.181583	3.62687	0.000286883	0.00320825
AT1G14740	374.58	-0.380995	0.105132	-3.62399	0.000290095	0.00324223
AT1G52410	193.727	-1.01293	0.279795	-3.62025	0.000294313	0.0032874
AT1G33560	206.146	-0.518775	0.143317	-3.61977	0.000294865	0.00329161
AT2G40360	277.015	0.392749	0.10854	3.61847	0.000296356	0.00330627
AT4G36770	12.9399	1.84323	0.509551	3.61736	0.000297628	0.00331848
AT4G15810	166.194	0.544156	0.150489	3.61591	0.000299293	0.00333506
AT5G14080	53.8215	-0.803858	0.22239	-3.61463	0.000300771	0.00334952
AT4G26510	301.866	-0.396906	0.109864	-3.61271	0.000303014	0.00337249
AT4G17340	2450.3	-0.57869	0.160197	-3.61236	0.000303424	0.00337505
AT4G15990	12.9282	1.87873	0.520155	3.61186	0.000304008	0.00337954
AT4G11000	21.2686	-1.44408	0.399944	-3.61071	0.000305362	0.00339257
AT1G27921	100.99	0.652708	0.180892	3.60827	0.000308243	0.00342254
AT2G23610	427.669	-0.378628	0.104946	-3.60785	0.00030875	0.00342614
AT4G38920	811.504	0.307692	0.085316	3.60649	0.000310366	0.00344203
AT4G25080	1540.17	0.403306	0.11186	3.60546	0.000311597	0.00345362
AT4G36360	2685.24	-0.604458	0.167658	-3.60531	0.000311785	0.00345366
AT2G24300	15.7219	1.91578	0.531452	3.60479	0.0003124	0.00345843
AT4G16720	814.667	0.359608	0.0997894	3.60366	0.000313761	0.00347143
AT2G17340	815.312	-0.277583	0.0770904	-3.60075	0.000317299	0.0035085
AT1G35516	169.088	0.62623	0.173989	3.59924	0.000319142	0.0035268
AT2G41630	461.695	0.387671	0.107718	3.59895	0.000319505	0.00352872
AT1G17290	864.958	-0.280068	0.0778285	-3.59853	0.000320019	0.0035323
AT1G80230	219.008	0.476286	0.132395	3.59746	0.000321346	0.00354486
AT1G69840	298.387	-0.723819	0.20138	-3.59429	0.000325272	0.00358605
AT5G01810	264.145	-0.511822	0.14249	-3.592	0.000328155	0.0036157
AT3G06930	109.756	0.616529	0.171739	3.58992	0.000330783	0.00364252
AT3G04500	181.532	0.506208	0.14107	3.58835	0.000332778	0.00366232
AT3G26730	679.694	0.326163	0.0909042	3.58799	0.000333234	0.00366518
AT5G17990	372.099	-0.380534	0.106133	-3.58544	0.000336515	0.00369909
AT5G12850	229.037	-0.405404	0.11309	-3.5848	0.000337335	0.00370593
AT1G72175	63.5455	-0.736309	0.205479	-3.58338	0.000339176	0.00372177
AT4G22390	8.87571	2.26105	0.630959	3.58351	0.000339011	0.00372177
AT1G67105	10.9261	2.30986	0.64476	3.5825	0.000340322	0.00372813
AT2G18960	5897.96	0.209286	0.0584193	3.58248	0.000340354	0.00372813
AT3G50500	300.222	0.491458	0.137182	3.58253	0.000340287	0.00372813
AT3G47640	189.988	0.565549	0.157891	3.58189	0.000341122	0.00373435
AT3G48760	262.834	-0.403975	0.112801	-3.58131	0.000341877	0.00374043
AT4G09350	431.21	-0.381265	0.1065	-3.57995	0.000343656	0.0037577
AT5G28290	44.8756	-0.851428	0.237893	-3.57904	0.000344859	0.00376865
AT2G32580	298.853	-0.433058	0.121022	-3.57834	0.000345789	0.0037766
AT5G10470	2987.14	-0.236935	0.066245	-3.57664	0.000348039	0.00379895
AT2G02360	66.3033	-0.832669	0.23282	-3.57645	0.000348292	0.00379935
AT4G00755	165.779	0.559569	0.156466	3.57631	0.000348482	0.00379935
AT1G27435	61.841	0.781964	0.218679	3.57585	0.000349093	0.00380379
AT4G39770	183.599	0.502727	0.140644	3.57447	0.000350933	0.00382162
ATCG00500	11867.4	0.210325	0.0588512	3.57385	0.000351774	0.00382854
AT5G22650	577.053	0.295455	0.0826913	3.57298	0.000352937	0.00383896
AT5G26330	11.9364	-1.88858	0.528721	-3.57199	0.000354286	0.00385139
AT2G04430	19.5926	-1.75258	0.490707	-3.57154	0.000354884	0.00385565
AT2G33050	69.0267	-0.753594	0.211027	-3.57109	0.000355501	0.00386011
AT5G24155	206.854	-0.563427	0.157812	-3.57025	0.000356642	0.00387025
AT1G48260	85.9524	-0.842341	0.236068	-3.5682	0.000359435	0.00389734
AT1G66900	118.086	-0.617442	0.173044	-3.56812	0.000359555	0.00389734
AT5G39570	828.414	-0.316696	0.0888031	-3.56627	0.0003621	0.00392188
AT5G67450	19.8006	-1.70566	0.478289	-3.56617	0.000362239	0.00392188
AT4G27070	110.157	-0.804418	0.225643	-3.56501	0.000363846	0.003937
AT1G55860	1331.39	0.212125	0.0595363	3.56296	0.000366701	0.00396559
AT2G29940	84.4401	0.694147	0.194839	3.56267	0.000367106	0.00396767
AT4G30270	179.06	-1.04001	0.291979	-3.56194	0.000368118	0.00397632
AT1G53780	279.133	0.520258	0.14609	3.56122	0.000369136	0.00398501
AT3G13580	263.293	-0.431881	0.121296	-3.56055	0.000370074	0.00399282
AT5G38240	125.883	0.766091	0.215194	3.56	0.000370857	0.00399896
AT5G10920	355.529	0.39442	0.11081	3.55944	0.000371648	0.00400518
AT5G11480	445.786	0.32501	0.0913147	3.55923	0.000371939	0.00400601
AT1G27290	111.814	0.624647	0.175559	3.55805	0.000373612	0.00402171
AT1G50020	656.31	-0.308406	0.0866975	-3.55727	0.000374733	0.00403145
AT4G25940	133.412	-0.628395	0.176696	-3.55637	0.000376017	0.00404294
AT1G24360	621.63	0.338803	0.0952871	3.5556	0.000377114	0.0040524
AT2G38860	117.551	-0.719266	0.202325	-3.555	0.000377985	0.00405709
AT5G04560	347.207	-0.363718	0.102311	-3.55502	0.000377951	0.00405709
AT5G62630	147.222	-0.499768	0.140611	-3.55427	0.000379029	0.00406596
AT2G07042	26.3288	1.22237	0.34398	3.55362	0.000379969	0.00407371
AT5G23060	5778.06	-0.175064	0.0492712	-3.55306	0.000380778	0.00408004
AT2G35130	447.088	0.325992	0.0917879	3.55158	0.000382927	0.00410072
ATCG01010	28792.1	0.227084	0.0639623	3.55028	0.000384819	0.00411862
AT2G25350	70.3033	-0.799109	0.225144	-3.54933	0.000386211	0.00413116
AT2G21380	897.909	-0.265126	0.0747134	-3.54857	0.000387334	0.00414079
AT4G21610	16.8351	-1.45263	0.409406	-3.54815	0.000387945	0.00414495
AT1G30230	1717.53	0.209182	0.0589863	3.54628	0.000390709	0.00416827
AT1G51550	73.3952	-0.779402	0.219791	-3.5461	0.000390978	0.00416827
AT5G35360	1375.08	0.387923	0.109395	3.54607	0.00039102	0.00416827
AT5G36790	2150.01	-0.582531	0.16427	-3.54617	0.000390868	0.00416827
AT3G13330	679.631	-0.344892	0.0973069	-3.54437	0.000393554	0.0041929
AT2G20630	704.9	-0.364735	0.102925	-3.54371	0.000394534	0.00420095
AT2G22125	1369.52	-0.302895	0.0854995	-3.54266	0.000396118	0.00421541
AT1G70980	124.578	0.538973	0.152164	3.54207	0.000397008	0.00422029
AT2G22010	725.952	-0.270846	0.076466	-3.54205	0.000397028	0.00422029
AT2G17150	157.104	-0.585232	0.165288	-3.54069	0.000399081	0.00423729
AT1G03590	109.667	0.576681	0.162871	3.54072	0.000399034	0.00423729
AT1G05680	5.50705	3.4808	0.983347	3.53975	0.000400513	0.00424767
AT3G11510	679.027	0.373891	0.105624	3.53983	0.00040038	0.00424767
AT5G18590	188.814	-0.433447	0.122482	-3.53885	0.00040187	0.00425964
AT1G17120	193.685	0.434856	0.122909	3.53805	0.0004031	0.00426783
AT5G41050	208.085	0.420573	0.118868	3.53815	0.000402943	0.00426783
AT3G55610	2548.85	-0.386266	0.10922	-3.53658	0.00040535	0.00428923
AT5G54075	158.91	1.872	0.529539	3.53516	0.000407533	0.00430989
AT5G17510	145.264	0.497951	0.140866	3.53494	0.000407865	0.00431096
AT3G56000	14.1388	1.79946	0.50952	3.53167	0.000412948	0.00436221
AT3G20200	71.2945	0.804108	0.227739	3.53083	0.000414259	0.00437359
AT5G13780	155.515	0.657542	0.186281	3.52985	0.000415801	0.00438739
AT1G07640	142.36	0.509983	0.144492	3.52949	0.000416369	0.00439091
AT4G35830	3589.87	-0.190596	0.0540222	-3.52811	0.000418534	0.00441124
AT2G04240	106.019	-0.725864	0.205772	-3.52751	0.00041949	0.00441883
AT1G20640	466.064	-0.329135	0.0933509	-3.52578	0.000422238	0.00444527
AT5G47620	581.331	0.31607	0.089684	3.52426	0.000424667	0.00446833
AT2G28720	197.146	-0.536899	0.152401	-3.52295	0.000426779	0.00448802
AT1G51800	28.7464	-1.84996	0.525488	-3.52047	0.000430789	0.0045251
AT5G02020	35.9901	1.01876	0.289382	3.52047	0.000430779	0.0045251
AT1G14170	39.8161	0.92865	0.264008	3.51751	0.000435611	0.00457062
AT1G52030	3.67492	-5.14576	1.46289	-3.51754	0.000435576	0.00457062
AT4G39030	75.3011	-1.05379	0.299611	-3.51718	0.000436151	0.00457371
AT5G26280	10.4493	1.8481	0.525473	3.51701	0.000436431	0.00457408
AT2G46680	253.908	0.568339	0.161605	3.51685	0.000436698	0.00457432
AT1G49600	269.407	0.441527	0.1256	3.51536	0.000439163	0.00459756
AT1G64950	1060.72	0.305299	0.0868806	3.514	0.000441407	0.00461846
AT3G52920	473.374	0.373842	0.106393	3.5138	0.000441751	0.00461947
AT1G20816	88.1401	-0.891105	0.253616	-3.5136	0.000442079	0.00462031
AT3G09860	276.548	0.391317	0.111411	3.51239	0.000444103	0.00463888
AT3G23480	165.099	-0.456442	0.129965	-3.51205	0.000444665	0.00464215
AT3G56160	483.063	0.331373	0.094385	3.51087	0.000446645	0.00466021
AT1G16460	538.011	0.273358	0.0778733	3.51029	0.000447621	0.0046678
AT3G59060	1740.82	-0.194958	0.0555634	-3.50874	0.000450229	0.00469238
AT5G16300	201.615	-0.435086	0.124025	-3.50806	0.000451385	0.00470181
AT2G23590	20.5646	1.30151	0.371163	3.50658	0.000453908	0.00472545
AT3G17185	86.5637	0.617212	0.176069	3.50551	0.00045574	0.00474188
AT2G07785	368.916	-0.384094	0.109594	-3.5047	0.000457117	0.00475356
AT3G42790	253.931	-0.410651	0.117191	-3.50412	0.000458124	0.00476138
AT1G61240	69.0151	-0.754309	0.215347	-3.50276	0.000460464	0.00478304
AT1G69270	249.443	0.497536	0.142123	3.50075	0.000463942	0.00481229
AT3G50530	370.494	0.351222	0.100323	3.5009	0.000463686	0.00481229
AT3G59050	382.714	0.316332	0.0903626	3.50069	0.000464052	0.00481229
AT3G52250	890.959	-0.281797	0.0805021	-3.50049	0.000464398	0.0048132
AT2G31380	587.025	0.323388	0.0924194	3.49914	0.000466767	0.00483508
AT4G23200	117.467	-0.938877	0.268346	-3.49876	0.000467431	0.00483927
AT2G01850	765.814	0.38292	0.109467	3.49803	0.000468702	0.00484974
AT5G26910	210.871	-0.435996	0.124646	-3.49787	0.000468985	0.00484999
AT3G04910	784.644	0.439075	0.125535	3.49763	0.000469411	0.00485171
AT3G01670	158.647	0.578567	0.165426	3.49745	0.00046973	0.00485232
AT3G18110	353.61	0.37957	0.108541	3.49703	0.000470472	0.0048573
AT5G66900	256.343	0.39934	0.114225	3.49607	0.00047217	0.00487213
AT3G55880	32.3626	-1.14999	0.329121	-3.49414	0.000475598	0.0049048
AT2G07180	172.3	-0.513064	0.146893	-3.49278	0.000478014	0.00492525
AT3G25870	13.0749	-1.69276	0.484671	-3.49259	0.000478364	0.00492525
AT5G41670	240.881	-0.448215	0.128333	-3.49258	0.000478372	0.00492525
AT1G15800	15.4494	1.52191	0.435895	3.49145	0.000480399	0.00494068
AT5G40800	11.2291	1.99335	0.570913	3.49151	0.000480292	0.00494068
AT4G34265	97.9675	0.733793	0.210188	3.49112	0.000480997	0.0049441
AT1G31820	55.2407	-1.04398	0.299112	-3.49025	0.000482571	0.00495756
AT1G54580	466.041	0.348999	0.100001	3.48997	0.00048307	0.00495997
AT3G10740	261.959	0.490869	0.140674	3.48941	0.000484083	0.00496763
AT1G03905	16.1781	1.57327	0.450934	3.48892	0.000484977	0.00497407
AT3G12110	157.618	0.735309	0.210777	3.48857	0.000485613	0.00497787
AT2G23600	1217.59	-0.307682	0.0882076	-3.48816	0.000486356	0.00498275
AT1G32380	87.1263	-0.606062	0.173764	-3.48784	0.000486948	0.00498608
AT5G19970	78.2649	0.708603	0.203219	3.4869	0.000488661	0.00500088
AT3G53430	1147.35	0.364441	0.104531	3.48644	0.000489504	0.00500676
AT1G72280	26.4361	-1.13295	0.325066	-3.48529	0.000491602	0.0050229
AT3G13520	255.228	0.620937	0.17816	3.48528	0.000491619	0.0050229
AT3G07720	256.514	-0.402828	0.1156	-3.48468	0.000492734	0.00503154
AT5G45950	882.461	0.661213	0.189765	3.48438	0.000493284	0.0050344
AT5G40770	270.16	0.423098	0.121502	3.48222	0.000497278	0.0050724
AT2G04880	398.326	-0.307984	0.0884809	-3.48079	0.000499936	0.00509673
AT3G18280	92.4145	0.847091	0.243385	3.48046	0.000500554	0.00510024
AT3G28290	34.156	-1.51268	0.434706	-3.47977	0.000501841	0.00510779
AT3G28300	34.156	-1.51268	0.434706	-3.47977	0.000501841	0.00510779
AT3G43600	457.844	-0.564163	0.162144	-3.4794	0.000502544	0.00511217
AT1G53510	256.844	-0.435846	0.125285	-3.47884	0.000503594	0.00511772
AT3G18210	165.581	0.465952	0.13394	3.47881	0.000503638	0.00511772
AT2G15690	126.637	0.494999	0.142316	3.47816	0.000504863	0.00512738
AT1G63650	8.59603	-2.36377	0.679751	-3.4774	0.000506303	0.00513739
AT2G41060	209.64	0.437496	0.125813	3.47735	0.000506398	0.00513739
AT3G46510	577.993	-0.285868	0.0822133	-3.47715	0.00050678	0.00513847
AT3G61650	83.4534	0.673394	0.193701	3.47646	0.000508089	0.00514895
AT4G33150	45.1357	1.02322	0.294349	3.47621	0.000508562	0.00515095
AT3G26680	29.7659	1.05157	0.302542	3.47578	0.000509363	0.00515347
AT4G04840	393.048	-0.523552	0.150625	-3.47585	0.000509229	0.00515347
AT3G23210	177.57	-0.471362	0.135694	-3.47371	0.000513309	0.00519059
AT5G24880	18.2437	1.75347	0.504867	3.47312	0.00051444	0.00519921
AT1G61620	224.426	-0.402348	0.115865	-3.47256	0.000515528	0.00520739
AT4G01593	111.574	0.568654	0.163767	3.47234	0.000515945	0.00520878
AT4G14390	12.4809	-2.1876	0.630327	-3.47058	0.000519332	0.00524015
AT4G29080	164.984	0.466835	0.134547	3.46968	0.000521079	0.00525494
AT1G64080	53.5814	-0.779528	0.224723	-3.46884	0.000522717	0.00526862
AT2G43850	89.6626	-0.663903	0.191418	-3.46834	0.000523692	0.0052756
AT4G27090	1207.82	0.363896	0.104933	3.4679	0.000524537	0.00528126
AT1G18800	103.728	0.597072	0.172194	3.46744	0.000525452	0.00528762
AT5G14090	16.0226	1.5636	0.45119	3.46551	0.000529225	0.00532273
AT4G30010	444.561	0.355921	0.102711	3.46525	0.000529745	0.00532509
AT2G47390	1062.99	0.34078	0.0983597	3.46463	0.000530967	0.0053345
AT4G25050	2666.51	0.407679	0.117687	3.46408	0.00053204	0.00534242
AT3G45620	136.971	-0.599707	0.173133	-3.46385	0.000532513	0.00534429
AT5G56680	401.736	0.368316	0.106337	3.46367	0.000532869	0.00534499
AT5G46030	170.411	-0.439296	0.126843	-3.46331	0.00053357	0.00534629
AT5G62140	466.524	0.368063	0.106271	3.46343	0.000533342	0.00534629
AT4G31550	143.773	-0.65911	0.190349	-3.46264	0.000534906	0.0053568
AT1G50900	905.657	0.337534	0.097495	3.46207	0.000536043	0.00536531
AT2G42290	20.9372	-1.20525	0.348278	-3.4606	0.000538975	0.00538889
AT5G45630	59.7171	1.29213	0.373375	3.46068	0.00053881	0.00538889
AT3G14120	126.192	0.501599	0.144953	3.46043	0.000539315	0.0053894
AT1G10522	52.5223	0.843144	0.243723	3.45943	0.000541318	0.00540652
AT1G04270	1157.76	0.312147	0.0902531	3.45857	0.000543042	0.00542028
AT2G43970	3780.42	0.259464	0.075023	3.45846	0.000543275	0.00542028
AT5G58370	178.248	0.48404	0.140006	3.45729	0.000545646	0.00544009
AT5G62020	153.992	0.628375	0.181759	3.45719	0.000545843	0.00544009
AT2G23390	532.156	-0.313236	0.0906277	-3.4563	0.000547645	0.00545514
AT1G67560	358.51	-0.395164	0.114375	-3.45499	0.000550307	0.00547874
AT3G16140	3388.79	-0.504785	0.146114	-3.45472	0.000550857	0.00548129
AT1G70985	72.2544	-0.706819	0.204614	-3.45441	0.000551497	0.00548474
AT4G29510	146.899	0.497101	0.143911	3.45424	0.000551852	0.00548535
AT3G22420	527.483	0.277832	0.0804782	3.45227	0.000555902	0.00551973
AT3G50750	185.691	-0.47289	0.136976	-3.45237	0.000555692	0.00551973
AT1G13100	102.778	0.702483	0.203503	3.45196	0.000556535	0.00552309
AT2G17220	400.305	-0.366286	0.106117	-3.45173	0.000557012	0.00552489
AT1G16730	207.438	-0.414704	0.120177	-3.45078	0.000558977	0.0055385
AT2G16380	152.506	0.478533	0.138669	3.45091	0.000558698	0.0055385
AT1G78200	219.627	-0.431408	0.125025	-3.45058	0.000559375	0.0055395
AT3G07430	251.003	0.577289	0.167311	3.45039	0.000559783	0.00554
AT3G52170	45.8979	0.818438	0.237209	3.45027	0.000560018	0.00554
AT5G67220	314.92	0.40137	0.116339	3.45001	0.000560564	0.00554247
AT5G55470	48.2182	0.830502	0.240753	3.4496	0.000561422	0.00554801
AT5G18770	55.5085	0.862383	0.250117	3.44792	0.000564932	0.00557975
AT2G21960	1031.75	-0.23032	0.0668486	-3.4454	0.000570213	0.00562596
AT4G11840	202.377	-0.528688	0.153445	-3.44546	0.000570088	0.00562596
AT2G30010	45.3376	0.906172	0.263074	3.44455	0.000572004	0.00564065
AT1G54160	43.9715	-0.972589	0.282505	-3.44273	0.000575874	0.00567582
AT4G36250	1103.12	-0.409679	0.119046	-3.44134	0.000578847	0.00569912
AT5G54110	450.425	0.341445	0.0992161	3.44143	0.000578643	0.00569912
AT2G46640	34.5883	0.971307	0.282279	3.44094	0.000579696	0.00570447
AT5G50200	27.7654	-1.20132	0.349155	-3.44066	0.000580296	0.00570736
AT3G32930	293.879	-0.346004	0.100578	-3.44016	0.000581372	0.00571494
AT5G01500	86.2523	0.619526	0.1801	3.43989	0.000581946	0.00571757
AT4G14365	272.164	-1.36865	0.397979	-3.43901	0.000583838	0.00573315
AT5G47330	26.0921	-1.17828	0.342848	-3.43674	0.000588766	0.0057785
AT2G23180	203.285	0.422457	0.122996	3.43471	0.000593192	0.00581888
AT3G26310	210.141	-0.491902	0.14323	-3.43435	0.000593982	0.00582358
AT4G25640	1289.98	-0.347447	0.101178	-3.434	0.000594734	0.00582789
AT1G73530	252.492	-0.382663	0.111538	-3.4308	0.000601805	0.00589409
AT1G55260	639.453	-0.394851	0.11514	-3.42933	0.000605076	0.00592302
AT1G29357	50.7642	0.860436	0.250935	3.42891	0.000606002	0.00592362
AT1G79350	344.585	0.359056	0.104715	3.42889	0.000606045	0.00592362
AT1G09530	86.0607	-0.6751	0.196887	-3.42888	0.000606088	0.00592362
AT1G50740	73.9727	-0.69258	0.202131	-3.4264	0.000611643	0.00597479
AT5G67180	109.434	-0.569106	0.166172	-3.4248	0.000615243	0.00600682
AT2G29460	18.709	-1.60418	0.468482	-3.42421	0.000616579	0.00601671
AT1G52565	36.3803	0.943573	0.275585	3.42388	0.000617327	0.00602087
AT2G34300	162.181	-0.587703	0.17167	-3.42344	0.000618339	0.00602603
AT2G35450	167.019	0.423712	0.123776	3.42323	0.000618823	0.00602603
AT3G23100	53.5511	-0.80541	0.235276	-3.42325	0.000618765	0.00602603
AT1G51850	5.36186	-3.5234	1.02937	-3.42286	0.00061966	0.00602825
AT1G58225	22.5936	-1.46601	0.428302	-3.42284	0.000619697	0.00602825
AT4G32208	3.4744	4.96458	1.45094	3.42163	0.000622476	0.00605214
AT5G39210	204.748	0.497811	0.145516	3.421	0.000623904	0.00606287
AT4G13510	429.637	-0.579524	0.169436	-3.4203	0.000625509	0.00607531
AT3G54366	74.6579	-0.61731	0.180564	-3.41878	0.000629024	0.00610627
AT2G30480	35.2743	0.909114	0.265967	3.41815	0.000630493	0.00611735
AT1G23890	23.345	1.19781	0.350523	3.41722	0.000632651	0.00613511
AT3G03770	1329.72	-0.282394	0.0826586	-3.41639	0.000634583	0.00615065
AT3G12120	4319.53	0.318945	0.0933692	3.41595	0.00063559	0.00615722
AT1G66980	761.653	-0.256009	0.0750537	-3.41101	0.000647224	0.00626667
AT5G02490	353.194	-1.12469	0.329796	-3.41025	0.000649026	0.00628087
AT5G12950	169.281	-0.434671	0.127492	-3.40939	0.000651079	0.00629681
ATMG01170	2492.82	0.321642	0.0943431	3.40928	0.000651348	0.00629681
AT4G20260	757.425	0.309485	0.0908424	3.40683	0.000657215	0.00635025
AT3G12220	7.44954	-2.29878	0.67488	-3.4062	0.000658736	0.00636165
AT1G15970	183.125	0.483611	0.14203	3.405	0.000661646	0.00638646
AT3G55250	506.51	-0.404531	0.118819	-3.40459	0.000662641	0.00639276
AT1G51140	661.926	-0.287517	0.084458	-3.40427	0.000663423	0.006397
AT2G38130	85.8198	-0.648546	0.190531	-3.40388	0.000664355	0.00640136
AT5G05960	58.7925	-0.732712	0.215263	-3.4038	0.000664561	0.00640136
AT1G75750	800.832	0.696915	0.204805	3.40283	0.000666913	0.00642071
AT1G72416	11.4912	-1.93345	0.568608	-3.40032	0.000673073	0.00647668
AT3G52870	430.916	-0.507352	0.149232	-3.39976	0.000674441	0.00648651
AT5G23860	207.072	-0.484351	0.142477	-3.3995	0.000675097	0.00648947
ATMG00580	7688.57	0.202583	0.059595	3.39933	0.000675514	0.00649015
AT1G30970	156.346	0.440767	0.129693	3.39853	0.000677488	0.00650259
AT5G08230	171.274	0.427752	0.125865	3.3985	0.000677572	0.00650259
AT5G45310	23.062	-1.17251	0.345021	-3.39838	0.000677854	0.00650259
AT5G08620	108.959	0.624364	0.18376	3.39771	0.000679523	0.00651526
AT1G68840	288.391	-0.696067	0.204987	-3.39567	0.000684613	0.0065607
AT1G30420	82.7246	0.658635	0.194034	3.39443	0.000687721	0.00658711
AT1G27580	55.0468	-0.740158	0.218215	-3.39187	0.000694182	0.00664558
AT3G22120	102.97	0.892921	0.263364	3.39045	0.000697791	0.00667671
AT1G07440	452.834	-0.386419	0.114001	-3.38962	0.000699907	0.00669353
AT4G35320	199.405	-0.469556	0.138567	-3.38866	0.000702339	0.00671336
AT4G38800	518.155	0.32634	0.0963097	3.38844	0.000702903	0.00671531
AT3G48770	26.0713	1.41808	0.418647	3.38729	0.00070587	0.00674021
AT1G63000	605.201	-0.326035	0.0963197	-3.38492	0.000711991	0.00679519
AT3G28050	404.288	-0.335903	0.0992491	-3.38444	0.000713231	0.00680355
AT5G05365	19.4897	-1.24063	0.366628	-3.38389	0.000714661	0.00681346
AT5G52650	455.058	0.459189	0.135704	3.38376	0.000714999	0.00681346
AT5G39730	164.18	-0.431777	0.127616	-3.3834	0.000715939	0.00681894
AT4G01700	38.6859	-1.35298	0.399924	-3.38308	0.000716766	0.00682333
AT2G38290	64.0475	-0.898615	0.265795	-3.38086	0.000722593	0.0068753
AT4G22590	185.772	0.543443	0.160752	3.38062	0.000723219	0.00687776
AT4G07950	13.6136	-1.50632	0.445599	-3.38043	0.000723732	0.00687913
AT1G70100	187.135	0.546547	0.161692	3.38017	0.000724403	0.00688201
AT1G65450	7.84197	-2.402	0.710691	-3.37981	0.000725356	0.00688429
AT3G01210	307.042	0.335894	0.0993846	3.37974	0.00072554	0.00688429
AT3G28910	52.1641	-0.849896	0.251505	-3.37924	0.000726854	0.00688429
AT4G30993	922.076	0.227645	0.0673617	3.37944	0.000726345	0.00688429
AT5G14730	5.19605	4.00686	1.18569	3.37934	0.000726593	0.00688429
AT5G57110	94.5634	0.616143	0.182331	3.37926	0.000726819	0.00688429
AT1G29050	98.9042	-0.722785	0.213905	-3.37899	0.000727522	0.00688713
AT3G06080	512.13	0.328841	0.0973526	3.37784	0.000730588	0.00691265
AT4G21850	7.41748	-2.26534	0.670848	-3.37683	0.000733275	0.00692756
AT4G37790	333.638	0.49217	0.145748	3.37685	0.000733201	0.00692756
AT5G41120	15.0337	-1.55663	0.460971	-3.37685	0.000733215	0.00692756
AT5G56980	133.934	-0.54229	0.160619	-3.37624	0.000734834	0.00693877
AT5G13270	62.8476	0.750282	0.222264	3.37563	0.000736474	0.00695075
AT4G24540	82.8297	-0.883133	0.261681	-3.37485	0.00073857	0.00696702
AT3G53420	21474.2	-0.220535	0.0653582	-3.37425	0.000740159	0.00697848
AT1G30400	1597.51	0.285847	0.0847274	3.37373	0.000741563	0.0069875
AT3G52240	190.96	-0.432071	0.128073	-3.37362	0.000741864	0.0069875
AT5G52470	536.59	0.313053	0.0928	3.37342	0.000742418	0.0069892
AT3G56880	145.777	0.76289	0.226178	3.37297	0.000743616	0.00699149
AT3G61080	463.603	-0.394127	0.116851	-3.37291	0.000743784	0.00699149
AT4G13940	9919.07	0.293859	0.0871222	3.37295	0.000743678	0.00699149
AT4G29440	113.092	-0.4965	0.147248	-3.37185	0.00074664	0.00701481
AT3G61870	1658.89	-0.279163	0.0828012	-3.37149	0.000747637	0.00702065
AT1G02460	23.6696	-1.12478	0.333672	-3.37092	0.000749168	0.00703149
AT2G46170	419.602	-0.323693	0.0960688	-3.36938	0.000753368	0.00706736
AT5G62000	3083.85	-0.182404	0.0541814	-3.36654	0.000761173	0.007137
AT1G21610	175.484	0.422345	0.125478	3.3659	0.000762958	0.00715015
AT3G46210	63.6406	0.70535	0.209608	3.36509	0.000765191	0.00716748
AT1G25141	23.2655	1.14531	0.340366	3.36495	0.000765589	0.00716761
AT1G63680	338.766	0.354621	0.105407	3.36432	0.000767331	0.00717315
AT3G17100	175.093	-0.469413	0.139524	-3.36439	0.00076712	0.00717315
[truncated: 30,835 more rows]

## Sheet: med25
Supplementary Table 4. Log2 fold differences of transcript levels in uninfected med25 relative to the uninfected wild-type control
	baseMean	log2FoldChange	lfcSE	stat	pvalue	padj
AT5G25980	16032.5	-2.3199	0.114844	-20.2004	9.7073e-91	2.05077e-86
AT1G25540	282.012	-2.25323	0.134436	-16.7606	4.73446e-63	5.00101e-59
AT2G38530	189.499	-2.13992	0.144021	-14.8584	6.1334e-50	4.31914e-46
AT3G04720	165.716	-3.80552	0.292075	-13.0292	8.34257e-39	4.40613e-35
AT2G32400	307.009	-1.62849	0.128289	-12.6939	6.39323e-37	2.70127e-33
AT1G15125	102.022	-6.61809	0.533799	-12.3981	2.67598e-35	9.42213e-32
AT5G26000	34280.4	-1.07756	0.0958869	-11.2378	2.65913e-29	8.02525e-26
AT4G24350	630.521	-1.60905	0.150592	-10.6849	1.19804e-26	3.16372e-23
AT5G59320	231.781	-3.05947	0.289481	-10.5688	4.15758e-26	9.75923e-23
AT4G27300	715.901	-2.14611	0.204185	-10.5106	7.72023e-26	1.63098e-22
AT3G30720	125.541	2.41139	0.23434	10.2901	7.80716e-25	1.4994e-21
AT1G45201	3231.21	-1.44981	0.142301	-10.1884	2.23478e-24	3.93432e-21
AT4G08870	1676.89	-1.14548	0.116033	-9.87203	5.50385e-23	8.94418e-20
AT5G33370	87.8368	-2.31597	0.241034	-9.6085	7.36145e-22	1.11084e-18
AT5G23020	287.142	-3.33881	0.347843	-9.59863	8.10148e-22	1.14101e-18
AT1G50480	4184.35	-0.818886	0.088121	-9.29275	1.50356e-20	1.98526e-17
AT2G34810	392.942	-1.51907	0.17068	-8.9001	5.57959e-19	6.93379e-16
AT1G15960	234.04	-1.51835	0.172284	-8.81308	1.21756e-18	1.42901e-15
AT1G01600	115.998	-1.88986	0.217134	-8.70367	3.21325e-18	3.5728e-15
AT5G11610	573.999	-1.1601	0.140579	-8.25226	1.55423e-16	1.64174e-13
AT5G39990	216.836	1.00294	0.123273	8.13591	4.0887e-16	4.11323e-13
AT4G11290	58.3124	-2.45776	0.305718	-8.0393	9.0353e-16	8.67635e-13
AT5G35480	345.837	-0.986058	0.123149	-8.00704	1.17507e-15	1.07933e-12
AT5G54060	248.339	-3.69132	0.463485	-7.96427	1.66196e-15	1.46294e-12
AT4G14090	437.175	-3.32086	0.422237	-7.86492	3.69332e-15	3.121e-12
AT5G35490	332.267	-1.41228	0.180634	-7.81844	5.34825e-15	4.34566e-12
AT3G28290	165.657	-1.71819	0.221054	-7.77271	7.68246e-15	5.79642e-12
AT3G28300	165.657	-1.71819	0.221054	-7.77271	7.68246e-15	5.79642e-12
AT3G06325	516.318	1.35715	0.1749	7.75954	8.52393e-15	6.20953e-12
AT1G75945	68.7905	8.01839	1.03812	7.72395	1.12777e-14	7.94174e-12
AT1G54040	470.742	-0.94935	0.123881	-7.66344	1.81022e-14	1.23364e-11
AT1G74650	52.5389	-2.21522	0.2902	-7.63343	2.28595e-14	1.50915e-11
AT4G17970	78.3151	-1.7237	0.227957	-7.5615	3.98452e-14	2.55081e-11
AT3G44970	31.0473	-7.80039	1.05239	-7.41204	1.24369e-13	7.72773e-11
AT5G10140	243.445	1.22314	0.166462	7.34782	2.01465e-13	1.21605e-10
AT3G43270	241.307	-1.12562	0.153404	-7.33764	2.17397e-13	1.27576e-10
AT3G49110	337.45	-1.4471	0.198434	-7.29261	3.04001e-13	1.73576e-10
AT5G23010	5678.6	-1.12793	0.154894	-7.28193	3.29073e-13	1.82947e-10
AT5G61160	18.1806	-7.75523	1.0728	-7.22896	4.8671e-13	2.63647e-10
AT5G22860	182.004	-1.14658	0.158686	-7.22546	4.99394e-13	2.63755e-10
AT1G16410	7479.03	-1.20806	0.167699	-7.20377	5.85697e-13	3.01791e-10
AT4G27560	854.2	-0.777073	0.10831	-7.17451	7.2566e-13	3.65007e-10
AT5G15960	151.838	-2.46055	0.346006	-7.11128	1.14968e-12	5.64839e-10
AT5G13930	2103.56	-2.28519	0.322138	-7.09381	1.30467e-12	6.26417e-10
AT3G29590	136.981	-2.77944	0.392186	-7.08706	1.36995e-12	6.43145e-10
AT3G29631	74.916	-1.77916	0.251741	-7.06742	1.57841e-12	7.24902e-10
AT5G39190	22.4863	-3.58916	0.509511	-7.04432	1.8637e-12	8.37715e-10
AT2G33050	348.18	-1.38241	0.197689	-6.99286	2.69333e-12	1.1854e-09
AT5G47910	1140.53	-1.09809	0.160277	-6.85119	7.32363e-12	3.15753e-09
AT1G77960	123.016	-1.20208	0.176405	-6.81433	9.47048e-12	4.00147e-09
AT1G73330	271.969	-1.14949	0.16924	-6.79209	1.10518e-11	4.57806e-09
AT1G63710	57.5161	-1.67436	0.247392	-6.76804	1.30542e-11	5.30353e-09
AT5G08260	479.114	-0.724537	0.107634	-6.73146	1.67965e-11	6.69515e-09
AT4G17030	218.572	-2.97435	0.450519	-6.60206	4.05492e-11	1.58637e-08
AT1G66700	23.6313	-3.49017	0.529344	-6.59339	4.29898e-11	1.65128e-08
AT2G41510	63.5012	-1.90207	0.289357	-6.57344	4.91662e-11	1.8548e-08
AT4G08300	263.887	-2.02126	0.30875	-6.54659	5.8866e-11	2.18176e-08
AT5G65080	36.9093	2.84163	0.434679	6.53731	6.26353e-11	2.28144e-08
AT5G03395	155.913	-1.30477	0.20013	-6.51964	7.04782e-11	2.5236e-08
AT2G06995	16.521	-5.13703	0.788578	-6.51429	7.30349e-11	2.57156e-08
AT5G24770	839.993	-2.28704	0.351755	-6.5018	7.93661e-11	2.74867e-08
AT1G20510	1086.25	-1.02841	0.158506	-6.48816	8.68913e-11	2.87282e-08
AT1G58270	1189.94	-1.25191	0.192925	-6.4891	8.63501e-11	2.87282e-08
AT2G23120	938.51	-0.64445	0.0993308	-6.48792	8.70305e-11	2.87282e-08
AT1G09240	162.006	-1.10502	0.171376	-6.44792	1.13394e-10	3.68549e-08
AT2G21140	362.913	-1.07256	0.166426	-6.44466	1.15857e-10	3.70847e-08
AT1G45191	485.365	-0.92331	0.143394	-6.43896	1.20294e-10	3.79304e-08
AT5G36880	1480.17	-0.465384	0.0724229	-6.42593	1.31068e-10	4.07198e-08
AT1G67260	19.1425	-2.50541	0.398628	-6.28508	3.27681e-10	1.00327e-07
AT1G17250	27.9561	-1.96629	0.314638	-6.24937	4.12111e-10	1.24375e-07
AT3G06345	495.155	4.07709	0.652633	6.24714	4.18022e-10	1.24382e-07
AT1G73325	33.5175	-2.57542	0.414472	-6.21374	5.17368e-10	1.51804e-07
AT4G13770	8779.4	-0.547914	0.0891723	-6.14444	8.02464e-10	2.32231e-07
AT2G47780	36.07	-2.00055	0.328873	-6.08306	1.17912e-09	3.36623e-07
AT4G16590	39.7844	-3.02466	0.498663	-6.06555	1.31507e-09	3.70429e-07
AT4G29700	300.422	-1.36023	0.224748	-6.05223	1.42853e-09	3.97092e-07
AT5G20830	993.97	-1.39786	0.23113	-6.04793	1.46718e-09	4.0254e-07
AT2G04570	319.393	-0.714528	0.11846	-6.03181	1.62134e-09	4.39134e-07
AT4G01450	355.987	-0.87064	0.144581	-6.0218	1.72491e-09	4.61271e-07
AT3G04290	1626.34	-0.556055	0.0925675	-6.00703	1.88956e-09	4.98986e-07
AT1G31690	280.979	-1.58249	0.263645	-6.00237	1.94462e-09	5.07187e-07
AT1G06160	13.091	-3.54417	0.593845	-5.96817	2.39926e-09	6.18132e-07
AT5G59310	13.1313	-4.46252	0.749313	-5.95549	2.59302e-09	6.60002e-07
AT1G61120	56.5296	-1.77554	0.298501	-5.9482	2.71109e-09	6.81839e-07
AT1G57590	311.826	-1.68223	0.283831	-5.9269	3.08716e-09	7.67287e-07
AT5G44420	12.474	-7.21128	1.22273	-5.8977	3.68606e-09	9.05485e-07
AT5G25140	207.297	-1.57531	0.268059	-5.87671	4.18497e-09	1.01623e-06
AT2G31230	258.039	-1.42544	0.243804	-5.84668	5.01483e-09	1.2039e-06
AT3G45640	2051.33	-1.52898	0.262602	-5.82241	5.8004e-09	1.37685e-06
AT1G62540	387.833	-1.28141	0.221388	-5.78809	7.11909e-09	1.67109e-06
AT2G35150	20.814	-2.34696	0.40595	-5.78142	7.40721e-09	1.71961e-06
AT5G03630	1265.33	-0.886016	0.153711	-5.76418	8.20545e-09	1.88422e-06
AT3G19710	5045.72	-0.93077	0.163083	-5.70735	1.14747e-08	2.60662e-06
AT4G01440	151.746	-0.818536	0.144208	-5.67609	1.37809e-08	3.06457e-06
AT5G07010	69.7722	-1.73576	0.305801	-5.67612	1.37786e-08	3.06457e-06
AT3G03910	108.589	1.86002	0.328582	5.66076	1.50707e-08	3.31649e-06
AT2G46650	1107.36	-0.804438	0.142658	-5.63891	1.71126e-08	3.72701e-06
AT5G44578	11.96	-3.80496	0.676727	-5.6226	1.88103e-08	4.05497e-06
AT5G66400	144.906	-0.99398	0.176913	-5.61848	1.9265e-08	4.11103e-06
AT4G30140	48.5079	-1.46346	0.260765	-5.6122	1.99768e-08	4.17851e-06
AT5G05600	151.427	-1.14772	0.204483	-5.61277	1.99109e-08	4.17851e-06
AT4G35630	515.472	-0.639774	0.114435	-5.59071	2.26148e-08	4.68393e-06
AT4G33550	24.4464	-1.87143	0.335093	-5.58479	2.33985e-08	4.7992e-06
AT2G28780	20.7039	-2.28753	0.410539	-5.57201	2.51811e-08	5.11515e-06
AT1G75500	3097.21	0.45289	0.0813727	5.56563	2.61202e-08	5.25538e-06
AT1G78370	6474.46	-0.624942	0.112519	-5.55409	2.79057e-08	5.56166e-06
AT4G02280	131.451	-1.0429	0.18785	-5.55178	2.82783e-08	5.58325e-06
AT1G65330	74.0204	1.80913	0.326415	5.54244	2.98294e-08	5.72887e-06
AT1G76800	100.305	-1.39145	0.251022	-5.54315	2.97073e-08	5.72887e-06
AT2G29090	99.7391	-2.07861	0.374924	-5.54408	2.95499e-08	5.72887e-06
AT1G54020	22.1076	-1.8548	0.336191	-5.5171	3.44648e-08	6.50092e-06
AT2G43150	80.7452	-2.20452	0.399572	-5.5172	3.44445e-08	6.50092e-06
AT3G26200	35.8089	-1.79491	0.326282	-5.50108	3.77463e-08	7.05689e-06
AT1G12570	130.539	-1.04584	0.190551	-5.4885	4.05362e-08	7.4857e-06
AT5G07990	120.027	-2.13605	0.389251	-5.48758	4.07486e-08	7.4857e-06
AT1G60960	387.129	-1.09098	0.200108	-5.45198	4.9813e-08	9.07086e-06
AT5G08030	205.802	1.33615	0.245145	5.45047	5.02363e-08	9.07086e-06
AT4G25100	3713.38	-1.5331	0.281829	-5.43983	5.33302e-08	9.54792e-06
AT3G29639	30.6927	-1.81022	0.333061	-5.43511	5.47622e-08	9.7219e-06
AT3G11930	827.976	0.448058	0.0825213	5.4296	5.64803e-08	9.94336e-06
AT1G76790	97.6187	-1.04888	0.193494	-5.42072	5.93583e-08	1.03637e-05
AT5G18050	80.4273	1.15555	0.214239	5.39373	6.90086e-08	1.19498e-05
AT2G09250	23.286	2.01317	0.374162	5.38049	7.4285e-08	1.27589e-05
AT5G54190	135.052	-1.579	0.293816	-5.37413	7.69553e-08	1.3111e-05
AT1G11070	72.5125	1.86112	0.346691	5.36824	7.95109e-08	1.3438e-05
AT1G01470	1112.72	-0.679594	0.127066	-5.34833	8.87677e-08	1.48834e-05
AT2G39030	94.7551	-1.94766	0.365279	-5.33197	9.71502e-08	1.60343e-05
AT5G17220	488.861	-3.08515	0.578547	-5.33259	9.68213e-08	1.60343e-05
AT1G78490	862.77	-0.544885	0.10223	-5.32999	9.82186e-08	1.6085e-05
AT4G12030	1263.13	-0.696499	0.130883	-5.32156	1.0288e-07	1.67188e-05
AT4G21960	51248.5	-0.813119	0.153075	-5.31191	1.08484e-07	1.74948e-05
AT5G07700	45.4453	-1.24066	0.233933	-5.30349	1.1361e-07	1.81828e-05
AT1G21460	164.368	-0.756987	0.14302	-5.29286	1.2042e-07	1.91278e-05
AT1G19670	1258.93	-0.93822	0.178284	-5.26251	1.42102e-07	2.24034e-05
AT1G31550	527.477	-0.917863	0.1748	-5.25094	1.51326e-07	2.36808e-05
AT3G17180	16.3906	-2.18092	0.416326	-5.23848	1.61907e-07	2.49667e-05
AT3G19550	19.4133	-2.91328	0.556018	-5.23954	1.60978e-07	2.49667e-05
AT4G09820	32.969	-2.86599	0.547759	-5.2322	1.67503e-07	2.54788e-05
AT5G55720	16.631	-2.26566	0.433034	-5.23205	1.67639e-07	2.54788e-05
AT2G06050	830.328	-0.781276	0.14948	-5.22663	1.72627e-07	2.60494e-05
AT4G24120	275.815	-0.750694	0.144548	-5.19338	2.06505e-07	3.09407e-05
AT2G43590	49.7021	-1.28273	0.247299	-5.18695	2.13767e-07	3.15807e-05
AT3G55290	138.939	-1.0816	0.20851	-5.18729	2.13379e-07	3.15807e-05
AT1G78270	122.225	-1.46755	0.283628	-5.17422	2.28869e-07	3.3577e-05
AT1G24070	176.376	-1.14947	0.223692	-5.13863	2.76747e-07	4.03211e-05
AT4G39780	185.384	-0.684414	0.134383	-5.093	3.52442e-07	5.09979e-05
AT1G20450	3059.49	-0.657145	0.129122	-5.08932	3.59345e-07	5.14524e-05
AT3G58270	97.3466	-0.917042	0.180225	-5.08832	3.61253e-07	5.14524e-05
AT5G63320	566.099	-0.498818	0.0980486	-5.08746	3.6289e-07	5.14524e-05
AT4G22880	489.548	-3.03618	0.597696	-5.0798	3.77825e-07	5.32129e-05
AT2G14580	4.89149	-5.8625	1.15819	-5.06178	4.15354e-07	5.8111e-05
AT2G41180	461.682	-1.01627	0.201273	-5.0492	4.43677e-07	6.16652e-05
AT1G56650	380.329	-1.92244	0.380959	-5.04631	4.50421e-07	6.21935e-05
AT2G30860	10884.8	-0.544534	0.108018	-5.04114	4.62771e-07	6.34837e-05
AT1G25530	108.14	-0.941453	0.186921	-5.03662	4.73822e-07	6.42703e-05
AT4G22690	5372.02	-0.65311	0.12968	-5.03631	4.74589e-07	6.42703e-05
AT5G11670	4336.42	-1.08065	0.215517	-5.01421	5.32514e-07	7.16554e-05
AT4G23400	3451.53	0.548061	0.10976	4.99326	5.93688e-07	7.93814e-05
AT5G03435	35.4472	-1.79872	0.361298	-4.9785	6.40782e-07	8.51394e-05
AT4G16260	18.6216	-2.63073	0.530031	-4.96336	6.92834e-07	9.148e-05
AT2G40100	380.519	-1.10291	0.223317	-4.93877	7.86171e-07	0.000103092
AT3G55240	612.445	-0.990077	0.200514	-4.93769	7.90539e-07	0.000103092
AT2G34850	68.7048	-1.20735	0.244629	-4.93544	7.99696e-07	0.000103646
AT3G55970	20.011	-1.99927	0.406191	-4.92199	8.56697e-07	0.000110357
AT1G29720	942.026	-0.994872	0.20316	-4.89699	9.73151e-07	0.000124599
AT5G17700	117.904	-1.02438	0.209924	-4.87975	1.06219e-06	0.00013518
AT4G37430	60.2611	-1.43555	0.294487	-4.87476	1.08942e-06	0.000137815
AT1G53440	1168.38	-0.648231	0.133447	-4.85758	1.18829e-06	0.000149427
AT5G62680	908.767	-0.718434	0.148309	-4.84419	1.2713e-06	0.00015892
AT1G65890	84.5843	-1.5931	0.329334	-4.83734	1.31587e-06	0.000163524
AT1G02205	1028.98	1.16295	0.240525	4.83504	1.33119e-06	0.00016446
AT3G08770	256.57	0.67151	0.139062	4.82886	1.37317e-06	0.00016866
AT1G21120	18.2787	-1.79344	0.371497	-4.8276	1.38191e-06	0.000168753
AT3G49120	1569.09	-1.61023	0.334213	-4.81796	1.45031e-06	0.000176088
AT5G60300	317.739	-0.571064	0.118697	-4.81111	1.50097e-06	0.000181197
AT5G54940	3497.26	-0.680562	0.142015	-4.79218	1.64976e-06	0.000196909
AT1G01190	50.8595	3.05825	0.638156	4.79233	1.64853e-06	0.000196909
AT1G23090	209.749	-0.930524	0.194305	-4.789	1.67616e-06	0.000198936
AT1G03940	71.6032	-2.65681	0.554961	-4.78738	1.68971e-06	0.000199423
AT1G12520	849.424	0.647077	0.13536	4.78042	1.74931e-06	0.000204177
AT5G18010	33.5432	1.28295	0.268337	4.78113	1.74313e-06	0.000204177
AT1G29430	163.127	1.09814	0.230259	4.76916	1.84996e-06	0.000214738
AT4G11320	293.091	-0.943247	0.198202	-4.75902	1.94538e-06	0.00022458
AT1G01070	123.155	-0.95555	0.201238	-4.74834	2.05089e-06	0.000235473
AT5G09440	285.037	-1.26524	0.266677	-4.74449	2.09036e-06	0.000238708
AT3G16640	4442.95	0.282891	0.0596807	4.74007	2.1364e-06	0.000242654
AT1G67865	1965	-0.491979	0.103914	-4.73449	2.19606e-06	0.000247899
AT3G12500	16.0128	-2.066	0.436456	-4.73357	2.20605e-06	0.000247899
AT4G21390	43.7706	-1.49127	0.316036	-4.71868	2.37386e-06	0.000265344
AT5G18030	260.655	0.922368	0.196064	4.70441	2.546e-06	0.000283088
AT1G52400	9309.95	-0.6828	0.145258	-4.70061	2.59391e-06	0.000286905
AT4G35030	99.0112	-0.912739	0.194432	-4.69438	2.67416e-06	0.000294241
AT5G61290	104.069	-0.944812	0.201619	-4.68613	2.78416e-06	0.000304758
AT5G58390	142.998	-1.091	0.233529	-4.67182	2.98542e-06	0.000325103
AT1G61610	48.2807	-1.09917	0.235337	-4.67061	3.00311e-06	0.000325352
AT2G20870	8.74819	-3.10755	0.665662	-4.66837	3.03604e-06	0.000327242
AT2G32487	22.8182	-1.59068	0.341904	-4.65243	3.28052e-06	0.000350621
AT5G20960	189.234	-0.96357	0.207158	-4.65138	3.29728e-06	0.000350621
AT5G39410	183.85	-0.742941	0.159737	-4.65104	3.30273e-06	0.000350621
AT1G06640	1210.14	-0.595263	0.129013	-4.61399	3.95012e-06	0.000416192
AT4G15990	25.0765	1.55605	0.337283	4.61348	3.95979e-06	0.000416192
AT5G45670	950.035	1.06263	0.230445	4.61122	4.00319e-06	0.000416608
AT1G03495	15.7741	-2.83183	0.614005	-4.61206	3.987e-06	0.000416608
AT4G15440	187.454	-0.964593	0.209587	-4.60235	4.17749e-06	0.000432616
AT5G22580	1611.78	-0.567622	0.12377	-4.58612	4.51551e-06	0.00046534
AT1G66200	5907.7	0.465931	0.10163	4.5846	4.54867e-06	0.000466481
AT4G08290	242.986	-1.07073	0.233995	-4.57585	4.74281e-06	0.000484041
AT1G19570	5538.44	-0.604136	0.13212	-4.57263	4.81643e-06	0.000489192
AT5G42800	822.676	-2.87208	0.628356	-4.57078	4.85903e-06	0.000491157
AT3G23090	355.738	-0.588344	0.129067	-4.55843	5.15367e-06	0.00051846
AT5G61420	1301.33	-0.636732	0.139812	-4.5542	5.25859e-06	0.000526506
AT5G54960	485.955	-1.02636	0.22552	-4.55106	5.33767e-06	0.000531904
AT3G23550	8.98778	-5.26352	1.15829	-4.54423	5.5136e-06	0.000546856
AT5G07460	905.703	-0.665833	0.146902	-4.5325	5.82897e-06	0.000575433
AT1G65960	8864.07	-0.353748	0.0780758	-4.53082	5.87546e-06	0.000577325
AT1G12480	86.1947	-0.855601	0.188888	-4.52967	5.9075e-06	0.000577786
AT2G28190	2457.25	0.636311	0.140892	4.51632	6.29247e-06	0.000612602
AT3G16530	204.217	-1.13282	0.251154	-4.51047	6.4685e-06	0.000623989
AT3G19270	58.5502	-0.993134	0.22015	-4.51117	6.44722e-06	0.000623989
AT4G15210	199.544	-1.96985	0.437295	-4.50463	6.64899e-06	0.000638484
AT4G03500	76.8238	-1.03628	0.230671	-4.49247	7.04017e-06	0.000672989
AT3G10080	302.242	0.725536	0.161861	4.48247	7.37825e-06	0.00070213
AT1G62660	551.183	-0.754151	0.169618	-4.44618	8.7412e-06	0.000828101
AT5G19600	155.485	1.16506	0.262994	4.43001	9.42291e-06	0.000888698
AT2G39850	2003.45	-0.42461	0.0960136	-4.42239	9.76139e-06	0.000912474
AT5G03545	116.82	1.11259	0.251552	4.42291	9.73808e-06	0.000912474
AT4G08570	20.8375	-2.6457	0.598497	-4.42058	9.84377e-06	0.000916121
AT1G76240	210.22	0.875669	0.198471	4.41206	1.0239e-05	0.000948728
AT5G41520	551.878	0.538508	0.122439	4.39819	1.09157e-05	0.00100701
AT4G24010	351.524	-0.843549	0.19224	-4.38801	1.14392e-05	0.00105071
AT1G14890	148.962	0.931815	0.212431	4.38643	1.15225e-05	0.00105378
AT4G13430	6250.62	-0.399876	0.0912481	-4.38229	1.17438e-05	0.0010694
AT2G28260	122.199	-0.963924	0.221713	-4.34762	1.37621e-05	0.0012478
AT5G14200	4550.37	-0.577035	0.132911	-4.34152	1.41498e-05	0.00127748
AT5G09730	36.3991	2.06805	0.47683	4.33708	1.4439e-05	0.00129803
AT3G16470	1247.61	-0.611128	0.141054	-4.3326	1.47362e-05	0.00131914
AT3G43190	37.6043	-1.05522	0.243724	-4.32955	1.49412e-05	0.00133184
AT1G11720	988.424	-0.41679	0.0964735	-4.32025	1.55851e-05	0.00138341
AT2G15080	726.957	-1.35343	0.313657	-4.31499	1.59611e-05	0.0014074
AT2G32870	1283.77	-0.4466	0.103509	-4.31461	1.59887e-05	0.0014074
AT4G23600	4655.64	-0.918097	0.213877	-4.29263	1.76567e-05	0.00154779
AT1G29465	55.6992	1.19305	0.277999	4.29156	1.77421e-05	0.00154884
AT1G68600	3293.13	-1.1185	0.261112	-4.2836	1.83893e-05	0.00159873
AT5G13750	298.238	-0.96167	0.224602	-4.28166	1.85506e-05	0.00160615
AT2G20340	1232.26	-0.389871	0.0911409	-4.27768	1.88855e-05	0.00162185
AT2G41650	179.583	0.729277	0.170454	4.27845	1.88199e-05	0.00162185
AT3G58990	1193.63	-0.791781	0.185331	-4.27225	1.93512e-05	0.00164844
AT4G04450	16.2261	-1.7771	0.415948	-4.2724	1.9338e-05	0.00164844
AT3G02110	681.157	0.444686	0.104346	4.26164	2.02929e-05	0.00172172
AT3G25760	618.522	-0.952945	0.224102	-4.25229	2.11597e-05	0.00178808
AT2G29170	113.709	-0.857977	0.202447	-4.23804	2.2548e-05	0.0018978
AT2G23170	96.2961	-0.957925	0.22617	-4.23543	2.28118e-05	0.00191239
AT5G17450	59.6631	-1.04405	0.247141	-4.22452	2.39448e-05	0.00199157
AT5G37950	14.9108	-2.01254	0.476385	-4.2246	2.3937e-05	0.00199157
AT1G70700	1779.95	-0.843093	0.199708	-4.22163	2.42543e-05	0.0020094
AT1G73600	31134.8	-0.979175	0.233175	-4.19931	2.67733e-05	0.00220943
AT1G52770	39.627	-1.34336	0.320296	-4.19412	2.73938e-05	0.00225184
AT2G32990	1003.88	-0.625423	0.149438	-4.18516	2.84968e-05	0.00233343
AT4G18640	312.253	0.60546	0.144941	4.17728	2.95017e-05	0.00239073
AT5G06530	979.875	-0.879056	0.210389	-4.17824	2.93775e-05	0.00239073
AT5G45100	563.959	0.501292	0.120012	4.17701	2.95362e-05	0.00239073
AT1G62560	2305.69	-0.695374	0.16661	-4.17366	2.99749e-05	0.00241698
AT2G23010	99.0126	-1.05365	0.252519	-4.17254	3.01227e-05	0.00241967
AT2G22930	16.9429	-1.70171	0.408388	-4.1669	3.08774e-05	0.00247074
AT5G37940	3.18702	-5.24274	1.25844	-4.16605	3.09924e-05	0.00247074
AT2G22010	1361.57	-0.688505	0.165504	-4.16004	3.18191e-05	0.00252711
AT2G30540	36.4358	1.61212	0.387776	4.15735	3.21967e-05	0.00254752
AT3G16240	10496.9	1.36052	0.327853	4.14977	3.32805e-05	0.00261105
AT5G13170	14.8091	-3.93266	0.947661	-4.14986	3.32674e-05	0.00261105
ATCG00090	4152.06	-0.258928	0.062405	-4.14916	3.33705e-05	0.00261105
AT1G14250	2095.04	-1.15814	0.279209	-4.14795	3.35471e-05	0.00261385
AT2G37870	26.986	-1.43301	0.345535	-4.14722	3.36537e-05	0.00261385
AT4G25780	102.698	1.31458	0.317947	4.13459	3.55586e-05	0.00275169
AT4G10380	198.087	-0.92033	0.222824	-4.1303	3.62298e-05	0.0027934
AT5G66590	348.193	0.636754	0.154265	4.12767	3.66449e-05	0.00281513
AT1G54010	190.137	-0.651036	0.158038	-4.11948	3.79727e-05	0.00290656
AT3G58710	39.8976	-0.992085	0.240941	-4.11755	3.82916e-05	0.00292039
AT4G38540	58.3974	-1.31181	0.318679	-4.11639	3.84858e-05	0.00292465
AT3G26840	204.573	-0.959739	0.233376	-4.11242	3.91528e-05	0.00296177
AT5G44720	1230.41	-0.389356	0.0946919	-4.11182	3.92547e-05	0.00296177
AT2G26650	100.551	-0.79689	0.194103	-4.10549	4.03455e-05	0.00303324
AT5G65070	70.7687	1.09455	0.267785	4.08742	4.36194e-05	0.00326775
AT5G02865	12.939	1.79485	0.439437	4.08443	4.41849e-05	0.00329841
AT5G07580	942.861	-0.833743	0.204344	-4.08009	4.50182e-05	0.00334878
AT3G53400	567.641	-0.517331	0.12686	-4.07796	4.54334e-05	0.00336781
AT4G36010	171.122	-1.13545	0.278895	-4.07125	4.67625e-05	0.00345421
AT1G11840	5275.23	-0.346996	0.0853064	-4.06764	4.74917e-05	0.00349585
AT2G37260	84.0138	-1.17653	0.289777	-4.06011	4.90495e-05	0.00359798
AT5G65750	830.592	-0.444224	0.10944	-4.05907	4.92682e-05	0.00360152
AT1G08830	3666.37	0.413061	0.101816	4.05696	4.97162e-05	0.00362174
AT3G17070	311.712	-0.638092	0.157348	-4.05529	5.00721e-05	0.00363513
AT5G61740	23.1455	-1.54006	0.380194	-4.05073	5.10579e-05	0.003694
AT4G14040	6281.34	-0.510817	0.126162	-4.04888	5.14624e-05	0.00371056
AT4G19975	47.3555	-0.982072	0.24273	-4.04595	5.21117e-05	0.0037446
AT3G59010	516.822	-0.839505	0.207862	-4.03876	5.37346e-05	0.00384812
AT3G58000	17.1858	-1.57167	0.389322	-4.03695	5.41504e-05	0.00385972
AT5G05960	304.618	0.522366	0.129412	4.03647	5.42619e-05	0.00385972
AT3G47340	604.414	-1.26705	0.313996	-4.03525	5.45432e-05	0.00386671
AT4G12430	123.686	-0.57577	0.142804	-4.03189	5.53297e-05	0.00390935
AT3G14170	92.9154	0.871237	0.216643	4.02153	5.78212e-05	0.00407177
AT4G37560	262.215	0.699989	0.174141	4.01968	5.82779e-05	0.00409029
AT2G25625	63.1023	-1.36794	0.34057	-4.01663	5.90368e-05	0.00412984
AT2G15830	14.2167	-1.65524	0.412269	-4.01496	5.94555e-05	0.0041454
AT5G08370	387.533	0.458121	0.114187	4.01202	6.02014e-05	0.0041836
AT2G16740	315.031	-0.530061	0.1324	-4.00348	6.24185e-05	0.00432346
AT3G57600	51.6956	-0.996276	0.250115	-3.98328	6.79718e-05	0.00466955
AT4G02660	100.19	-1.03557	0.260003	-3.9829	6.80782e-05	0.00466955
AT5G18080	209.532	0.565042	0.141845	3.98353	6.78978e-05	0.00466955
AT3G45140	25149	-0.586309	0.147619	-3.97177	7.13419e-05	0.00487757
AT2G27402	264.877	0.828373	0.208914	3.96515	7.33498e-05	0.00499867
AT1G28290	318.503	0.675204	0.170362	3.96334	7.3909e-05	0.00502059
AT4G36380	214.938	-0.754945	0.190687	-3.95909	7.52372e-05	0.00509442
AT4G36220	3924.86	-0.436832	0.110423	-3.95598	7.62206e-05	0.00514452
AT3G55940	130.463	-0.674555	0.170777	-3.94992	7.81757e-05	0.00525968
AT5G14090	68.9327	-1.19577	0.303752	-3.93667	8.262e-05	0.00554104
AT3G12580	566.346	-1.07591	0.274593	-3.91819	8.9215e-05	0.00596442
AT4G04610	1616.92	-0.553619	0.141631	-3.90889	9.27202e-05	0.0061792
AT1G22710	2806.64	-0.41645	0.106606	-3.90645	9.36623e-05	0.00622236
AT3G47250	1476.8	-0.526029	0.135005	-3.89637	9.76453e-05	0.00646663
AT1G29500	183.686	0.74759	0.192076	3.89216	9.93535e-05	0.00655919
AT5G59700	266.485	-0.605484	0.155723	-3.8882	0.00010099	0.00664649
AT2G29630	7036.18	-0.499358	0.128518	-3.88551	0.000102118	0.00669979
AT1G24735	22.819	-1.40583	0.362231	-3.88104	0.000104009	0.00678178
AT5G10410	104.869	-0.98016	0.25253	-3.88136	0.000103876	0.00678178
AT1G07090	190.55	-0.524849	0.135355	-3.87756	0.000105508	0.00683729
AT5G14780	2378.15	-0.505978	0.130465	-3.87827	0.000105202	0.00683729
AT3G28270	375.688	-1.28553	0.331962	-3.87254	0.000107709	0.0069586
AT1G53480	14.7302	-6.72097	1.7362	-3.87109	0.000108352	0.00697877
AT4G34760	404.348	0.754266	0.195034	3.86736	0.000110019	0.0070646
AT1G52910	76.6809	-0.763843	0.197651	-3.8646	0.000111272	0.00710853
AT3G61990	92.3457	-0.826364	0.213842	-3.86437	0.000111376	0.00710853
AT4G15233	167.6	-1.66183	0.430304	-3.86201	0.00011246	0.00715611
AT4G04840	490.503	0.911248	0.236415	3.85443	0.000115998	0.00735907
AT1G52000	2169.83	-0.842109	0.218533	-3.85347	0.000116455	0.00736598
AT4G22513	115.273	-1.21135	0.31445	-3.8523	0.000117012	0.00737906
AT3G48100	215.08	1.244	0.323892	3.84078	0.000122642	0.00769388
AT5G03170	206.226	0.67255	0.175116	3.8406	0.000122732	0.00769388
AT1G12010	32.2588	1.10772	0.288836	3.8351	0.000125511	0.0078448
AT1G69440	313.389	-0.633698	0.165426	-3.8307	0.000127778	0.00794142
AT3G51670	931.16	0.402815	0.105156	3.83064	0.000127808	0.00794142
AT4G15620	275.478	-0.881385	0.230504	-3.82373	0.000131447	0.00811973
AT5G63850	1608.27	-0.786683	0.205725	-3.82396	0.000131326	0.00811973
AT1G34315	14.7033	-1.58865	0.416399	-3.81521	0.000136069	0.00838075
AT3G21870	88.7286	0.761954	0.199906	3.81155	0.000138095	0.00848082
AT3G08520	425.419	0.807582	0.2121	3.80756	0.000140346	0.00856925
AT5G08070	67.3766	0.79397	0.208486	3.80826	0.000139946	0.00856925
AT3G56240	1690.89	-0.35606	0.093591	-3.80443	0.000142133	0.00865105
AT5G17050	530.155	-0.942294	0.247726	-3.80378	0.000142505	0.00865105
AT2G33380	1878.43	-1.10081	0.289731	-3.79941	0.000145041	0.00877977
AT3G28930	304.303	-0.725683	0.191041	-3.79857	0.000145533	0.00878438
AT1G44800	427.442	-0.662579	0.174478	-3.79749	0.000146169	0.0087971
AT3G23430	408.803	-0.623973	0.164342	-3.7968	0.000146577	0.0087971
AT1G17020	27.9465	-1.19808	0.315862	-3.79306	0.000148802	0.00890537
AT5G07690	1184.15	-0.493358	0.130137	-3.79106	0.000150007	0.00895209
AT5G03640	66.356	-0.985285	0.259976	-3.78991	0.000150703	0.0089683
AT1G31230	2585.36	-0.499862	0.131966	-3.78781	0.000151983	0.00899382
AT3G52710	388.612	-0.946807	0.249942	-3.78811	0.0001518	0.00899382
AT2G02850	55.4375	-0.865566	0.228587	-3.78659	0.00015273	0.0090128
AT1G73220	8.70395	-2.42439	0.640812	-3.78331	0.000154759	0.00910707
AT1G02335	187.897	0.883702	0.233818	3.77945	0.000157174	0.00922351
AT4G01060	52.4726	-1.2693	0.336123	-3.77629	0.000159181	0.00931537
AT5G04590	8324.61	-0.325506	0.0862206	-3.77527	0.000159833	0.00932772
AT3G02020	4219.98	-0.586463	0.155372	-3.77458	0.000160281	0.00932806
AT2G24570	148.815	0.811656	0.21519	3.77182	0.000162062	0.00940583
AT4G17470	205.674	-1.05493	0.279759	-3.77085	0.000162693	0.0094166
AT1G69310	64.0505	-0.771973	0.204804	-3.76933	0.000163686	0.00944183
AT5G38340	51.7207	-0.9637	0.255704	-3.76882	0.000164023	0.00944183
AT3G21560	377.971	-0.645661	0.171362	-3.76782	0.000164677	0.00945371
AT3G28080	423.269	-0.583768	0.15548	-3.75461	0.000173612	0.00993961
AT3G55130	1777.71	-0.656333	0.174945	-3.75167	0.000175664	0.0100299
AT1G02460	30.1729	-1.19471	0.319513	-3.73916	0.000184635	0.0105137
AT3G12750	102.084	-0.749863	0.20083	-3.73381	0.000188605	0.010711
AT1G08430	9.41039	1.90442	0.510196	3.73272	0.000189424	0.0107286
AT4G11310	2.49445	-4.89382	1.31188	-3.73038	0.000191189	0.0107996
AT1G27020	94.829	-1.34204	0.35994	-3.72852	0.000192611	0.0108509
AT4G32880	478.925	0.450952	0.121005	3.72673	0.000193982	0.0108702
AT5G25460	4621.73	0.723062	0.193994	3.72725	0.000193582	0.0108702
AT2G01008	1567.89	0.775528	0.208355	3.72214	0.000197538	0.011014
AT5G09220	3263.73	-0.532747	0.143132	-3.72208	0.00019759	0.011014
AT2G46760	25.3563	1.16597	0.313776	3.71592	0.000202462	0.0112558
AT1G20620	60594.1	-0.793744	0.21381	-3.71238	0.000205316	0.0113846
AT1G21100	58.5131	-1.55543	0.419887	-3.70441	0.000211884	0.0116874
AT4G39950	1158.26	-1.24528	0.336106	-3.70501	0.000211384	0.0116874
AT4G19520	1646.91	-0.852395	0.230348	-3.70046	0.000215206	0.0118397
AT1G77110	70.3955	0.848507	0.229596	3.69565	0.000219328	0.0120351
AT2G46680	176.104	-0.693648	0.187818	-3.6932	0.000221453	0.0121203
AT4G01080	702.166	-1.23776	0.335288	-3.69163	0.000222821	0.0121636
AT5G02090	22.3002	1.33638	0.363223	3.67923	0.000233937	0.0127375
AT1G29460	101.096	0.73661	0.200306	3.67742	0.0002356	0.0127951
AT3G03780	12079.1	-0.448243	0.122023	-3.67344	0.000239309	0.0129632
AT3G53680	185.317	0.816433	0.222379	3.67135	0.000241271	0.0130028
AT5G41460	463.327	-0.601606	0.163863	-3.67139	0.000241237	0.0130028
AT4G40065	142.539	-0.674843	0.184171	-3.66422	0.000248096	0.0133366
AT5G37990	2.37907	-4.82267	1.31704	-3.66174	0.000250506	0.013432
AT3G58070	57.4897	-1.01626	0.278277	-3.65195	0.000260253	0.0139193
AT3G28840	19.251	-1.37633	0.377918	-3.64188	0.000270653	0.0144389
AT1G76180	10159.6	-0.487435	0.133915	-3.63988	0.000272766	0.014515
AT4G30530	3098.9	-0.444173	0.122294	-3.63203	0.000281205	0.0148814
AT5G47220	69.1084	-1.13105	0.311344	-3.6328	0.000280367	0.0148814
AT5G48740	41.4626	0.928466	0.255669	3.63151	0.000281765	0.0148814
AT5G01600	2128.83	-1.36564	0.376457	-3.62761	0.00028606	0.0150706
AT5G18260	146.541	-0.565391	0.155898	-3.62666	0.000287108	0.0150882
AT1G16400	199.508	-0.618579	0.17081	-3.62145	0.000292963	0.0153576
AT1G10470	947.844	1.00769	0.278688	3.61584	0.000299373	0.0155394
AT1G66380	7.20137	-2.25019	0.622217	-3.6164	0.000298723	0.0155394
AT1G74670	794.185	1.14881	0.317713	3.61589	0.000299324	0.0155394
AT3G22890	7360.07	-0.479462	0.132589	-3.61614	0.000299028	0.0155394
AT3G09010	162.573	-0.970368	0.268458	-3.6146	0.000300811	0.0155758
AT5G64530	43.1753	-1.01248	0.280234	-3.61299	0.000302688	0.0156347
AT2G05995	5.62431	-4.56202	1.263	-3.61207	0.000303767	0.0156522
AT2G25810	17.9789	1.30636	0.361757	3.61115	0.000304838	0.0156691
AT2G32860	1012.13	-0.272463	0.075518	-3.60792	0.000308661	0.0158271
AT3G22840	78.7651	-1.60208	0.444768	-3.60206	0.000315705	0.0161491
AT1G79620	215.591	0.536882	0.149075	3.60143	0.000316472	0.0161492
AT2G21550	63.914	-0.982178	0.272922	-3.59875	0.000319749	0.0162482
AT5G18020	216.729	0.896599	0.249153	3.59859	0.00031995	0.0162482
AT2G14750	2657.24	-0.437424	0.121691	-3.59454	0.000324966	0.0164634
AT2G23620	13.1993	-1.51803	0.422833	-3.59014	0.000330502	0.0166639
AT4G29210	438.592	-0.639702	0.178158	-3.59064	0.000329861	0.0166639
AT3G15540	103.665	0.723585	0.201904	3.5838	0.000338627	0.0170329
AT1G78860	23.7232	-1.25265	0.349673	-3.58234	0.000340534	0.0170882
AT1G21440	1167.9	-0.435336	0.121633	-3.57908	0.000344805	0.0172355
AT3G50440	545.014	-0.496584	0.138755	-3.57886	0.000345102	0.0172355
AT5G60410	1802.23	-0.37652	0.105285	-3.5762	0.000348629	0.0173706
AT4G38530	77.2521	-0.788277	0.220645	-3.57261	0.000353443	0.017569
AT4G31330	47.0172	-1.07552	0.301717	-3.56466	0.000364334	0.0180679
AT1G21310	4.52762	-3.61966	1.01879	-3.55292	0.000380988	0.0188407
AT1G52410	1871.07	-0.61224	0.172344	-3.55242	0.000381702	0.0188407
AT4G00490	758.478	-0.398325	0.112161	-3.55137	0.000383228	0.0188535
AT5G04340	106.994	-1.37887	0.388302	-3.55102	0.000383745	0.0188535
AT5G54510	679.274	-0.473827	0.133572	-3.54734	0.000389145	0.0190744
AT1G75030	18.3709	-1.27274	0.359131	-3.54395	0.000394184	0.0192767
AT5G41761	9.15719	-2.00174	0.565234	-3.54143	0.000397957	0.0194163
AT2G32690	95.0351	0.667659	0.188762	3.53705	0.000404626	0.0196509
AT5G43970	295.464	0.561357	0.158704	3.53714	0.000404481	0.0196509
AT2G34710	747.605	0.356644	0.100973	3.53207	0.000412317	0.0199327
AT4G21180	799.753	0.347413	0.0983574	3.53215	0.000412193	0.0199327
AT1G18140	5.56724	-2.57362	0.730136	-3.52485	0.000423721	0.0204373
AT2G21590	203.473	-0.503015	0.142924	-3.51946	0.000432427	0.0208097
AT3G49260	656.051	0.39896	0.113479	3.51571	0.000438575	0.0210576
AT1G53160	53.0103	-0.848741	0.241513	-3.51427	0.000440962	0.0211242
AT3G20120	331.442	-0.44801	0.127547	-3.5125	0.00044391	0.0212173
AT2G40435	162.85	-0.78731	0.224249	-3.51087	0.000446646	0.0212998
AT4G22517	55.9829	-1.07146	0.305393	-3.50847	0.000450694	0.0214445
AT1G54000	17.5614	-1.50254	0.428951	-3.50281	0.000460371	0.0218491
AT3G61150	338.799	-0.44467	0.126965	-3.5023	0.000461266	0.0218491
AT2G03980	516.084	-0.508687	0.14527	-3.50167	0.000462349	0.0218514
AT4G13260	38.7076	0.988007	0.282441	3.4981	0.000468587	0.0220968
AT2G33350	7.10931	-2.76157	0.789773	-3.49667	0.000471111	0.0221663
AT3G17680	47.9064	0.801326	0.229663	3.48914	0.000484576	0.0227492
AT5G65280	76.9628	-0.606794	0.173974	-3.48784	0.000486933	0.0228092
AT1G10380	81.2482	0.628734	0.180425	3.48474	0.000492618	0.0229736
AT4G38680	282.973	0.608659	0.174649	3.48505	0.000492048	0.0229736
AT1G20430	201.202	0.435707	0.125081	3.4834	0.000495092	0.0229875
AT5G44030	316.032	0.52277	0.150071	3.48348	0.000494935	0.0229875
AT2G18196	13.3227	-1.4671	0.422677	-3.47096	0.000518598	0.024004
AT5G23850	199.697	-0.577282	0.166334	-3.47062	0.000519258	0.024004
AT5G24160	328.409	-0.623629	0.179798	-3.4685	0.000523377	0.0241416
AT4G22710	37.8271	-1.40195	0.404402	-3.46671	0.000526866	0.0242496
AT5G66580	89.2214	0.809101	0.233754	3.46134	0.000537493	0.0246849
AT5G10580	5.93838	-2.67349	0.772617	-3.46031	0.00053956	0.0247261
AT5G35735	460.847	-0.80261	0.231999	-3.45953	0.000541116	0.0247438
AT4G11211	234.719	0.452816	0.131011	3.45632	0.000547603	0.0249324
AT5G22300	142.357	-1.21318	0.350976	-3.4566	0.000547038	0.0249324
AT1G09970	1012.82	-0.552946	0.160161	-3.45243	0.000555561	0.0252404
AT2G41380	41.8432	-1.31299	0.380549	-3.45024	0.00056009	0.0253915
AT3G44860	1930.44	-0.912238	0.264586	-3.44779	0.000565187	0.0255678
AT2G45720	213.539	-0.43998	0.12764	-3.44703	0.000566796	0.0255857
AT4G04770	2155.27	-0.392564	0.113927	-3.44577	0.000569442	0.0256504
AT3G48770	72.0054	0.804644	0.233609	3.44441	0.000572311	0.0257248
AT5G45350	849.332	-0.308362	0.089711	-3.43729	0.000587573	0.0263547
AT3G14590	65.6594	-0.870242	0.253324	-3.43529	0.000591924	0.0264936
AT1G61800	30.6512	-1.52194	0.443244	-3.43363	0.000595547	0.0265994
AT1G62500	132.901	0.503444	0.146771	3.43013	0.000603289	0.0268591
AT3G02790	75.3503	0.797136	0.23245	3.42928	0.000605176	0.0268591
ATMG00500	4.31106	5.4677	1.59416	3.42984	0.000603937	0.0268591
AT2G23090	1789.13	0.267901	0.0782075	3.42551	0.000613643	0.0271778
AT3G57540	84.1627	-0.921675	0.269224	-3.42346	0.000618306	0.02727
AT4G39940	2708.21	-0.532488	0.155516	-3.42402	0.000617023	0.02727
AT2G18120	19.6107	1.2568	0.367571	3.41921	0.000628043	0.0276417
AT5G58960	389.337	0.326251	0.0954465	3.41816	0.000630465	0.0276907
AT3G47400	24.1229	1.32524	0.388036	3.41525	0.000637245	0.0279304
AT5G57340	201.212	-0.794737	0.232814	-3.41362	0.000641067	0.0280397
AT1G53830	22.3325	1.5407	0.451743	3.41056	0.000648295	0.0282973
AT1G26540	37.2765	1.02497	0.301211	3.40284	0.000666905	0.0290496
AT2G30766	159.914	2.54756	0.749026	3.40116	0.000671008	0.0291681
AT4G39350	5410.61	-0.325639	0.0958564	-3.39716	0.000680892	0.029537
AT5G52320	1064.68	-0.596194	0.175846	-3.39044	0.000697807	0.0302087
AT5G11540	33.049	0.928461	0.273932	3.38938	0.000700497	0.0302632
AT5G11110	171.323	-0.620874	0.183361	-3.38608	0.000708985	0.0305674
AT1G12672	15.3687	-1.52837	0.451878	-3.38226	0.00071891	0.0309322
AT3G28345	132.97	-0.640822	0.189551	-3.38074	0.000722909	0.031041
AT4G37980	2450.68	0.488267	0.144485	3.37937	0.00072652	0.0311328
AT3G16670	16.9994	-1.59674	0.472668	-3.37813	0.000729793	0.0312097
AT1G53860	12.5315	-1.40885	0.417251	-3.3765	0.000734132	0.0313319
AT1G36675	11.8574	-1.86915	0.553876	-3.37467	0.00073905	0.0314537
AT2G21450	2.63067	-4.17947	1.23861	-3.37433	0.000739966	0.0314537
AT3G57880	441.631	0.332039	0.098493	3.37119	0.00074843	0.0317364
AT3G60520	198.87	-0.509651	0.1512	-3.3707	0.000749781	0.0317364
AT4G02360	13.2403	-1.63609	0.485457	-3.3702	0.000751123	0.0317364
AT4G00140	55.4059	-1.49332	0.4433	-3.36864	0.0007554	0.0318534
AT2G30870	1659.75	-0.542516	0.161112	-3.36733	0.00075901	0.0319419
AT2G26560	134.939	-2.43912	0.724653	-3.36592	0.000762887	0.0320413
AT3G03190	302.317	-0.50605	0.150567	-3.36096	0.000776726	0.0325578
AT5G54810	1748.17	-0.361708	0.107639	-3.36037	0.000778371	0.0325621
AT4G03190	538.268	0.374176	0.111382	3.35938	0.000781179	0.032615
AT1G62810	429.58	-0.494618	0.147336	-3.35708	0.000787697	0.0328068
AT2G34960	19.9885	-1.32267	0.39411	-3.35609	0.000790526	0.0328068
AT2G40400	809.606	1.17535	0.350158	3.35662	0.000789024	0.0328068
AT4G30270	1995.68	-0.929742	0.277073	-3.35558	0.000791985	0.0328068
AT1G01740	114.554	-0.520585	0.15532	-3.35169	0.000803193	0.033206
AT1G07590	3754.47	0.392493	0.117275	3.34678	0.000817564	0.0337257
AT1G70260	659.635	-1.36806	0.408826	-3.34631	0.000818957	0.0337257
AT5G62370	41.6174	0.893322	0.267137	3.34406	0.00082563	0.0339343
AT3G28220	1210.96	-0.520851	0.155801	-3.34305	0.000828629	0.0339915
AT3G12730	37.7449	-1.05942	0.317311	-3.33873	0.000841612	0.0344098
AT3G15400	68.8507	-0.774427	0.231963	-3.33858	0.000842083	0.0344098
AT5G36220	299.017	-0.840014	0.25168	-3.33762	0.000844988	0.0344461
AT5G41070	106.819	-0.606641	0.181781	-3.33721	0.000846233	0.0344461
AT5G38550	6.42539	-2.22465	0.66758	-3.3324	0.000861001	0.0349798
AT5G52310	1279.48	-0.763933	0.229415	-3.32992	0.000868698	0.0351573
AT5G58360	14.226	1.42927	0.429201	3.33007	0.000868252	0.0351573
AT1G70560	107.246	0.585418	0.175905	3.32803	0.00087462	0.0353293
AT4G38860	958.846	0.794756	0.238871	3.32713	0.000877456	0.0353762
AT1G05260	30.6486	1.12274	0.338022	3.32151	0.000895306	0.0360271
AT5G38010	34.908	-0.876609	0.264151	-3.3186	0.000904714	0.0363365
AT5G39860	126.868	1.00947	0.304493	3.31524	0.000915642	0.0367056
AT3G52700	15.3919	1.27071	0.383893	3.31006	0.000932749	0.0373206
AT1G05273	952.217	0.473526	0.143186	3.30707	0.000942786	0.0375516
AT1G18193	47.3832	-0.846242	0.255914	-3.30675	0.000943857	0.0375516
AT3G57630	684.012	-0.880337	0.266177	-3.30734	0.000941872	0.0375516
AT5G64700	28.7302	0.970352	0.293768	3.30312	0.000956156	0.0379695
AT1G73850	59.3252	0.680864	0.206193	3.30207	0.00095975	0.0380407
AT2G05250	393.711	-0.428249	0.129872	-3.29748	0.00097557	0.0385953
AT1G21140	47.4365	-0.935915	0.284172	-3.29348	0.000989565	0.0390758
AT5G53900	303.234	0.414661	0.125958	3.29207	0.000994517	0.0391981
AT5G24380	79.1967	-0.878938	0.267158	-3.28996	0.00100202	0.0394202
AT5G29000	192.09	-0.494566	0.150478	-3.28662	0.00101397	0.0398161
AT5G01250	17.8819	-1.26798	0.386824	-3.27792	0.00104575	0.0409878
AT3G59700	74.5896	-0.815001	0.248856	-3.27499	0.00105666	0.0413388
AT4G18780	234.63	0.623009	0.190309	3.27367	0.0010616	0.0414554
AT3G18210	316.799	0.345784	0.105646	3.27306	0.0010639	0.0414685
AT3G46900	31.8026	-0.903427	0.27619	-3.27104	0.00107152	0.0416888
AT5G51200	1254.91	0.210054	0.0642537	3.26914	0.00107874	0.0418925
AT4G05100	18.0551	-1.23664	0.378414	-3.26796	0.00108324	0.04199
AT5G66620	73.8824	-0.815312	0.249549	-3.26714	0.0010864	0.0420355
AT4G34500	261.491	-0.474052	0.145351	-3.26143	0.00110851	0.0428124
AT3G06900	474.236	0.492531	0.15105	3.26071	0.00111132	0.0428427
AT1G35910	38.154	-0.812725	0.249361	-3.25923	0.00111713	0.0429881
AT2G20240	236.854	0.462695	0.142014	3.25809	0.00112166	0.043084
AT2G47750	359.353	0.66513	0.204213	3.25705	0.00112579	0.0431639
AT3G13110	1245.76	-0.552828	0.169782	-3.2561	0.00112954	0.0432296
AT2G15320	177.433	-0.654394	0.201508	-3.24749	0.00116429	0.0444789
AT5G10250	74.2739	0.668645	0.205966	3.24638	0.00116884	0.0444917
AT5G17910	1242.18	-0.25963	0.0799745	-3.24641	0.00116872	0.0444917
AT5G49160	246.457	0.526083	0.162137	3.24467	0.00117586	0.0446785
AT1G70600	486.759	0.594364	0.183361	3.2415	0.00118902	0.0450164
AT4G00630	1829.47	-0.238667	0.0736274	-3.24156	0.00118879	0.0450164
AT4G13410	159.674	-0.694102	0.214329	-3.23849	0.00120162	0.0454123
AT4G29270	33.385	-0.942453	0.29125	-3.23589	0.00121264	0.045747
AT1G16070	22.2475	1.19382	0.369156	3.23391	0.00122109	0.0459015
AT1G06350	24.5193	1.07489	0.332353	3.23419	0.0012199	0.0459015
AT1G58380	82.7955	0.734595	0.22734	3.23126	0.00123244	0.0462461
AT5G50740	113.75	0.554637	0.171688	3.2305	0.00123576	0.0462883
AT3G27580	85.8825	-0.523746	0.162257	-3.22789	0.00124708	0.0466298
AT4G22485	5.75883	-2.22164	0.689518	-3.22201	0.00127294	0.0475128
AT3G22550	335.277	-0.694738	0.215794	-3.21944	0.0012844	0.0478556
AT3G14370	48.6782	-0.889702	0.276705	-3.21534	0.0013029	0.0484598
AT3G19230	25.6648	1.36491	0.424786	3.21316	0.00131283	0.0487433
AT1G11450	23.4352	-1.21328	0.378219	-3.20788	0.00133717	0.0492147
AT1G19050	243.341	1.27192	0.396328	3.20925	0.00133081	0.0492147
AT1G23010	19.8222	-1.14888	0.358143	-3.20788	0.00133718	0.0492147
AT3G48520	5.69716	-4.57064	1.42439	-3.20884	0.00133274	0.0492147
AT4G38740	4809.86	-0.306237	0.0954305	-3.20901	0.00133194	0.0492147
AT5G54390	878.776	-0.404867	0.126371	-3.2038	0.00135629	0.0498311
AT4G37890	137.355	0.53293	0.166458	3.2016	0.00136668	0.0501258
AT2G27960	260.551	0.387227	0.120988	3.20055	0.00137166	0.0502215
AT2G47770	4.18587	-3.01995	0.943809	-3.19975	0.00137549	0.0502745
AT1G78670	1179.65	-0.546254	0.171038	-3.19376	0.00140435	0.0512405
AT4G23100	4234.45	-0.212282	0.0665439	-3.19011	0.00142219	0.0517131
AT5G58580	44.0883	-0.919638	0.288241	-3.19052	0.00142016	0.0517131
AT1G65370	448.138	0.462233	0.144931	3.18933	0.00142605	0.0517642
AT4G37320	71.6737	-0.633263	0.198645	-3.18792	0.00143302	0.051928
AT5G08350	54.0504	0.76498	0.24002	3.18714	0.00143685	0.0519776
AT1G09500	15.1753	-2.77984	0.872696	-3.18535	0.00144581	0.0522122
AT3G55120	163.692	-0.87283	0.274112	-3.18421	0.00145148	0.0523276
AT1G53910	1460.05	-0.423933	0.133234	-3.18187	0.00146329	0.0526635
AT1G20850	373.574	0.468857	0.147474	3.17926	0.00147653	0.0530496
AT2G30500	361.262	0.35132	0.110544	3.1781	0.00148242	0.053171
AT2G21195	117.941	0.572263	0.180155	3.1765	0.00149062	0.0532839
AT1G05300	63.1657	-1.30737	0.411539	-3.17679	0.00148915	0.0532839
AT3G46370	217.192	-0.655306	0.206466	-3.17392	0.00150395	0.0536698
AT1G16850	48.5172	-1.0398	0.328148	-3.16871	0.0015312	0.0544886
AT5G22490	1.71765	-4.35284	1.37377	-3.16854	0.00153206	0.0544886
AT2G43580	14.5513	-2.3368	0.737661	-3.16785	0.00153572	0.054527
AT1G43790	121.32	0.785049	0.247898	3.16682	0.00154115	0.0546282
AT3G50280	48.2119	-1.0028	0.316951	-3.1639	0.00155668	0.0550862
AT5G03190	1083.93	-0.546558	0.172849	-3.16205	0.00156664	0.0553461
AT5G49730	4492.88	0.616812	0.195217	3.15962	0.00157973	0.0556224
AT5G56840	86.4435	-0.807938	0.255688	-3.15986	0.00157845	0.0556224
AT3G18485	8.04498	-2.17083	0.687868	-3.15589	0.0016001	0.0562458
AT5G08600	71.8159	0.783412	0.248372	3.15418	0.00160948	0.0564814
AT2G28760	249.026	0.546163	0.173234	3.15275	0.00161741	0.0566657
AT4G04835	110.023	0.901923	0.286141	3.15202	0.00162144	0.0567129
AT3G28940	3040.1	-0.669247	0.212497	-3.14944	0.00163583	0.0570272
AT5G17520	718.345	-0.333114	0.105764	-3.1496	0.00163496	0.0570272
AT3G15510	160.059	-0.719656	0.228675	-3.14707	0.00164918	0.057398
AT1G27680	224.114	-0.450948	0.143322	-3.14639	0.00165298	0.0574357
AT5G46880	200.193	0.418569	0.13312	3.1443	0.00166486	0.0577536
AT1G62190	1.7203	-4.35448	1.3852	-3.14357	0.00166901	0.0578024
AT1G67810	37.4959	-1.67701	0.533724	-3.1421	0.00167742	0.0579166
AT1G74890	92.7945	1.50467	0.478885	3.14203	0.00167779	0.0579166
AT2G04350	1145.79	-0.356742	0.11361	-3.14007	0.00168909	0.0581308
AT1G02390	112.101	-0.878681	0.279835	-3.14	0.0016895	0.0581308
AT1G14710	607.016	0.495223	0.157769	3.13892	0.00169571	0.0582168
AT2G13820	75.2126	-0.674505	0.214927	-3.1383	0.00169928	0.0582168
AT3G50740	765.292	-0.765525	0.243943	-3.13814	0.00170026	0.0582168
AT1G24100	1752.85	-0.474289	0.151222	-3.13638	0.00171048	0.0584718
AT1G66370	3.26127	-3.72719	1.18864	-3.13569	0.00171451	0.0584848
AT4G23990	609.781	-0.721759	0.230199	-3.13537	0.00171639	0.0584848
AT3G29670	156.906	-0.606034	0.193375	-3.13399	0.00172445	0.0585673
AT3G46020	37.4831	0.810577	0.258673	3.13359	0.00172681	0.0585673
AT5G57685	87.8745	-0.784118	0.250234	-3.13354	0.00172713	0.0585673
AT1G20515	15.1635	-1.30146	0.416855	-3.12208	0.00179579	0.060798
AT5G38000	6.76805	-2.13144	0.682965	-3.12087	0.00180317	0.0608739
AT5G62920	136.012	2.32161	0.743922	3.12077	0.0018038	0.0608739
AT3G16370	6161.27	0.457911	0.146842	3.11839	0.00181844	0.06127
AT2G19920	30.4402	0.858677	0.275602	3.11564	0.00183547	0.0617454
AT5G53420	887.727	-0.889007	0.285457	-3.11433	0.00184364	0.0619217
AT1G08630	5.8666	-2.93313	0.942463	-3.1122	0.00185701	0.0622718
AT4G28570	418.765	-0.444436	0.143006	-3.10782	0.00188474	0.0631014
AT5G18470	76.2633	-1.33758	0.430486	-3.10713	0.00188912	0.063148
AT4G31230	8.76928	1.64607	0.530345	3.10378	0.00191067	0.0637124
AT4G32800	213.611	-0.978658	0.315333	-3.10357	0.00191204	0.0637124
AT5G15630	63.5123	0.663747	0.213957	3.10224	0.00192063	0.0638979
AT5G26030	819.443	-0.399591	0.129029	-3.09692	0.00195545	0.064954
AT5G57290	776.396	0.646436	0.208794	3.09605	0.00196116	0.0649563
AT1G02880	322.261	-0.547775	0.176931	-3.09598	0.00196166	0.0649563
AT3G46560	182.479	0.607613	0.196324	3.09495	0.00196844	0.0650785
AT3G49160	183.516	-0.882655	0.285248	-3.09434	0.0019725	0.0651112
AT4G04895	7.03259	1.94832	0.630043	3.09236	0.00198571	0.0654447
AT1G26920	694.013	-0.486694	0.157632	-3.08753	0.00201824	0.06631
AT3G03850	90.615	0.83802	0.271389	3.08789	0.0020158	0.06631
AT3G56360	258.104	0.603024	0.195605	3.08286	0.00205018	0.0670772
AT4G23730	837.629	-0.448368	0.145445	-3.08273	0.00205112	0.0670772
AT5G65340	8.66846	-1.67402	0.542906	-3.08344	0.00204623	0.0670772
AT2G18750	1018.96	-0.385172	0.125013	-3.08106	0.00206269	0.0673053
AT3G06435	147.993	-0.461185	0.149697	-3.0808	0.00206446	0.0673053
AT2G36885	201.319	-0.558616	0.181374	-3.07991	0.0020706	0.0674015
AT1G31830	299.264	-0.345941	0.112495	-3.07517	0.00210379	0.0680624
AT2G28315	32.4421	0.986267	0.320597	3.07634	0.00209558	0.0680624
AT3G44010	973.891	0.51089	0.166112	3.07557	0.00210103	0.0680624
AT4G25890	347.455	0.69311	0.225339	3.07585	0.00209901	0.0680624
AT2G14610	161.864	-2.75925	0.89762	-3.07397	0.00211233	0.0681299
AT3G15030	308.671	0.485403	0.157889	3.07433	0.00210977	0.0681299
AT1G22590	198.613	0.656025	0.213489	3.07287	0.00212009	0.068276
AT5G22740	912.574	-0.447577	0.145688	-3.07217	0.00212508	0.0683326
AT5G25610	20263	-0.372096	0.121167	-3.07092	0.00213399	0.0685147
AT4G24000	24.5992	-1.84025	0.599629	-3.06899	0.00214783	0.0688545
AT1G64710	918.403	-0.446094	0.145381	-3.06845	0.00215174	0.0688752
AT5G15160	66.9925	-0.690434	0.225124	-3.0669	0.00216289	0.0691275
AT1G60260	835.092	-0.340637	0.111094	-3.0662	0.00216802	0.0691868
AT2G15310	59.3469	-0.616092	0.200995	-3.06521	0.00217515	0.069205
AT2G38465	6.6353	-2.08896	0.681492	-3.06528	0.00217468	0.069205
AT3G46880	14.8236	1.8601	0.607047	3.06418	0.00218269	0.0693406
AT1G13650	1438.62	0.987336	0.322455	3.06194	0.0021991	0.0697571
AT2G18328	472.663	-0.371651	0.121411	-3.06109	0.00220532	0.0698496
AT1G61560	33.0699	-0.811351	0.265115	-3.06038	0.0022106	0.0699118
AT1G53000	355.255	-0.282341	0.0925479	-3.05076	0.00228265	0.0718063
AT1G58440	801.009	0.260184	0.0853266	3.04928	0.00229394	0.0718063
AT2G20900	451.503	-0.315057	0.103277	-3.05059	0.00228393	0.0718063
AT3G19050	281.848	0.344755	0.113048	3.04964	0.00229115	0.0718063
AT5G38530	527.45	-0.461097	0.15117	-3.05018	0.00228702	0.0718063
AT5G42570	240.73	-0.360922	0.118365	-3.04923	0.00229429	0.0718063
AT5G62190	711.296	0.348852	0.114396	3.04951	0.00229214	0.0718063
AT1G26560	697.156	0.576215	0.189053	3.0479	0.00230446	0.0720178
AT4G25080	2285.17	0.460133	0.151127	3.04467	0.00232934	0.0726878
AT5G23510	206.773	-0.677628	0.222769	-3.04184	0.00235138	0.0732673
AT5G12050	422.573	0.789925	0.2599	3.03934	0.002371	0.0737698
AT1G23460	196.636	0.62934	0.207144	3.03818	0.00238012	0.0738361
AT4G14548	82.5796	0.669547	0.220373	3.03825	0.00237957	0.0738361
AT5G01900	19.606	-1.62795	0.53621	-3.03604	0.00239707	0.0742531
AT1G09750	732.444	0.561426	0.185322	3.02946	0.0024499	0.075621
AT3G53980	77.1517	-0.987026	0.325836	-3.02921	0.00245197	0.075621
AT4G22860	35.9588	0.739495	0.244079	3.02973	0.00244769	0.075621
AT1G13635	10.0611	1.48177	0.489234	3.02876	0.00245561	0.0756226
AT1G49580	374.231	0.41669	0.137651	3.02714	0.00246876	0.0758059
AT1G72970	2246.53	0.532351	0.17588	3.02679	0.00247166	0.0758059
AT2G27130	97.1946	0.571249	0.188763	3.02627	0.00247591	0.0758059
AT5G59540	1320.13	-0.345551	0.114177	-3.02646	0.00247434	0.0758059
AT1G12750	457.108	-0.340314	0.112497	-3.02508	0.00248565	0.0759923
AT3G52870	831.99	0.532841	0.176166	3.02465	0.00248919	0.0759923
AT1G32450	214.178	-0.565629	0.18711	-3.02298	0.002503	0.0761466
AT5G28237	5.54265	-2.5487	0.843149	-3.02283	0.00250424	0.0761466
ATCG00670	45188.3	-0.199435	0.0659783	-3.02273	0.00250506	0.0761466
AT5G09805	9.10659	-1.48646	0.49213	-3.02047	0.00252383	0.076607
AT4G30250	110.283	-0.731394	0.242192	-3.01989	0.00252864	0.076643
AT2G17840	564.088	-0.790565	0.261841	-3.01925	0.00253397	0.0766943
AT4G22130	451.951	-0.284574	0.0943647	-3.01568	0.00256401	0.0774927
AT3G62020	107.034	0.662797	0.219825	3.01512	0.00256881	0.0775268
AT1G54100	1967.05	-0.5808	0.192864	-3.01145	0.00260003	0.0783571
AT5G16030	2434.72	0.542041	0.180108	3.00953	0.00261651	0.0787413
AT1G73940	146.793	0.460781	0.15324	3.00692	0.00263909	0.0793079
AT1G56600	1990.65	-0.955265	0.318029	-3.0037	0.00266714	0.0798103
AT1G61810	12.9545	-1.61051	0.536153	-3.00383	0.00266601	0.0798103
AT4G18670	260.976	0.430301	0.143245	3.00395	0.00266496	0.0798103
AT4G23750	72.4877	0.973873	0.324508	3.00108	0.00269028	0.0803042
AT5G27030	801.12	-0.396163	0.132012	-3.00097	0.00269125	0.0803042
AT1G51760	429.668	-0.394388	0.131472	-2.99978	0.00270172	0.080503
AT5G26850	783.934	0.252478	0.0841899	2.99891	0.00270946	0.0806199
AT3G16770	752.983	0.45484	0.151711	2.99806	0.00271703	0.0807315
AT5G05400	48.3927	-0.711446	0.237421	-2.99656	0.00273043	0.0810155
AT1G75040	297.883	-1.26434	0.422505	-2.99248	0.00276721	0.0816483
AT2G04080	708.41	-0.383148	0.12803	-2.99264	0.00276574	0.0816483
AT2G40300	399.489	-0.567028	0.189425	-2.99341	0.00275881	0.0816483
AT4G17770	1731.78	-0.594747	0.198733	-2.9927	0.00276525	0.0816483
AT3G52470	418.111	-0.322155	0.107812	-2.98812	0.00280696	0.0827056
AT1G17940	264.878	-0.472525	0.158379	-2.98352	0.00284958	0.0838445
AT5G38140	104.969	0.536665	0.18002	2.98114	0.00287177	0.0843796
AT3G22410	38.441	-0.745206	0.250065	-2.98004	0.00288207	0.0845647
AT5G45650	1836.14	-0.549028	0.184297	-2.97904	0.0028915	0.0847239
AT2G45830	22.9364	-0.966521	0.324678	-2.97686	0.00291214	0.0852104
AT3G18217	30.3629	-0.833593	0.28007	-2.97637	0.0029168	0.0852288
AT1G61680	1.56902	-4.22694	1.42041	-2.97587	0.00292161	0.0852513
AT4G32650	76.1722	-0.59247	0.199128	-2.97533	0.00292675	0.0852521
AT5G13200	392.283	-0.491413	0.16518	-2.97502	0.00292971	0.0852521
AT1G11580	718.314	-0.43722	0.147084	-2.97258	0.00295306	0.0856514
AT3G27200	62.9306	0.632998	0.212964	2.97232	0.00295559	0.0856514
AT5G22930	52.1947	0.827856	0.278467	2.97291	0.00294993	0.0856514
AT1G51780	1.7105	-4.34851	1.46421	-2.96987	0.00297927	0.086071
AT3G56570	30.702	0.817165	0.275162	2.96976	0.00298032	0.086071
AT4G19020	602.297	0.321345	0.108246	2.96866	0.002991	0.086071
AT4G37120	476.586	-0.303045	0.102091	-2.96837	0.0029938	0.086071
AT5G02400	41.2829	1.01708	0.342647	2.9683	0.00299452	0.086071
AT5G67530	304.507	-0.31519	0.10618	-2.96845	0.00299303	0.086071
AT5G27930	521.457	-0.452729	0.152612	-2.96653	0.0030118	0.0864502
AT4G02200	202.033	-0.509968	0.171991	-2.96508	0.00302603	0.0867408
AT1G13970	58.8131	-0.623772	0.210478	-2.9636	0.00304066	0.0869242
AT3G08680	199.45	0.4945	0.166839	2.96393	0.00303736	0.0869242
AT3G55710	85.0814	0.841353	0.284188	2.96055	0.00307086	0.0876689
AT1G14190	54.1724	0.712907	0.240875	2.95966	0.00307982	0.0878059
AT4G09020	1190.91	-0.863495	0.291835	-2.95885	0.00308793	0.0879187
AT5G04660	187.334	0.469091	0.158637	2.95701	0.0031064	0.0883253
AT4G35100	6559.31	0.661411	0.223742	2.95613	0.00311521	0.088457
AT1G14700	536.132	0.430107	0.145567	2.9547	0.00312971	0.0886303
AT3G10600	4.1526	3.86876	1.30928	2.95489	0.00312785	0.0886303
AT4G04750	471.7	-0.622903	0.211009	-2.95202	0.00315706	0.0892852
AT2G06002	17.3411	1.4055	0.476301	2.95086	0.00316885	0.0894988
AT3G03830	37.2546	1.15799	0.392756	2.94837	0.00319458	0.0901052
AT5G40370	1327.23	-0.500715	0.170031	-2.94484	0.00323124	0.0910176
AT1G05205	81.6012	0.578444	0.196499	2.94375	0.00324266	0.0910964
AT5G01890	119.89	0.495303	0.168245	2.94394	0.00324068	0.0910964
AT3G01930	84.8916	-0.568746	0.193268	-2.94279	0.00325272	0.0911755
AT3G19620	169.722	0.512997	0.174356	2.94224	0.00325843	0.0911755
AT4G24780	2025.28	0.651367	0.221372	2.94241	0.00325668	0.0911755
AT4G30410	84.0161	0.639551	0.217413	2.94164	0.00326476	0.0912318
AT1G11475	200.906	0.412252	0.14026	2.93919	0.00329069	0.0917139
AT3G50910	300.752	-0.462429	0.157313	-2.93954	0.00328698	0.0917139
AT4G32200	96.3581	0.556173	0.189296	2.93811	0.00330221	0.0919137
AT1G62975	35.9083	-0.81096	0.276122	-2.93696	0.0033145	0.0921344
AT1G49410	249.344	0.471888	0.160707	2.93633	0.0033212	0.0921993
AT1G31040	15.6462	-1.32012	0.449808	-2.93486	0.00333699	0.0925159
AT3G56620	34.3903	-0.984247	0.335549	-2.93324	0.00335442	0.0927559
AT4G14480	200.565	-0.451595	0.153937	-2.93364	0.00335018	0.0927559
AT3G55610	1819.02	0.451686	0.154084	2.93143	0.00337405	0.0931768
AT1G15580	35.1458	1.29496	0.441882	2.93056	0.00338357	0.0932376
AT3G19990	249.183	-0.469122	0.160109	-2.93001	0.0033895	0.0932376
AT5G22090	1876.92	-0.446001	0.152213	-2.93011	0.00338847	0.0932376
AT5G57050	332.991	-0.410658	0.140194	-2.92921	0.00339827	0.0933573
AT5G11190	18.68	1.04398	0.356609	2.92751	0.00341689	0.0936255
AT5G55860	451.978	-0.491984	0.168052	-2.92757	0.0034162	0.0936255
AT4G28230	91.4993	-0.558543	0.190824	-2.92701	0.00342235	0.0936536
AT1G29450	232.583	0.670077	0.229039	2.92561	0.00343783	0.0938041
AT2G31820	808.416	-0.254271	0.086917	-2.92545	0.00343959	0.0938041
AT3G13784	9.48843	-1.8504	0.632551	-2.92531	0.00344117	0.0938041
AT1G63120	289.769	0.398172	0.136198	2.92349	0.0034613	0.09411
AT4G28160	5.70659	-2.17086	0.742528	-2.92361	0.00346001	0.09411
AT3G14230	1536.33	-0.246896	0.0845236	-2.92103	0.00348873	0.0946122
AT5G44430	2.79196	-5.05282	1.72972	-2.92118	0.00348702	0.0946122
AT3G14310	2786.37	-0.475067	0.162935	-2.91568	0.00354911	0.0961263
AT5G49890	956.249	-0.401033	0.137762	-2.91106	0.00360207	0.0974357
AT1G13360	1032.42	-0.62373	0.214332	-2.91012	0.00361291	0.0974793
AT4G39210	1567.48	-0.759083	0.260807	-2.91052	0.00360834	0.0974793
AT5G01520	353.454	-0.473995	0.162938	-2.90906	0.0036252	0.0975618
AT5G53890	359.576	-0.29401	0.101059	-2.9093	0.00362243	0.0975618
AT2G28950	1991.11	0.368837	0.1269	2.90652	0.00365468	0.0981052
AT2G44210	2719.64	-0.318333	0.10952	-2.90662	0.00365358	0.0981052
AT2G39010	4737.32	0.392752	0.135182	2.90535	0.00366845	0.0982251
AT3G23170	97.7664	-0.581908	0.200277	-2.90552	0.00366647	0.0982251
AT5G05730	654.26	-0.379372	0.130635	-2.90407	0.0036835	0.0985034
AT5G18370	284.366	-0.546389	0.188216	-2.90299	0.00369621	0.0985936
AT5G59510	8.9794	2.08556	0.718351	2.90326	0.00369299	0.0985936
AT4G10920	432.048	0.340091	0.117174	2.90244	0.00370274	0.0986433
AT1G77260	588.275	-0.281699	0.0971217	-2.90048	0.00372597	0.0990124
AT5G35180	1837.6	-0.233204	0.0804014	-2.9005	0.0037257	0.0990124
AT2G04070	10.4435	-1.34706	0.464582	-2.89951	0.00373746	0.099193
AT1G34060	149.786	-0.92279	0.318366	-2.89852	0.00374924	0.0993705
AT4G21880	78.9759	0.641353	0.221296	2.89816	0.00375356	0.0993705
AT4G04423	6.0356	2.21266	0.76436	2.89479	0.00379418	0.100237
AT1G01300	550.535	0.379378	0.131062	2.89465	0.00379576	0.100237
AT1G29600	14.507	-1.37339	0.474862	-2.89218	0.00382578	0.100277
AT1G55110	433.584	-0.508119	0.175686	-2.8922	0.00382553	0.100277
AT1G55500	503.822	0.30419	0.105126	2.89357	0.00380891	0.100277
AT4G21850	18.2042	-1.29424	0.447444	-2.89251	0.0038218	0.100277
AT5G26600	455.335	-0.416792	0.144048	-2.89343	0.0038106	0.100277
AT5G48500	172.198	0.470625	0.162679	2.89297	0.00381612	0.100277
AT2G20440	86.7271	-0.476701	0.164866	-2.89145	0.00383474	0.100388
AT4G38660	275.888	0.568254	0.196658	2.88956	0.00385785	0.100868
AT2G45180	14207	0.6793	0.235237	2.88773	0.00388033	0.10133
AT1G33270	470.893	-0.299529	0.103798	-2.88568	0.00390571	0.101867
AT1G77000	170.857	-0.528808	0.183327	-2.88451	0.00392018	0.101992
AT4G02780	13.0112	-1.255	0.435068	-2.8846	0.00391917	0.101992
AT3G62110	798.112	0.219973	0.076318	2.88232	0.00394758	0.102579
AT2G30790	260.703	0.544688	0.189129	2.87999	0.00397692	0.103041
AT4G18440	4591.28	-0.733535	0.254686	-2.88016	0.00397475	0.103041
AT4G21990	719.326	-0.605374	0.210218	-2.87974	0.00398	0.103041
AT3G09162	60.5894	0.699098	0.242811	2.87919	0.00398698	0.103095
AT5G33290	280.383	-0.747618	0.259753	-2.87818	0.00399972	0.103298
AT2G42840	397.396	0.450844	0.156701	2.8771	0.00401342	0.103526
AT1G56020	92.987	-0.506513	0.176104	-2.87622	0.00402471	0.10369
AT1G73480	1091.47	-0.847867	0.294864	-2.87545	0.00403456	0.103817
AT5G05990	98.284	0.577327	0.20083	2.87471	0.004044	0.103934
AT4G35300	797.326	-0.293061	0.101983	-2.87364	0.00405775	0.10416
AT1G18590	1191.98	-0.61258	0.213453	-2.86986	0.00410655	0.105158
AT1G58983	413.012	0.408358	0.14228	2.87011	0.00410327	0.105158
AT3G01970	7.63811	-1.65776	0.577849	-2.86884	0.0041198	0.105369
AT1G63160	61.7903	0.663346	0.23133	2.86753	0.0041369	0.105678
AT2G47600	909.273	-0.344893	0.120331	-2.86621	0.00415422	0.105993
AT5G06100	263.672	-0.325254	0.113573	-2.86383	0.00418548	0.106662
AT4G20230	28.816	-0.959057	0.334993	-2.86292	0.00419763	0.106843
AT1G59960	188.04	-0.499118	0.174395	-2.86201	0.0042097	0.107021
AT1G48000	8.21237	-1.69923	0.594156	-2.85991	0.00423756	0.107599
AT1G29440	183.675	0.737106	0.257856	2.8586	0.00425518	0.107684
AT1G50240	56.8867	0.649987	0.227435	2.85791	0.00426446	0.107684
AT2G40280	433.287	-0.286251	0.100116	-2.85919	0.00424722	0.107684
AT5G13550	606.908	-0.312165	0.109209	-2.85842	0.00425757	0.107684
AT5G51950	5.52904	-2.12085	0.742136	-2.85776	0.00426638	0.107684
AT1G74560	561.346	0.422767	0.148021	2.85613	0.00428846	0.108112
AT1G02850	113.868	-1.06023	0.371386	-2.85478	0.00430665	0.108403
AT2G38120	1246.48	0.319566	0.111951	2.85452	0.00431026	0.108403
AT2G47390	1415.16	-0.311329	0.109084	-2.85404	0.0043167	0.108436
AT5G08640	93.8162	-1.04635	0.366728	-2.8532	0.00432815	0.108594
AT5G61520	227.361	-0.863881	0.302854	-2.85246	0.00433818	0.108717
AT1G53590	644.537	-0.314016	0.110106	-2.85193	0.00434549	0.108771
AT3G05690	190.573	0.639214	0.224223	2.8508	0.00436091	0.109028
AT1G65985	120.508	0.438694	0.153934	2.84989	0.00437338	0.10921
AT4G01390	190.345	-2.65513	0.932528	-2.84724	0.00441003	0.109996
AT1G13860	501.914	-0.311169	0.109337	-2.84598	0.00442755	0.110302
AT4G30170	3.10438	-3.65227	1.28353	-2.84549	0.0044343	0.11034
AT1G18650	401.686	0.48634	0.171058	2.84314	0.0044672	0.111028
AT2G41840	1022.07	0.439917	0.15521	2.83434	0.00459209	0.113998
AT5G10625	7.24341	-1.81753	0.641423	-2.83359	0.00460277	0.114011
AT5G58860	21.7496	-1.28741	0.454345	-2.83355	0.00460339	0.114011
AT1G08465	305.313	0.321785	0.113599	2.83265	0.00461638	0.114145
AT5G54290	889.465	-0.216021	0.0762673	-2.83243	0.00461963	0.114145
AT4G01010	182.622	-0.551342	0.194858	-2.82945	0.00466276	0.115076
AT5G23910	122.333	0.505792	0.178827	2.82839	0.00467828	0.115325
AT2G20370	865.03	-0.30166	0.106697	-2.82726	0.00469483	0.115598
AT2G46710	826.566	0.460061	0.162848	2.8251	0.00472659	0.116244
AT1G65430	477.894	-0.246755	0.0873642	-2.82444	0.00473639	0.11635
AT5G42690	33.2049	-0.841428	0.297983	-2.82375	0.0047466	0.116465
AT3G61420	765.811	-0.299325	0.10605	-2.82249	0.0047652	0.116786
AT3G14760	68.258	0.818957	0.290356	2.82053	0.00479448	0.117242
AT5G39785	136.856	-0.638894	0.226518	-2.8205	0.00479491	0.117242
AT2G02080	686.562	-0.25763	0.0914276	-2.81786	0.00483454	0.117531
AT2G47260	49.3328	-0.712746	0.252873	-2.81859	0.0048235	0.117531
AT3G47420	936.546	0.401393	0.142382	2.81912	0.00481554	0.117531
AT3G49750	70.1164	0.511503	0.181513	2.818	0.00483238	0.117531
AT5G11600	233.772	-0.533195	0.189208	-2.81804	0.00483177	0.117531
AT1G53887	19.5454	-1.25452	0.446001	-2.81282	0.00491098	0.118979
AT2G40510	644.835	0.431092	0.153246	2.81308	0.004907	0.118979
AT4G13575	4225.34	0.369061	0.131196	2.81306	0.00490726	0.118979
AT4G29240	22.7078	1.094	0.388994	2.81238	0.00491769	0.119005
AT1G77520	11.4769	-1.5816	0.562554	-2.81145	0.00493181	0.119144
AT3G57780	353.623	-0.344324	0.12248	-2.81126	0.00493473	0.119144
AT5G10400	265.489	0.567661	0.202043	2.8096	0.0049603	0.119625
AT3G28830	2.24418	-3.93688	1.40156	-2.80893	0.00497061	0.119737
AT1G03310	1983.49	-0.287013	0.102268	-2.80647	0.00500874	0.120518
AT2G16750	223.563	-0.45255	0.161447	-2.80308	0.00506178	0.121655
AT3G07568	180.404	0.40088	0.143084	2.80171	0.0050833	0.122034
AT1G17745	999.769	-0.883034	0.31534	-2.80026	0.00510614	0.122443
AT1G01420	270.792	-0.401147	0.143304	-2.79928	0.00512163	0.122675
AT1G75750	1364.56	-0.946862	0.338579	-2.79657	0.00516478	0.123562
AT2G43530	517.44	-0.506619	0.18118	-2.79622	0.00517035	0.123562
AT1G68470	149.077	-0.498569	0.17836	-2.79529	0.00518524	0.123638
AT2G39681	202.286	0.465454	0.166512	2.79531	0.00518496	0.123638
AT1G75900	560.11	-0.497722	0.17812	-2.7943	0.00520119	0.123879
AT2G14460	96.018	0.695105	0.248831	2.79348	0.00521447	0.124055
AT5G47810	43.3053	-0.693706	0.248454	-2.79209	0.00523693	0.124449
AT2G05790	1104.24	0.314676	0.112824	2.78908	0.00528576	0.125469
AT1G47400	4.94789	2.40449	0.862974	2.78628	0.0053316	0.125718
AT2G07623	203.728	-0.352223	0.126414	-2.78626	0.00533199	0.125718
AT4G04415	10.3493	1.45713	0.522887	2.78669	0.00532493	0.125718
AT4G14870	173.633	0.410147	0.147176	2.78678	0.00532342	0.125718
AT5G50130	74.7717	-0.694574	0.24918	-2.78744	0.00531264	0.125718
AT1G03020	18.3129	1.60812	0.577104	2.78653	0.00532752	0.125718
AT5G38120	37.5705	-0.91905	0.329912	-2.78574	0.00534054	0.125779
AT4G18590	162.222	0.48551	0.174333	2.78496	0.00535348	0.125944
AT5G43720	227.768	0.313863	0.112757	2.78353	0.00537716	0.12636
AT5G58620	246.841	-0.569608	0.204676	-2.78297	0.00538635	0.126436
AT1G11300	85.1485	-0.7117	0.25577	-2.78258	0.0053929	0.126449
AT2G29890	191.389	0.415837	0.149462	2.78222	0.00539891	0.126449
AT5G04230	373.625	0.431904	0.155321	2.78072	0.00542379	0.126891
AT4G35930	77.7637	0.491711	0.17686	2.78024	0.00543194	0.126942
AT3G55230	9.01733	-1.36972	0.492802	-2.77947	0.00544486	0.127103
AT3G25730	21.5572	-1.02071	0.367334	-2.7787	0.00545763	0.12712
AT5G24800	296.758	0.353576	0.127242	2.77876	0.00545662	0.12712
AT4G17260	199.845	-0.399321	0.143852	-2.77592	0.00550459	0.128073
AT3G63480	23.0592	1.14759	0.413679	2.77412	0.00553512	0.1285
AT4G29660	86.0507	0.478178	0.17237	2.77413	0.00553497	0.1285
AT3G48890	964.947	-0.206261	0.0743753	-2.77325	0.00555001	0.128704
AT1G11050	209.541	-0.526142	0.189783	-2.77233	0.00556567	0.128709
AT1G69810	10.8944	-1.27171	0.458806	-2.77177	0.00557524	0.128709
AT2G40960	240.08	0.384153	0.138609	2.77149	0.00558004	0.128709
AT3G27300	675.667	-0.340621	0.122894	-2.77166	0.00557714	0.128709
AT4G26255	34.203	-0.761653	0.274821	-2.77145	0.00558069	0.128709
AT1G09530	279.13	-0.436821	0.157645	-2.77091	0.00559001	0.128784
AT4G35560	302.387	-0.336359	0.121409	-2.77046	0.00559779	0.128822
AT1G72230	200.38	0.400668	0.144745	2.7681	0.00563847	0.129617
AT1G70490	2544.05	0.201772	0.0729286	2.76671	0.00566245	0.130013
AT4G27730	139.721	-0.573521	0.207317	-2.76639	0.005668	0.130013
AT1G57750	1.45629	-4.1139	1.48748	-2.76568	0.00568037	0.130054
AT1G78430	74.2792	0.609509	0.220419	2.76523	0.00568826	0.130054
AT3G62700	4413.32	-0.38254	0.138332	-2.76537	0.00568587	0.130054
AT4G16060	568.066	-0.280952	0.10162	-2.76473	0.00569704	0.130114
AT3G11710	810.116	0.30812	0.111519	2.76295	0.00572815	0.130683
AT1G01170	492.058	0.288014	0.104309	2.76116	0.00575956	0.131258
AT5G50150	277.379	-0.381942	0.138358	-2.76053	0.00577073	0.131311
AT5G65590	31.6971	-0.784436	0.284182	-2.76033	0.0057743	0.131311
AT4G31290	595.1	0.484489	0.175565	2.7596	0.00578717	0.131462
AT2G37460	493.902	-0.707155	0.256316	-2.75892	0.00579933	0.131597
AT3G21660	12.6425	1.43448	0.520606	2.75541	0.00586187	0.132873
AT3G53740	373.178	0.38814	0.141045	2.75189	0.00592532	0.134168
AT3G19760	638.335	0.297198	0.10803	2.75106	0.00594024	0.134218
AT4G34220	487.953	0.376792	0.136949	2.75133	0.00593543	0.134218
AT1G07720	1089.05	-0.341484	0.124145	-2.75068	0.00594714	0.13423
AT4G00150	124.362	0.547751	0.199194	2.74984	0.0059624	0.134431
AT5G23370	25.0181	1.0028	0.364993	2.74745	0.00600614	0.135272
AT2G36350	450.393	-0.276138	0.10052	-2.74708	0.00601288	0.13528
AT1G07490	45.6513	0.66075	0.240625	2.74597	0.00603314	0.135592
AT3G54560	181.686	0.623267	0.227134	2.74406	0.00606852	0.136242
AT5G14330	7.81796	1.69745	0.618789	2.74319	0.00608456	0.136457
AT1G28520	480.574	-0.385758	0.14066	-2.74249	0.00609748	0.136524
AT1G80325	55.1885	-0.530516	0.193454	-2.74233	0.00610049	0.136524
AT1G09390	293.296	0.392918	0.143369	2.74061	0.00613251	0.136951
AT1G16530	20.6247	1.43613	0.523988	2.74078	0.00612943	0.136951
AT2G03220	361.522	-0.263155	0.0960763	-2.73902	0.00616228	0.137064
AT2G43810	264.219	0.320287	0.116917	2.73943	0.00615456	0.137064
AT3G21550	140.581	0.640068	0.233691	2.73895	0.00616353	0.137064
AT1G08880	651.863	0.296019	0.10804	2.73991	0.0061456	0.137064
AT3G03820	168.452	0.813799	0.29731	2.73721	0.00619632	0.137504
AT4G07635	19.5704	1.01145	0.369504	2.73731	0.0061944	0.137504
AT5G50950	10832.3	-0.432305	0.158002	-2.73607	0.00621775	0.137834
AT1G28010	106.723	-0.525106	0.191951	-2.73562	0.00622625	0.137878
AT3G48280	38.9586	0.935695	0.342204	2.73432	0.00625099	0.138281
AT1G66390	4.16312	-3.48829	1.27679	-2.73208	0.00629363	0.138938
AT5G13370	196.661	0.553672	0.202657	2.73207	0.00629386	0.138938
AT1G67050	551.491	-0.30261	0.110801	-2.73111	0.00631215	0.139177
AT3G43980	181.206	0.541362	0.198242	2.73081	0.00631783	0.139177
AT3G06370	126.518	0.389103	0.142533	2.72991	0.00633513	0.139412
AT1G19180	171.988	-0.628854	0.230536	-2.72779	0.0063761	0.139877
AT5G04950	1229.06	-0.579336	0.212379	-2.72784	0.00637505	0.139877
AT5G07100	68.3745	-0.924552	0.338874	-2.72831	0.00636604	0.139877
AT1G65860	1460.43	-0.393655	0.144408	-2.72599	0.00641095	0.140205
AT2G23670	497.166	0.660232	0.242171	2.72631	0.00640475	0.140205
AT4G05530	698.335	-0.343405	0.125962	-2.72627	0.00640548	0.140205
AT5G10170	242.086	0.350813	0.128735	2.72508	0.00642854	0.140444
AT3G12110	544.391	0.762895	0.279988	2.72474	0.00643522	0.140445
AT3G22425	376.364	-0.363262	0.133362	-2.72388	0.00645197	0.14052
AT5G19550	1143.3	-0.250666	0.0920165	-2.72414	0.00644695	0.14052
AT1G70310	927.291	0.418463	0.153668	2.72317	0.00646593	0.140534
AT3G57765	373.154	0.39676	0.145693	2.72327	0.0064639	0.140534
AT1G03905	23.5456	-0.888824	0.326591	-2.72152	0.00649824	0.140919
AT2G41800	28.2099	-1.10944	0.407748	-2.72091	0.00651031	0.140919
AT4G17220	13.0956	1.21308	0.445758	2.72139	0.00650082	0.140919
AT4G22270	54.8912	-0.661042	0.242923	-2.7212	0.0065046	0.140919
AT4G17610	167.049	0.541489	0.199073	2.72005	0.00652712	0.141136
AT4G18970	1243.22	0.6833	0.251239	2.71972	0.00653369	0.141136
AT1G08460	294.791	-0.302528	0.111313	-2.71781	0.00657153	0.141663
AT5G20540	79.8682	0.497046	0.182875	2.71796	0.00656863	0.141663
AT5G07830	370.722	-0.390795	0.143822	-2.71721	0.00658349	0.141732
AT5G65090	38.8081	-0.859562	0.316367	-2.71698	0.00658815	0.141732
AT3G24140	109.206	-0.46002	0.16943	-2.7151	0.0066255	0.142391
AT1G30880	447.46	0.261192	0.0962637	2.71329	0.00666182	0.142621
AT1G31850	610.919	-0.249588	0.0919793	-2.71353	0.00665707	0.142621
AT3G13460	3275.09	0.159951	0.0589522	2.71322	0.00666321	0.142621
AT5G42840	23.1651	-0.799419	0.294635	-2.71325	0.00666267	0.142621
AT3G25070	544.884	-0.652752	0.240642	-2.71255	0.00667685	0.142768
AT2G47180	635.326	-0.537636	0.198301	-2.71122	0.00670369	0.143197
AT4G30860	37.5796	0.687774	0.253769	2.71024	0.00672347	0.143475
AT1G23190	2273.88	-0.168006	0.0620274	-2.70857	0.00675734	0.143749
AT5G23940	723.229	0.490068	0.180942	2.70842	0.00676035	0.143749
AT5G27990	174.744	0.449825	0.16605	2.70897	0.00674932	0.143749
AT5G64750	2.59654	-3.37125	1.2448	-2.70827	0.00676356	0.143749
AT2G18060	15.5333	1.06778	0.394406	2.70732	0.00678288	0.143871
AT4G14150	72.4259	0.583931	0.215673	2.70749	0.00677951	0.143871
AT5G11010	167.925	0.408932	0.151117	2.70606	0.00680864	0.144272
AT5G42650	5974.84	-0.302549	0.111818	-2.70573	0.0068155	0.144273
AT2G02010	29.1446	-0.841618	0.311146	-2.7049	0.00683253	0.144344
AT3G06035	370.247	-0.423685	0.156634	-2.70493	0.00683187	0.144344
AT2G05710	4749	-0.352511	0.130449	-2.70228	0.00688661	0.145341
AT1G35260	26.3418	-1.18925	0.440736	-2.69833	0.00696885	0.146909
AT3G56480	411.351	0.298745	0.110742	2.69765	0.00698301	0.146909
AT5G37300	28.3321	-1.11631	0.413754	-2.69801	0.00697545	0.146909
AT5G38610	25.4638	1.01767	0.377281	2.69738	0.00698872	0.146909
AT1G51460	48.549	0.760423	0.282217	2.69446	0.00705021	0.147738
AT2G26020	2.04592	-4.59906	1.70671	-2.6947	0.00704522	0.147738
AT4G13250	1119.89	-0.528582	0.196161	-2.69463	0.00704662	0.147738
AT5G66350	38.8184	-0.685159	0.25431	-2.69418	0.00705613	0.147738
AT4G29110	121.396	-0.673713	0.250098	-2.69379	0.00706441	0.147765
AT5G61660	69.6812	0.515339	0.191366	2.69296	0.00708217	0.14799
AT4G39410	35.5939	0.671842	0.249551	2.6922	0.00709813	0.148177
AT1G12420	50.0496	0.683886	0.254247	2.68985	0.00714848	0.148253
AT1G14730	29.5238	0.738699	0.274619	2.68991	0.00714719	0.148253
AT1G28370	36.6814	-1.48868	0.553468	-2.68973	0.00715089	0.148253
AT1G31860	262.133	0.729719	0.271261	2.6901	0.00714296	0.148253
AT2G02740	177.932	0.5599	0.208117	2.69032	0.00713846	0.148253
AT3G11480	3.56677	-3.85691	1.43323	-2.69107	0.00712238	0.148253
AT5G13740	751.735	0.310106	0.115236	2.69104	0.00712294	0.148253
AT5G46430	1655.88	0.413285	0.153695	2.689	0.0071666	0.148433
AT4G18260	66.2065	0.650251	0.241858	2.68857	0.00717586	0.148479
AT5G13800	1346.72	-0.443367	0.165009	-2.68693	0.00721117	0.149064
AT5G62170	90.8857	0.649806	0.241998	2.68517	0.00724935	0.149706
AT1G69520	27.8509	-0.874393	0.325781	-2.68399	0.00727487	0.150087
AT2G01818	24.1562	0.926964	0.345495	2.68301	0.0072964	0.150148
AT2G19340	115.682	0.390802	0.145701	2.68223	0.0073134	0.150148
AT3G61260	1471.65	0.37892	0.141258	2.68247	0.00730806	0.150148
AT5G07080	89.1372	0.599607	0.223477	2.68308	0.0072947	0.150148
AT5G41870	324.189	-0.389618	0.145249	-2.68241	0.00730944	0.150148
AT1G75670	113.333	0.396002	0.14772	2.68076	0.00734556	0.150662
AT2G41530	1357.04	-0.24313	0.0907813	-2.6782	0.00740197	0.151672
AT1G31810	206.23	0.397079	0.14831	2.67736	0.00742042	0.151903
AT1G53580	987.972	-0.40846	0.152588	-2.67689	0.007431	0.151972
AT1G70270	10.1434	-1.35285	0.505574	-2.67587	0.00745354	0.152198
AT2G15042	204.54	-1.65678	0.619186	-2.67574	0.00745646	0.152198
AT2G30395	13.6201	1.33423	0.498771	2.67503	0.00747218	0.152225
AT2G46070	232.307	-0.387429	0.144827	-2.67511	0.0074705	0.152225
AT1G27950	2485.82	0.504752	0.188776	2.67382	0.00749927	0.15251
AT4G20980	480.931	0.365083	0.136543	2.67376	0.00750062	0.15251
AT3G08590	2047	-0.207142	0.077498	-2.67287	0.00752059	0.152769
AT5G62700	1813.45	0.378746	0.141738	2.67216	0.00753659	0.152947
AT4G07960	35.2936	0.669129	0.250482	2.67137	0.00755422	0.153158
AT3G48560	2510.59	0.301344	0.112822	2.67096	0.00756335	0.153196
AT3G11000	5.54762	2.09746	0.785874	2.66896	0.00760874	0.15382
AT5G27410	314.397	-0.341705	0.128018	-2.6692	0.00760321	0.15382
AT1G10070	36.8209	-1.00579	0.376895	-2.66863	0.00761611	0.153822
AT1G17380	51.7212	-0.735308	0.275617	-2.66786	0.00763359	0.153954
AT3G16190	263.554	-0.353591	0.132552	-2.66755	0.00764059	0.153954
AT4G25650	1412.37	-0.314271	0.11782	-2.66738	0.00764449	0.153954
AT3G21670	2303.26	0.694485	0.260429	2.6667	0.00766	0.154077
AT5G60670	502.659	0.690281	0.258874	2.66647	0.0076652	0.154077
AT1G06850	36.5273	0.650367	0.244086	2.6645	0.00771027	0.154836
AT1G20490	33.4026	-0.927986	0.348368	-2.66381	0.00772609	0.155006
AT5G10730	334.323	-0.365289	0.137158	-2.66328	0.00773831	0.155104
AT3G26932	276.064	0.358799	0.134747	2.66276	0.00775033	0.155154
AT3G63470	45.4011	0.819917	0.307946	2.66253	0.00775551	0.155154
AT3G43670	801.123	-0.621402	0.233485	-2.66143	0.00778099	0.15537
AT5G43890	1.84711	-3.63753	1.36662	-2.6617	0.00777475	0.15537
AT1G80190	66.8869	0.506185	0.190491	2.65726	0.00787784	0.156602
AT4G12520	5.70803	-1.83258	0.689479	-2.65792	0.00786246	0.156602
AT4G19390	142.829	-0.928566	0.349342	-2.65804	0.00785962	0.156602
AT4G23820	1287.84	0.345755	0.130115	2.65732	0.00787659	0.156602
AT5G02450	771.08	0.469819	0.176811	2.65718	0.00787978	0.156602
AT5G57110	289.661	-0.446354	0.168038	-2.65628	0.00790088	0.156874
AT1G75700	14.442	1.09579	0.412819	2.65439	0.00794512	0.157604
AT1G23935	87.3917	-0.436036	0.164355	-2.65301	0.00797775	0.157914
AT1G29510	139.869	0.694722	0.261876	2.65287	0.00798107	0.157914
AT3G59270	10.3055	1.63276	0.615489	2.65278	0.00798315	0.157914
AT2G39050	461.459	-0.550034	0.207419	-2.6518	0.00800634	0.158077
AT4G24972	386.138	0.488754	0.184302	2.65192	0.00800355	0.158077
AT4G10955	198.24	-0.353741	0.133428	-2.65118	0.00802109	0.15822
AT1G33170	908.486	0.308824	0.116517	2.65045	0.00803842	0.158414
AT1G74020	142.42	-0.47881	0.180823	-2.64794	0.00809826	0.159444
AT1G04610	3.59134	2.54353	0.961063	2.64658	0.00813099	0.159774
AT3G59760	834.267	-0.250993	0.0948467	-2.6463	0.00813771	0.159775
AT5G60660	42.246	0.977248	0.369256	2.64653	0.00813213	0.159775
AT3G12530	37.5854	0.699374	0.26441	2.64503	0.00816828	0.160226
AT3G56825	379.558	0.433746	0.164019	2.64448	0.00818165	0.160339
AT5G22020	208.94	-0.469043	0.177499	-2.64251	0.00822944	0.161126
AT2G37640	488.321	0.57789	0.218761	2.64165	0.00825028	0.161235
AT4G33220	2548.67	0.439971	0.166547	2.64172	0.00824863	0.161235
AT1G04010	214.98	-0.385824	0.146103	-2.64076	0.00827194	0.16136
AT3G08610	1057.51	0.240656	0.0911284	2.64085	0.0082698	0.16136
AT2G28720	531.246	-0.38796	0.146974	-2.63965	0.00829909	0.161591
AT5G66420	1107.63	-0.349328	0.132336	-2.6397	0.00829785	0.161591
AT1G09950	7.15137	-1.79895	0.681812	-2.63849	0.00832768	0.161999
AT4G03820	176.025	-0.49575	0.187926	-2.63801	0.00833948	0.162079
AT4G00430	3967.01	0.49049	0.185985	2.63726	0.00835778	0.162285
AT2G37620	414.046	0.307504	0.116652	2.63608	0.00838703	0.162704
AT3G60420	1.49296	3.93804	1.4946	2.63483	0.00841783	0.163151
AT2G42600	16756	-0.191244	0.0725943	-2.63442	0.00842823	0.163203
AT3G26320	30.4293	-0.692484	0.262961	-2.6334	0.00845338	0.16354
AT1G55320	75.3474	-0.602224	0.2288	-2.6321	0.0084859	0.164019
AT4G14103	13.5032	1.13325	0.430608	2.63174	0.00849497	0.164045
AT1G05960	815.252	-0.288323	0.109603	-2.63063	0.00852273	0.16443
AT1G49700	247.673	0.565919	0.215198	2.62976	0.0085446	0.164552
AT4G19530	3415.55	-0.540239	0.205417	-2.62996	0.00853936	0.164552
AT5G54260	150.039	0.376445	0.143172	2.62932	0.00855547	0.164567
ATCG01000	550.924	0.511338	0.194491	2.62911	0.00856096	0.164567
AT3G56800	2917.68	-0.214798	0.0817819	-2.62648	0.00862744	0.165694
AT3G53890	932.811	0.525283	0.200025	2.62609	0.00863716	0.16573
AT2G20723	17.0261	1.19938	0.45685	2.62532	0.0086568	0.165956
AT5G16380	122.798	-0.664787	0.253309	-2.62441	0.00867997	0.166249
AT1G66040	1.36879	3.81502	1.4545	2.62291	0.00871833	0.166276
AT5G24780	51.6784	-1.24327	0.473942	-2.62326	0.00870914	0.166276
AT5G39850	154.104	0.435334	0.165934	2.62355	0.008702	0.166276
ATCG00910	55.5986	0.568315	0.216682	2.62281	0.00872071	0.166276
ATCG01220	55.5986	0.568315	0.216682	2.62281	0.00872071	0.166276
AT5G02460	37.6102	0.68595	0.261583	2.6223	0.0087339	0.166377
AT1G35190	229.414	-0.35883	0.136905	-2.62102	0.00876669	0.166852
AT2G38995	108.133	-0.600749	0.229255	-2.62044	0.0087816	0.166985
AT3G55170	177.376	0.420599	0.160572	2.61938	0.00880892	0.167354
AT1G72450	1254.64	-0.757776	0.289466	-2.61784	0.00884884	0.167777
AT4G02640	464.021	-0.381628	0.145793	-2.6176	0.00885505	0.167777
AT5G55250	50.6236	-0.7376	0.28173	-2.61811	0.00884187	0.167777
AT1G20980	1658.48	-0.318692	0.121833	-2.61581	0.00890172	0.168221
AT2G21650	142.398	-0.64153	0.245215	-2.61619	0.00889164	0.168221
AT5G17040	3.46021	-2.34912	0.898055	-2.61578	0.00890233	0.168221
AT5G04305	65.5226	0.681909	0.260737	2.61532	0.00891441	0.168298
AT1G59740	98.1228	-0.540091	0.206649	-2.61357	0.00896026	0.168921
AT2G32550	5.2057	1.95293	0.747438	2.61284	0.00897937	0.168921
AT3G23250	8.30992	-1.71898	0.657885	-2.61289	0.00897805	0.168921
AT5G15500	224.851	-0.725911	0.277815	-2.61293	0.00897706	0.168921
AT2G34655	128.533	-0.473783	0.181352	-2.6125	0.00898827	0.168938
AT5G17440	245.29	0.274545	0.105103	2.61214	0.00899778	0.168966
AT1G63010	1255.56	-0.205261	0.0786619	-2.60941	0.00906991	0.170073
AT2G33370	578.791	0.565395	0.216685	2.6093	0.0090728	0.170073
AT2G36380	426.245	-0.400865	0.153653	-2.6089	0.00908327	0.170118
AT2G14890	177.356	0.3873	0.148541	2.60736	0.00912434	0.170585
AT5G66440	92.4467	-0.486322	0.186499	-2.60763	0.00911712	0.170585
AT3G18980	441.276	0.352705	0.135328	2.6063	0.00915258	0.170961
AT2G18210	15.1928	-1.16539	0.447296	-2.6054	0.0091767	0.171261
AT2G34170	522.039	0.360912	0.1386	2.60399	0.00921458	0.171664
AT3G07230	471.232	0.361495	0.138814	2.60418	0.00920948	0.171664
AT1G54030	632.386	-0.287997	0.110761	-2.60015	0.00931829	0.173295
AT3G09250	241.677	-0.293649	0.112936	-2.60014	0.00931854	0.173295
AT3G29034	15.6093	-1.47835	0.569064	-2.59785	0.0093809	0.174301
AT4G37870	3331.44	-0.267818	0.10319	-2.5954	0.00944819	0.175398
AT1G19450	1376.83	0.802222	0.309378	2.59302	0.00951369	0.176306
AT3G05955	3.08379	-3.63884	1.40332	-2.59302	0.00951384	0.176306
ATCG00450	8408.31	-0.337466	0.130163	-2.59264	0.00952416	0.176343
AT1G31920	460.051	0.294382	0.113569	2.59209	0.00953946	0.176472
AT1G33790	26.0165	-0.761119	0.293975	-2.58906	0.00962383	0.177661
AT1G68990	315.776	0.413896	0.159875	2.58887	0.00962901	0.177661
AT2G22800	29.623	0.979968	0.378509	2.58902	0.00962493	0.177661
AT4G01420	3.85838	-2.21311	0.85514	-2.58801	0.00965313	0.177804
AT5G27000	28.1066	-0.829139	0.320379	-2.588	0.00965356	0.177804
AT3G62590	75.8309	-0.548008	0.211778	-2.58766	0.00966311	0.177825
AT3G44300	83.418	-2.1503	0.832782	-2.58207	0.00982093	0.180572
AT2G04032	86.4954	-0.553151	0.214281	-2.58143	0.0098393	0.180625
AT5G28030	117.624	-0.610053	0.236329	-2.58137	0.00984094	0.180625
AT4G30220	361.228	0.388998	0.150732	2.58072	0.00985955	0.18081
AT2G25840	151.634	0.376543	0.146051	2.57816	0.00993267	0.181993
AT4G22380	187.336	0.433274	0.168093	2.57759	0.00994917	0.182137
AT2G47400	809.3	0.402537	0.156201	2.57704	0.00996495	0.182268
AT4G27860	180.47	-0.534634	0.207512	-2.5764	0.00998363	0.182452
AT2G21940	248.72	-0.353932	0.137433	-2.57531	0.010015	0.18271
AT3G06810	797.131	-0.20973	0.0814338	-2.57547	0.0100104	0.18271
AT5G05690	1310.33	0.293487	0.113992	2.57463	0.0100348	0.182754
AT5G48600	150.093	0.469156	0.182203	2.57491	0.0100268	0.182754
AT2G31410	343.644	0.467392	0.181632	2.57329	0.0100738	0.183148
AT1G02060	29.7727	0.69419	0.269741	2.57355	0.0100662	0.183148
AT2G19740	470.576	0.416534	0.161921	2.57245	0.010098	0.183274
AT2G33385	16.5528	0.929059	0.361119	2.57272	0.0100902	0.183274
AT4G33865	658.455	0.516299	0.200809	2.5711	0.0101377	0.183562
AT5G64080	62.4829	0.628071	0.244289	2.57102	0.01014	0.183562
AT5G67330	1141.49	-0.350631	0.136356	-2.57144	0.0101277	0.183562
AT1G21690	192.319	0.337081	0.131209	2.56905	0.0101977	0.184292
AT1G08840	184.677	0.31914	0.124213	2.56929	0.0101907	0.184292
AT3G02930	182.566	-0.387426	0.150829	-2.56864	0.01021	0.184355
AT1G68560	3550.08	0.553503	0.215514	2.56829	0.0102202	0.184382
AT1G69960	376.755	-0.261642	0.101912	-2.56733	0.0102486	0.184738
AT2G39770	3900.9	-0.285681	0.111361	-2.56537	0.0103066	0.185625
AT3G10520	606.973	0.280127	0.109245	2.56421	0.010341	0.185854
AT4G14340	531.161	-0.245906	0.0959052	-2.56406	0.0103457	0.185854
AT5G15310	426.28	0.391101	0.152532	2.56405	0.0103458	0.185854
AT1G55330	697.379	0.836391	0.326316	2.56313	0.0103733	0.18611
AT3G20240	213.837	0.448288	0.174909	2.56299	0.0103776	0.18611
AT3G15270	54.3115	-0.815979	0.318506	-2.5619	0.0104102	0.186536
AT1G33440	114.844	0.761354	0.297521	2.559	0.0104975	0.187781
AT1G80720	49.9567	0.631148	0.246628	2.55911	0.0104942	0.187781
AT1G13250	397.432	-0.307749	0.120308	-2.55801	0.0105273	0.187996
AT2G47500	465.522	0.251661	0.0983715	2.55828	0.0105193	0.187996
AT4G38770	6955.53	-0.301043	0.117751	-2.5566	0.0105702	0.188602
AT1G69450	601.528	-0.424005	0.165871	-2.55623	0.0105814	0.188643
AT5G50915	149.165	1.25083	0.489396	2.55586	0.0105926	0.188684
AT4G18280	151.45	-0.352629	0.137987	-2.55553	0.0106027	0.188704
AT4G12490	4.06412	-2.27279	0.889581	-2.5549	0.0106217	0.188884
AT1G21410	253.695	0.264058	0.103386	2.5541	0.0106464	0.189163
AT1G66830	60.9598	-0.619764	0.242781	-2.55277	0.0106871	0.189569
AT2G34925	38.5635	0.709855	0.278049	2.55299	0.0106804	0.189569
AT4G37550	1304.01	0.230358	0.090263	2.55208	0.0107083	0.189785
AT1G01100	1300.87	0.591395	0.231824	2.55105	0.0107399	0.189866
AT1G23310	32614.5	-0.194015	0.0760482	-2.55121	0.010735	0.189866
AT3G18610	30.6013	-0.958284	0.375593	-2.55139	0.0107295	0.189866
AT3G15000	1208.52	0.354462	0.13902	2.54973	0.0107808	0.190369
AT3G21790	250.085	-0.379441	0.148827	-2.54955	0.0107863	0.190369
AT4G34590	77.341	0.655774	0.25726	2.54907	0.0108009	0.190404
AT5G26260	5.14034	-1.98183	0.777523	-2.5489	0.0108063	0.190404
AT4G18360	9.52426	-1.5589	0.611699	-2.54848	0.0108194	0.190475
AT3G18290	1709.19	0.32377	0.127071	2.54793	0.0108363	0.190528
AT5G57810	12.8156	-1.14141	0.447998	-2.5478	0.0108404	0.190528
AT3G23050	2308.56	0.341631	0.134161	2.54642	0.0108833	0.191019
AT5G02055	18.8265	0.929951	0.365213	2.54632	0.0108864	0.191019
AT1G74810	72.9554	-0.577979	0.22702	-2.54594	0.0108983	0.191069
AT3G45890	57.4839	0.645364	0.253671	2.5441	0.010956	0.191675
AT4G09430	9.79012	1.32154	0.519479	2.54397	0.0109601	0.191675
AT5G18590	618.617	-0.351093	0.137984	-2.54444	0.0109453	0.191675
AT1G16960	105.268	-0.444866	0.174946	-2.54287	0.0109946	0.191976
AT3G18280	182.451	-0.404981	0.159263	-2.54284	0.0109955	0.191976
AT3G10260	889.589	-0.260751	0.102557	-2.5425	0.0110064	0.192007
AT1G07080	947.762	-0.235185	0.0925253	-2.54184	0.0110269	0.192207
AT1G69760	216.818	-0.809496	0.31863	-2.54056	0.0110676	0.192281
AT4G35490	319.339	0.54342	0.213889	2.54066	0.0110643	0.192281
AT5G04200	80.4721	0.534269	0.210229	2.54137	0.011042	0.192281
AT5G22250	76.7169	-0.616344	0.24257	-2.54089	0.0110571	0.192281
AT5G15760	76.7515	0.479606	0.188807	2.54018	0.0110794	0.192328
AT2G17770	4.31965	2.16158	0.85142	2.5388	0.0111234	0.192933
AT1G55840	741.228	-0.258999	0.102109	-2.5365	0.0111966	0.193885
AT3G52990	2320.75	-0.199291	0.0785661	-2.5366	0.0111935	0.193885
AT3G63430	31.0636	0.689406	0.271852	2.53596	0.011214	0.194027
AT2G28250	176.252	-0.456278	0.179958	-2.53547	0.0112295	0.194137
AT4G32810	8.37574	-1.64918	0.650982	-2.53337	0.0112971	0.195146
AT1G67280	2330.6	-0.18382	0.0726122	-2.53154	0.0113564	0.195849
AT2G41990	12.5281	1.2552	0.495796	2.53169	0.0113515	0.195849
AT3G17090	293.759	0.265603	0.104963	2.53045	0.0113917	0.195978
AT3G53180	935.729	-0.252549	0.099801	-2.53053	0.0113892	0.195978
AT4G29690	5.9194	-1.70717	0.674548	-2.53083	0.0113793	0.195978
AT1G09450	39.1993	0.633872	0.250543	2.52999	0.0114066	0.196075
AT3G20640	119.418	0.483248	0.191099	2.52878	0.0114459	0.19643
AT3G60900	34.9311	0.765202	0.302586	2.52888	0.0114428	0.19643
AT3G02360	1550.8	-0.209655	0.082938	-2.52785	0.0114764	0.196635
AT5G66560	411.761	0.312411	0.123579	2.52803	0.0114705	0.196635
AT1G52870	3460.3	-0.376962	0.149168	-2.52709	0.0115012	0.196657
AT2G34600	7.32761	-1.58088	0.625607	-2.52695	0.0115056	0.196657
AT5G57780	172.978	0.408897	0.161813	2.52697	0.0115052	0.196657
AT3G53000	212.82	-0.316667	0.125356	-2.52613	0.0115326	0.196867
AT5G22280	249.153	0.295949	0.117161	2.52601	0.0115366	0.196867
AT5G49170	69.0861	0.671037	0.265763	2.52495	0.0115714	0.197302
AT1G31835	183.694	0.386345	0.153086	2.52372	0.011612	0.197757
AT1G67760	4.80358	-1.88579	0.74727	-2.52358	0.0116168	0.197757
AT5G14970	2489.25	-0.186502	0.073953	-2.5219	0.0116722	0.19854
AT5G65130	1.71696	-3.52591	1.39864	-2.52095	0.0117038	0.198917
AT1G52315	24.3892	-0.748255	0.296888	-2.52033	0.0117244	0.199107
AT3G08040	3.08571	-2.99765	1.19006	-2.5189	0.0117723	0.1996
ATCG00570	5229.03	-0.243921	0.0968331	-2.51899	0.0117693	0.1996
AT1G27210	753.43	0.319889	0.127054	2.51774	0.011811	0.199775
AT2G01150	80.6391	0.463811	0.184187	2.51816	0.0117971	0.199775
AT5G01075	45.9109	0.691667	0.274707	2.51783	0.0118079	0.199775
AT3G53950	168.973	-0.364247	0.144778	-2.51591	0.0118727	0.200657
AT1G09740	174.729	-0.398804	0.15861	-2.51437	0.0119246	0.20071
AT1G10410	458.527	-0.31726	0.126193	-2.51409	0.0119341	0.20071
AT1G59990	381.284	0.476434	0.189566	2.51329	0.0119613	0.20071
AT1G75180	509.914	0.324153	0.128971	2.51337	0.0119584	0.20071
AT3G15353	7244.86	-0.386224	0.153655	-2.51357	0.0119516	0.20071
AT3G61100	66.8818	0.750229	0.298377	2.51436	0.0119248	0.20071
AT4G02330	275.117	-1.09066	0.433726	-2.51462	0.011916	0.20071
AT4G37650	207.113	0.318441	0.126699	2.51337	0.0119585	0.20071
AT5G43380	16.4582	-0.903023	0.359079	-2.51483	0.011909	0.20071
AT1G47710	402.398	-0.382002	0.152085	-2.51176	0.0120129	0.201257
AT1G01250	129.863	-0.623846	0.248346	-2.512	0.0120048	0.201257
AT4G30160	1430.88	0.193433	0.0770209	2.51144	0.012024	0.201282
AT1G09850	361.245	-0.258745	0.103074	-2.51029	0.0120634	0.201782
AT1G27150	448.703	-0.289154	0.115227	-2.50944	0.0120924	0.202108
AT4G16980	5282.48	0.653217	0.260527	2.5073	0.0121659	0.203175
AT4G20870	436.192	0.428033	0.170826	2.50566	0.0122223	0.203957
AT1G29420	13.8964	1.07888	0.430903	2.50377	0.0122878	0.204887
AT3G10610	388.051	0.618045	0.246886	2.50336	0.012302	0.204962
AT4G13220	404.778	0.348683	0.139313	2.50288	0.0123188	0.205081
AT3G15356	144.584	-0.712896	0.284898	-2.50228	0.0123397	0.205208
AT3G55840	44.5404	-1.10132	0.440157	-2.5021	0.0123459	0.205208
AT2G22910	208.678	-0.321728	0.128692	-2.49999	0.0124196	0.206232
AT3G10405	741.963	0.36571	0.146297	2.49978	0.012427	0.206232
AT2G03340	475.038	-0.364693	0.145948	-2.49879	0.0124619	0.206648
AT3G06140	44.6826	0.638477	0.255633	2.49763	0.0125027	0.207163
AT1G27130	725.856	-0.290704	0.116463	-2.49611	0.0125564	0.207889
AT1G37130	14113.5	-0.644339	0.258644	-2.49122	0.0127304	0.210441
AT3G13790	85.6652	-1.02026	0.40952	-2.49136	0.0127255	0.210441
AT1G08730	26.3938	-0.726964	0.29224	-2.48755	0.0128625	0.211739
AT1G72870	10.318	-1.30961	0.526454	-2.48761	0.0128605	0.211739
AT3G07390	911.853	0.393773	0.158309	2.48737	0.0128691	0.211739
AT3G29370	24.3	0.808079	0.324745	2.48835	0.0128337	0.211739
AT3G50870	11.066	1.15755	0.465289	2.48781	0.0128531	0.211739
AT3G52180	1883.65	-0.554373	0.22277	-2.48854	0.0128267	0.211739
AT2G21890	13.8253	1.1642	0.468215	2.48646	0.012902	0.211951
AT5G48460	718.693	0.277937	0.111769	2.48672	0.0128926	0.211951
AT3G14410	204.405	-0.295772	0.11906	-2.48423	0.0129832	0.213119
AT2G17972	201.945	0.403971	0.162638	2.48386	0.0129968	0.213175
AT4G35790	1914.62	-0.328123	0.132152	-2.48292	0.0130312	0.213575
AT3G58720	109.987	-0.53703	0.216398	-2.48168	0.0130766	0.213987
AT5G40890	1511.29	0.530098	0.2136	2.48173	0.0130746	0.213987
AT2G21340	1143.69	-0.210981	0.0850698	-2.48009	0.0131349	0.214773
AT4G16515	74.7929	0.68438	0.276134	2.47844	0.0131959	0.215604
AT2G25820	19.335	-0.820068	0.33092	-2.47815	0.0132067	0.215615
AT2G27840	208.029	0.656903	0.26523	2.47673	0.0132593	0.216205
AT3G06730	248.509	0.487862	0.196987	2.47662	0.0132634	0.216205
AT5G11840	421.458	-0.239571	0.0967446	-2.47633	0.0132743	0.216216
AT5G04140	22366	-0.267929	0.108213	-2.47594	0.0132884	0.21628
AT3G13525	4.58441	2.2381	0.904518	2.47436	0.0133476	0.216779
AT5G57590	55.4974	0.534553	0.216021	2.47454	0.0133408	0.216779
AT5G67210	43.293	-0.616058	0.248983	-2.4743	0.0133499	0.216779
AT2G41250	380.44	0.457977	0.185201	2.47287	0.0134032	0.216812
AT3G14780	16.9181	0.939203	0.379713	2.47345	0.0133815	0.216812
AT3G47350	1278.47	0.17372	0.0702437	2.47311	0.0133943	0.216812
AT4G26790	282.134	0.583081	0.235753	2.47327	0.0133882	0.216812
AT5G27620	140.74	0.507685	0.20525	2.4735	0.0133797	0.216812
AT2G17470	14.2011	-1.0722	0.43369	-2.47226	0.0134262	0.216956
AT5G54780	122.224	-0.463006	0.187294	-2.47209	0.0134327	0.216956
AT3G08030	1317.29	0.567718	0.229786	2.47064	0.0134873	0.217009
AT3G24495	69.9747	0.461403	0.186745	2.47077	0.0134822	0.217009
AT3G54720	323.134	0.673245	0.27245	2.47107	0.0134708	0.217009
AT5G10570	58.2653	0.716558	0.28999	2.47098	0.0134744	0.217009
AT5G27380	1319.13	-0.340958	0.137951	-2.47159	0.0134515	0.217009
AT3G49210	46.6623	-0.673011	0.272514	-2.46964	0.0135251	0.217451
AT4G36290	266.914	-0.268023	0.108541	-2.46931	0.0135372	0.21748
AT2G13800	140.018	-0.391082	0.158466	-2.46793	0.0135898	0.21768
AT2G48130	5.05627	-1.79089	0.725839	-2.46734	0.013612	0.21768
AT3G06868	189.9	0.484782	0.196464	2.46753	0.0136047	0.21768
AT3G54180	57.9947	0.601475	0.243809	2.46699	0.0136252	0.21768
AT5G09240	68.2748	0.457995	0.185652	2.46695	0.0136269	0.21768
AT5G11510	116.546	0.495361	0.200687	2.46833	0.0135745	0.21768
AT5G18060	92.1581	0.578053	0.234331	2.46682	0.013632	0.21768
AT5G19970	53.1933	0.588926	0.238639	2.46785	0.0135928	0.21768
AT3G08720	95.447	-0.607615	0.246478	-2.46519	0.013694	0.218503
AT1G62030	225.65	0.416204	0.168873	2.4646	0.0137165	0.218698
AT3G53750	544.712	0.352175	0.142921	2.46413	0.0137347	0.218823
AT5G67260	449.806	0.527997	0.214358	2.46315	0.013772	0.219253
AT2G38210	6.27657	1.55424	0.631165	2.4625	0.0137974	0.219383
AT3G50770	32.0073	1.13594	0.461315	2.4624	0.013801	0.219383
AT2G44080	88.6876	-0.740944	0.30096	-2.46193	0.0138191	0.219465
AT4G03610	35.1002	0.85129	0.345885	2.46119	0.0138477	0.219465
AT4G04800	275.854	-0.264456	0.107439	-2.46144	0.0138382	0.219465
AT4G18950	594.718	-0.355971	0.144619	-2.46143	0.0138382	0.219465
AT1G05310	71.6261	0.582014	0.236574	2.46018	0.0138867	0.219772
AT1G50010	3888.55	0.454796	0.184865	2.46015	0.0138879	0.219772
AT3G45680	34.4394	-0.805161	0.327341	-2.4597	0.0139054	0.219885
AT4G37770	44.521	-0.922866	0.375238	-2.45942	0.0139163	0.219892
AT1G09797	339.893	0.51589	0.209793	2.45904	0.0139308	0.219957
AT4G36808	15.533	0.910005	0.370119	2.45868	0.0139449	0.220014
AT3G59220	14.9581	-1.00113	0.407546	-2.45649	0.0140301	0.221195
AT1G15200	138.139	0.356437	0.14524	2.45412	0.0141231	0.222463
AT1G30760	7.67449	-1.70766	0.695969	-2.45364	0.0141419	0.222463
AT2G25050	315.144	0.290001	0.118219	2.4531	0.0141632	0.222463
AT2G37480	942.068	-0.421836	0.171959	-2.45312	0.0141621	0.222463
AT2G44850	94.8421	-0.517579	0.210963	-2.45341	0.0141508	0.222463
AT4G34180	647.506	-0.435181	0.177469	-2.45216	0.0142002	0.222877
AT1G25150	119.987	0.74117	0.302319	2.45162	0.0142216	0.223048
AT2G34790	60.3804	0.466143	0.190242	2.45027	0.0142748	0.223102
AT3G46630	558.447	0.356538	0.145514	2.4502	0.0142778	0.223102
AT4G19460	10.5703	1.21552	0.496057	2.45036	0.0142715	0.223102
AT4G21910	765.435	-0.389674	0.158979	-2.45111	0.0142419	0.223102
AT5G39550	85.1771	0.49974	0.203935	2.45049	0.0142663	0.223102
AT4G06115	124.448	0.413143	0.168701	2.44897	0.0143263	0.223694
AT1G07240	198.905	-0.452847	0.184944	-2.44856	0.0143427	0.223784
AT1G50360	325.028	-0.339632	0.138734	-2.44807	0.0143622	0.223923
AT3G13800	237.646	0.357519	0.146079	2.44743	0.0143878	0.224157
AT4G26950	16.8775	-1.16041	0.474349	-2.44631	0.0144325	0.224687
AT1G46480	47.7149	-0.685482	0.280271	-2.44578	0.0144537	0.224852
AT5G10550	987.999	0.455042	0.186078	2.44544	0.0144675	0.224901
AT1G41880	583.412	0.499513	0.204458	2.44311	0.0145615	0.225533
AT1G74950	451.13	-0.433121	0.177274	-2.44323	0.0145565	0.225533
AT2G32520	683.7	-0.273913	0.112084	-2.44383	0.0145323	0.225533
AT2G38010	557.221	-0.313275	0.128207	-2.4435	0.0145454	0.225533
AT5G53370	2227.36	-0.377571	0.154536	-2.44325	0.0145555	0.225533
AT2G39710	586.795	-0.346917	0.142015	-2.44281	0.0145733	0.22555
AT1G43890	647.91	-0.198746	0.0813817	-2.44215	0.0146	0.225797
AT2G20590	29.3723	0.79046	0.323714	2.44184	0.0146124	0.225824
AT5G15280	206.784	-0.284573	0.116616	-2.44024	0.0146774	0.226662
AT2G20610	3287.61	-0.427697	0.175359	-2.43898	0.0147288	0.22729
AT1G79890	23.4851	0.762802	0.312931	2.43761	0.0147849	0.22799
AT3G56000	38.8466	0.885545	0.36343	2.43663	0.0148249	0.22844
AT1G52190	2903.87	-0.246281	0.101124	-2.43544	0.0148737	0.228538
AT1G75290	12.237	-1.31876	0.541539	-2.4352	0.0148835	0.228538
AT5G08620	250.247	0.474725	0.194921	2.43547	0.0148725	0.228538
AT5G12250	3442.85	0.215691	0.0885739	2.43516	0.0148854	0.228538
ATCG00630	20993	-0.17471	0.0717379	-2.4354	0.0148754	0.228538
AT2G27150	591.848	-0.293195	0.120461	-2.43394	0.0149356	0.229142
AT2G02450	200.651	-0.777055	0.319355	-2.4332	0.0149661	0.229278
AT3G52590	2774.66	0.378353	0.155496	2.4332	0.0149662	0.229278
AT5G64010	69.0621	-0.503465	0.206987	-2.43235	0.0150013	0.22965
AT3G54600	2487.89	-0.294862	0.121267	-2.43151	0.0150359	0.230014
AT4G11911	8.0315	-1.57632	0.648461	-2.43086	0.015063	0.230094
AT5G25220	706.613	-0.317567	0.130626	-2.43112	0.0150523	0.230094
AT1G75280	1736.56	0.258086	0.106183	2.43057	0.015075	0.230112
AT3G17640	24.5805	0.817944	0.336597	2.43004	0.0150972	0.230284
AT1G29395	1817.73	-0.618131	0.254747	-2.42645	0.0152472	0.232404
AT4G23680	5.58905	-1.63186	0.672829	-2.42537	0.0152927	0.23293
AT3G07050	172.945	0.441644	0.182115	2.42508	0.015305	0.23295
AT4G39180	218.857	-0.343985	0.141871	-2.42463	0.0153241	0.233072
AT4G00400	928.593	0.368917	0.152194	2.42399	0.015351	0.233313
AT2G22240	3523.8	-0.670432	0.276646	-2.42343	0.0153748	0.233496
AT2G40520	274.333	0.486054	0.200585	2.42318	0.0153851	0.233496
AT2G07050	2097.93	0.162751	0.06718	2.42261	0.0154092	0.233575
AT4G10450	413.482	0.549502	0.226829	2.42254	0.0154124	0.233575
AT1G52890	26.0464	-0.956087	0.3948	-2.4217	0.0154481	0.233897
AT5G60800	36.056	0.866686	0.35791	2.42152	0.0154559	0.233897
AT2G45510	147.452	-0.766138	0.316429	-2.4212	0.0154694	0.233935
AT5G64550	463.235	-0.699651	0.289188	-2.41936	0.0155478	0.234952
AT1G34430	450.001	0.314829	0.130168	2.41863	0.0155789	0.235254
AT3G54630	41.1852	0.714102	0.295283	2.41836	0.0155905	0.235261
AT1G29250	334.463	0.564483	0.23376	2.4148	0.015744	0.2369
AT2G26250	5777.26	0.307531	0.127329	2.41525	0.0157246	0.2369
AT3G18970	32.6495	0.639916	0.264942	2.41531	0.0157217	0.2369
AT1G09533	53.4481	0.511062	0.21162	2.415	0.0157351	0.2369
AT3G59190	6.37242	1.45697	0.6035	2.4142	0.0157699	0.237121
AT4G17250	362.004	-0.469405	0.194493	-2.41349	0.0158006	0.237414
AT1G52270	13.6004	-1.18554	0.491394	-2.41259	0.0158395	0.237702
AT1G64260	19.2856	0.863458	0.357988	2.41197	0.0158664	0.237702
AT2G46950	6.70193	-1.40873	0.584087	-2.41184	0.0158722	0.237702
AT3G59140	487.981	-0.34047	0.141166	-2.41185	0.0158719	0.237702
AT4G18910	208.458	-0.399139	0.165506	-2.41163	0.0158813	0.237702
AT5G52940	18.2816	0.857206	0.355467	2.41149	0.0158873	0.237702
AT2G22990	3507.21	0.444982	0.184558	2.41107	0.0159056	0.237744
AT3G18170	130.884	-0.530426	0.220017	-2.41085	0.0159155	0.237744
AT5G62670	1454.8	0.312076	0.129457	2.41066	0.0159239	0.237744
AT5G42240	567.283	0.269543	0.111867	2.40949	0.0159748	0.238336
AT1G74460	13.1232	-1.37417	0.570594	-2.40831	0.0160267	0.238826
AT5G52470	1256.5	0.438544	0.182102	2.40822	0.0160303	0.238826
AT5G64120	51.7547	-0.74192	0.308188	-2.40737	0.0160681	0.239221
AT1G29330	106.909	-0.407424	0.169388	-2.40527	0.0161605	0.240427
AT2G10940	6631.83	0.627448	0.261004	2.40397	0.016218	0.240943
AT4G19380	68.0727	-0.48783	0.202914	-2.40412	0.0162115	0.240943
AT1G70810	205.278	-0.634879	0.264155	-2.40343	0.0162419	0.240959
AT5G12170	318.493	-0.547543	0.227796	-2.40365	0.0162321	0.240959
AT2G26700	20.2982	0.796433	0.331415	2.40313	0.0162554	0.240991
AT2G31790	1899.16	-0.442978	0.184399	-2.40228	0.0162934	0.241384
AT1G48460	149.457	0.56986	0.237436	2.40006	0.0163925	0.242629
AT5G12240	199.436	0.302347	0.125984	2.39988	0.0164004	0.242629
AT2G26010	1.49282	-4.14384	1.72739	-2.3989	0.0164443	0.242769
AT2G43620	9.65959	-1.35656	0.56549	-2.39891	0.0164439	0.242769
ATMG01280	397.805	0.332475	0.138595	2.3989	0.0164443	0.242769
AT1G48600	4910.73	-0.25365	0.105781	-2.39787	0.0164905	0.243234
AT2G47900	612.385	0.20695	0.0863123	2.39769	0.0164988	0.243234
AT1G17560	39.361	0.59773	0.249386	2.39681	0.0165384	0.243647
AT1G44100	621.294	-0.522187	0.217917	-2.39627	0.0165629	0.243839
AT2G01830	201.161	0.699728	0.292223	2.3945	0.016643	0.244676
AT5G09400	654.323	-0.260755	0.108887	-2.39473	0.0166326	0.244676
AT2G20260	5766.47	0.316826	0.132368	2.39351	0.0166879	0.244995
AT2G32880	346.186	0.544322	0.227404	2.39364	0.0166822	0.244995
AT1G78450	173.094	-0.714058	0.298549	-2.39176	0.0167679	0.245842
AT5G27950	1066.02	-0.377217	0.157717	-2.39174	0.0167688	0.245842
AT2G30100	217.234	-0.429797	0.179751	-2.39107	0.0167993	0.246117
AT5G49100	253.691	0.444761	0.186052	2.39052	0.0168247	0.24632
AT1G23200	36.3899	-0.856108	0.358446	-2.38838	0.0169226	0.246897
AT3G22160	55.6788	-0.67213	0.281359	-2.38887	0.0169001	0.246897
AT3G54640	687.85	-0.299077	0.125209	-2.38862	0.016912	0.246897
AT4G30520	273.195	0.289324	0.121105	2.38903	0.016893	0.246897
AT5G19870	5.95192	1.97866	0.828401	2.38854	0.0169157	0.246897
AT5G15750	195.678	0.395341	0.1657	2.38588	0.0170381	0.248411
AT5G01930	70.2836	0.564506	0.236655	2.38535	0.017063	0.248602
AT1G17200	465.512	0.241253	0.10115	2.38509	0.0170748	0.248602
AT5G07810	79.4839	0.500108	0.20982	2.38351	0.0171483	0.249501
AT2G32010	731.359	0.249782	0.104843	2.38245	0.017198	0.24988
AT2G32560	938.615	0.359552	0.150909	2.38257	0.0171923	0.24988
AT5G25390	32.2154	-1.00846	0.423389	-2.38187	0.017225	0.249928
AT1G04820	5012.84	0.389268	0.16342	2.382	0.0172187	0.249928
AT1G30220	12.8034	-1.01693	0.427127	-2.38087	0.0172719	0.250093
AT2G24945	42.877	0.590138	0.247848	2.38105	0.0172634	0.250093
AT5G67470	624.083	-0.340826	0.143127	-2.38129	0.0172523	0.250093
AT1G71140	160.392	0.44441	0.186682	2.38057	0.0172858	0.250124
AT1G32350	4.96615	1.87321	0.787191	2.37961	0.017331	0.250606
AT3G19500	15.8012	-0.996985	0.419034	-2.37925	0.017348	0.250679
AT3G03450	329.714	0.897082	0.377165	2.37848	0.0173839	0.251027
AT1G26960	138.876	-0.571856	0.24054	-2.37739	0.0174358	0.251218
AT1G68980	104.945	-0.394467	0.165918	-2.37749	0.0174312	0.251218
AT3G56070	235.042	0.579245	0.243644	2.37743	0.0174339	0.251218
AT5G35200	839.849	-0.397691	0.167294	-2.3772	0.0174447	0.251218
AT2G16720	87.6872	-0.624162	0.262833	-2.37475	0.017561	0.252721
AT3G62530	2014.52	0.494527	0.208294	2.37418	0.0175882	0.252939
AT2G26410	1.53509	-3.37343	1.42176	-2.37272	0.0176577	0.253767
AT1G72220	23.7688	-0.832221	0.350978	-2.37115	0.0177329	0.254658
AT2G34510	844.642	0.539392	0.227551	2.37042	0.017768	0.254658
AT4G28830	112.458	0.393072	0.1658	2.37076	0.0177515	0.254658
AT5G43940	4042.58	-0.169973	0.0717005	-2.3706	0.0177591	0.254658
AT5G19470	287.883	-2.0821	0.878754	-2.36937	0.0178183	0.255206
AT1G27940	49.7963	-0.495419	0.20912	-2.36907	0.017833	0.255243
AT1G29418	112.989	0.538612	0.227386	2.36872	0.01785	0.255314
AT2G46740	10.5436	-1.4911	0.629646	-2.36815	0.0178771	0.255356
AT3G18740	1166.49	0.427347	0.180448	2.36825	0.0178723	0.255356
AT4G13720	178.166	0.398993	0.168533	2.36745	0.0179112	0.25567
AT3G02870	1462.08	0.402315	0.16996	2.36711	0.0179274	0.255723
AT3G14050	706.328	-0.587067	0.248035	-2.36687	0.0179391	0.255723
AT1G76540	140.572	0.391309	0.165362	2.36638	0.0179632	0.255865
AT3G09970	321.755	-0.348058	0.147098	-2.36617	0.0179733	0.255865
AT5G37690	11.9957	-1.11488	0.471394	-2.36506	0.0180271	0.256285
AT5G66790	251.101	-0.851252	0.359898	-2.36526	0.0180176	0.256285
AT1G09333	457.66	0.344143	0.145591	2.36376	0.0180904	0.256644
AT3G02040	64.798	0.657225	0.278067	2.36355	0.0181009	0.256644
AT4G28550	106.939	-0.408772	0.172929	-2.36381	0.018088	0.256644
AT5G46550	356.084	0.257177	0.108799	2.36377	0.0180898	0.256644
AT5G45890	31.4473	-3.99671	1.69139	-2.36298	0.0181289	0.256868
AT2G36895	657.659	-0.345582	0.146293	-2.36226	0.0181637	0.257189
AT5G23360	51.1737	0.695417	0.294447	2.36178	0.0181877	0.257356
AT3G01320	949.891	-0.19807	0.0838792	-2.36137	0.0182073	0.257462
AT2G35930	70.1921	-0.719111	0.304585	-2.36096	0.0182278	0.257579
AT2G34470	497.222	-0.434036	0.183908	-2.36008	0.018271	0.258016
AT3G62580	856.784	-0.255846	0.108424	-2.35968	0.018291	0.258126
AT5G08020	114.449	0.469025	0.198819	2.35905	0.0183217	0.258387
AT5G07920	453.603	-0.314027	0.133249	-2.3567	0.0184382	0.259858
AT5G45080	8.96592	1.35855	0.576659	2.35591	0.0184775	0.260236
AT1G56045	445.682	0.413778	0.175741	2.35447	0.0185492	0.260379
AT2G29570	221.082	0.518745	0.220316	2.35455	0.0185451	0.260379
AT4G26230	554.724	0.465544	0.197681	2.35503	0.0185212	0.260379
AT5G20730	982.127	-0.297876	0.126465	-2.35541	0.0185023	0.260379
AT5G67480	343.438	-0.791551	0.336128	-2.35491	0.0185273	0.260379
AT1G11990	13.9435	-1.08918	0.462704	-2.35395	0.0185753	0.2604
AT2G47630	376.976	0.297565	0.126405	2.35406	0.0185698	0.2604
AT2G47650	738.611	-0.229111	0.0973468	-2.35355	0.0185951	0.260423
AT4G30330	135.066	0.366416	0.155728	2.35293	0.0186263	0.260423
AT5G12200	641.705	-0.405661	0.172381	-2.35328	0.0186087	0.260423
AT1G02690	106.103	0.456005	0.193802	2.35295	0.0186253	0.260423
AT3G15095	497.409	0.266046	0.113102	2.35227	0.0186594	0.260544
AT3G29637	2.10881	-3.02477	1.2859	-2.35226	0.0186596	0.260544
AT2G24860	562.497	-0.25479	0.108346	-2.35164	0.018691	0.260638
AT4G33130	35.0466	0.712321	0.302887	2.35177	0.0186842	0.260638
AT1G31710	367.03	-0.427636	0.181948	-2.35033	0.0187568	0.261039
AT1G32100	185.982	0.45854	0.195095	2.35035	0.0187558	0.261039
AT2G21270	880.843	-0.191745	0.0815692	-2.3507	0.018738	0.261039
AT3G49330	27.2863	0.722122	0.307353	2.34949	0.0187994	0.261459
AT3G51080	210.14	0.323691	0.137942	2.34658	0.0189468	0.263156
AT3G58640	1208.76	-0.378085	0.161127	-2.34651	0.0189504	0.263156
AT5G55480	589.462	0.342437	0.145945	2.34634	0.0189588	0.263156
AT2G15620	6629.68	-0.464114	0.19788	-2.34544	0.0190048	0.263283
AT5G12235	3.05793	2.24671	0.957911	2.34543	0.0190054	0.263283
AT5G65170	26.0661	-0.71119	0.303185	-2.34573	0.01899	0.263283
AT2G30410	324.745	0.251686	0.107366	2.3442	0.0190681	0.263806
AT4G22590	248.474	-0.466968	0.199184	-2.34441	0.0190571	0.263806
AT1G74010	8.91789	-1.5328	0.654249	-2.34285	0.0191372	0.264044
AT2G25210	322.478	0.592108	0.25268	2.34331	0.0191133	0.264044
AT3G13225	435.16	-0.295818	0.126275	-2.34264	0.0191478	0.264044
AT3G25220	575.039	-0.227973	0.097312	-2.3427	0.0191448	0.264044
AT4G01990	89.5673	0.469425	0.200322	2.34336	0.019111	0.264044
AT1G25220	422.893	-0.359134	0.153349	-2.34193	0.019184	0.264199
AT3G28860	2717.59	0.30738	0.131248	2.34198	0.019182	0.264199
AT1G65510	4.60654	1.97753	0.844949	2.34042	0.0192623	0.264959
AT1G04360	28.4785	0.834034	0.356367	2.34038	0.0192643	0.264959
AT1G44760	167.422	-0.336801	0.143953	-2.33967	0.019301	0.265082
AT2G39930	1442.76	-0.25073	0.107174	-2.33947	0.0193109	0.265082
AT3G27360	169.841	0.468322	0.200159	2.33975	0.0192967	0.265082
AT1G14205	29.1955	0.832951	0.356222	2.3383	0.0193719	0.265575
AT2G38110	99.9366	-0.452103	0.193333	-2.33846	0.0193632	0.265575
AT3G16920	162.106	0.50087	0.214251	2.33777	0.0193993	0.265778
AT1G31660	394.523	0.495182	0.211845	2.33747	0.0194146	0.265815
AT1G70850	4.58443	1.7546	0.751151	2.33589	0.0194973	0.266774
AT1G27980	145.724	-0.602656	0.258128	-2.33472	0.0195581	0.267433
AT1G02770	7.73473	-1.26006	0.540757	-2.33018	0.0197966	0.267643
AT1G10970	204.863	-0.505024	0.216701	-2.33051	0.0197793	0.267643
AT1G62570	220.024	-0.464162	0.19895	-2.33305	0.0196453	0.267643
AT1G69870	602.831	-0.519286	0.222699	-2.33178	0.019712	0.267643
AT1G72520	258.663	-0.529283	0.226888	-2.3328	0.0196588	0.267643
AT2G41880	181.42	-0.350961	0.150611	-2.33024	0.0197935	0.267643
AT3G15210	533.028	-0.522401	0.224017	-2.33197	0.0197023	0.267643
AT3G27210	110.933	-0.905326	0.388539	-2.33008	0.0198021	0.267643
AT4G08035	131.902	0.390172	0.167277	2.3325	0.0196746	0.267643
AT4G23430	414.693	-0.290032	0.124447	-2.33056	0.0197765	0.267643
AT4G40070	49.8562	-0.495907	0.212702	-2.33146	0.0197291	0.267643
AT5G11270	274.254	0.35616	0.152803	2.33085	0.0197616	0.267643
AT5G27450	172.578	0.376353	0.161345	2.3326	0.0196691	0.267643
AT5G46220	55.1077	0.891179	0.382063	2.33254	0.0196721	0.267643
AT5G47500	168.719	0.402219	0.172614	2.33017	0.0197973	0.267643
AT5G48490	695.217	0.653216	0.280046	2.33253	0.019673	0.267643
AT5G53592	10.6944	-1.08263	0.464678	-2.32985	0.0198141	0.267643
AT5G56150	526.433	-0.203667	0.0872589	-2.33405	0.019593	0.267643
AT5G56740	252.34	0.371603	0.159388	2.33144	0.0197303	0.267643
AT3G10570	126.359	-0.392706	0.168578	-2.32952	0.0198317	0.267709
AT1G10750	32.0954	0.741701	0.31847	2.32895	0.0198615	0.267834
AT5G49980	1003.54	-0.258479	0.11099	-2.32886	0.0198663	0.267834
AT4G14960	6059.63	0.35872	0.154081	2.32812	0.0199055	0.268191
AT4G03100	45.2296	0.572228	0.245837	2.32767	0.0199296	0.268344
AT2G12190	52.9573	-0.585588	0.25163	-2.32718	0.0199556	0.268524
AT4G38810	888.768	-0.302627	0.130087	-2.32635	0.02	0.268949
AT3G44590	171.765	0.533531	0.229474	2.32502	0.0200709	0.26956
AT4G24480	144.031	-0.565768	0.243317	-2.32523	0.0200596	0.26956
AT1G18330	600.263	0.532146	0.228908	2.32471	0.0200872	0.269607
AT5G49930	490.111	-0.235176	0.101175	-2.32446	0.0201008	0.269619
AT3G16100	213.857	0.329419	0.141743	2.32407	0.0201219	0.269731
AT1G33800	45.4984	0.591484	0.254652	2.32272	0.0201945	0.270344
AT1G78460	379.673	-0.811854	0.34956	-2.3225	0.020206	0.270344
AT2G19760	1222.18	0.336882	0.145023	2.32295	0.020182	0.270344
AT1G09940	210.515	-0.321476	0.138454	-2.3219	0.0202385	0.270436
AT3G26050	30.0343	0.678254	0.292099	2.322	0.0202328	0.270436
AT1G74090	1767.88	-0.344834	0.148534	-2.32158	0.0202555	0.270492
AT1G64810	403.466	-0.319516	0.13765	-2.32123	0.0202746	0.270576
AT3G22740	325.502	-0.418519	0.180337	-2.32077	0.0202995	0.270594
AT3G47810	741.389	-0.226616	0.0976486	-2.32073	0.0203016	0.270594
AT5G47700	531.301	0.605608	0.261014	2.32021	0.0203293	0.270793
AT4G15260	93.8724	-0.718196	0.309598	-2.31977	0.0203532	0.27094
AT1G05560	268.364	0.34433	0.148498	2.31876	0.0204083	0.27115
AT3G09260	640.387	-0.466421	0.201139	-2.3189	0.0204006	0.27115
AT4G00780	2702.37	-0.295967	0.127653	-2.31853	0.0204204	0.27115
AT4G01600	47.7774	-0.529865	0.228482	-2.31907	0.0203914	0.27115
AT4G23770	82.8123	0.462759	0.199746	2.31673	0.0205184	0.272281
AT3G16400	1282.37	-0.278902	0.120409	-2.31629	0.0205424	0.272429
AT4G15000	1747.71	0.469274	0.202656	2.31562	0.0205793	0.272746
AT1G14300	129.222	0.372131	0.16075	2.31497	0.0206146	0.273043
AT1G14920	656.679	0.222378	0.0960837	2.31442	0.0206446	0.273128
AT2G46600	870.844	0.299347	0.129353	2.31418	0.0206578	0.273128
AT4G28440	172.627	0.294377	0.127208	2.31414	0.0206598	0.273128
AT1G20550	100.407	-0.379378	0.164078	-2.31217	0.0207681	0.273447
AT1G23110	8.08248	2.0561	0.888756	2.31345	0.0206978	0.273447
AT2G46310	52.8843	0.804745	0.347988	2.31256	0.0207468	0.273447
AT3G18250	3.01134	-2.45821	1.06313	-2.31225	0.020764	0.273447
AT4G25710	67.2932	0.504182	0.218065	2.31207	0.0207738	0.273447
AT5G10930	506.659	0.454877	0.196741	2.31206	0.0207745	0.273447
AT5G17980	98.4522	0.374454	0.16193	2.31244	0.0207533	0.273447
AT1G08283	10.3716	1.09839	0.475174	2.31156	0.0208021	0.27364
AT1G12160	21.734	-0.775857	0.335717	-2.31104	0.0208304	0.273782
AT1G55200	63.7375	0.503936	0.21807	2.31089	0.0208388	0.273782
AT3G56408	159.813	-0.38228	0.165454	-2.31049	0.0208608	0.2739
AT1G29050	405.7	-0.415053	0.179658	-2.31024	0.0208751	0.273918
AT2G08650	2.46595	-3.30236	1.42963	-2.30993	0.0208919	0.273968
AT5G67600	269.364	0.31636	0.136983	2.30948	0.0209169	0.274125
AT2G27775	66.4282	0.508133	0.220122	2.30842	0.0209759	0.274728
AT2G39110	12.3217	-1.01445	0.43963	-2.30751	0.0210264	0.27522
AT4G24860	15.9093	-0.837063	0.36286	-2.30685	0.0210631	0.275439
AT4G32830	62.9073	0.51761	0.224394	2.3067	0.0210714	0.275439
AT5G06760	17.6695	-0.967648	0.419529	-2.30651	0.0210823	0.275439
AT3G23840	129.517	-0.37206	0.161327	-2.30625	0.0210969	0.275459
AT5G38650	275.557	-0.275555	0.11951	-2.30571	0.0211269	0.27568
AT3G20520	5.03331	2.17351	0.942882	2.30518	0.0211567	0.275898
AT3G46010	970.944	0.201671	0.0874967	2.3049	0.0211725	0.275934
AT5G01542	53.3959	-0.531207	0.230548	-2.3041	0.0212168	0.276002
AT5G19740	120.717	-0.34339	0.149006	-2.30454	0.0211925	0.276002
AT5G46530	34.4655	0.574915	0.249502	2.30425	0.0212086	0.276002
AT1G34355	67.0573	0.535126	0.232309	2.30351	0.0212504	0.276098
AT3G12280	874.519	0.203684	0.0884173	2.30366	0.0212416	0.276098
AT1G77130	681.455	-0.298813	0.129756	-2.30287	0.0212859	0.27639
AT1G16170	175.052	0.519267	0.22566	2.3011	0.0213858	0.277176
AT4G27910	222.363	0.314615	0.1367	2.3015	0.0213636	0.277176
AT5G05160	141.244	0.553897	0.24069	2.30129	0.0213752	0.277176
AT1G14580	775.927	0.210119	0.0913559	2.30001	0.0214479	0.277348
AT2G19130	308.457	-0.546181	0.237414	-2.30055	0.0214173	0.277348
AT3G16800	313.56	0.271742	0.118187	2.29925	0.021491	0.277348
AT3G54900	2099.26	0.236236	0.102738	2.2994	0.0214823	0.277348
AT4G31985	607.964	0.43037	0.187176	2.29928	0.0214892	0.277348
AT5G13810	1047.07	-0.181846	0.0790757	-2.29964	0.0214684	0.277348
AT5G40140	113.125	0.351231	0.15274	2.29954	0.0214742	0.277348
AT1G64740	638.305	0.225748	0.0982433	2.29785	0.0215702	0.278201
AT3G22320	626.282	0.307676	0.133954	2.29689	0.0216253	0.278699
AT4G25050	4476.77	0.559689	0.243731	2.29634	0.0216566	0.278699
AT4G27830	720.24	-0.367104	0.159843	-2.29665	0.0216389	0.278699
AT5G50160	539.926	-0.577042	0.251298	-2.29625	0.0216617	0.278699
AT3G13230	239.226	0.52289	0.227889	2.2945	0.0217619	0.279649
AT3G62460	39.289	0.612619	0.266982	2.29461	0.0217556	0.279649
AT5G27550	145.657	0.37048	0.161533	2.29352	0.0218179	0.280197
AT1G54990	602.371	-0.253858	0.110747	-2.29224	0.0218919	0.280485
AT2G25910	500.712	-0.273434	0.119288	-2.29221	0.0218934	0.280485
AT2G40320	68.4161	0.634397	0.276761	2.29222	0.0218932	0.280485
AT4G14330	74.3737	0.450831	0.196645	2.29261	0.0218704	0.280485
AT1G15410	472.37	-0.376291	0.164333	-2.28981	0.0220322	0.281482
AT1G15760	17.7064	1.1611	0.50704	2.28995	0.0220243	0.281482
AT2G22795	126.048	0.379156	0.165591	2.28972	0.0220379	0.281482
AT4G01995	275.782	0.322602	0.140875	2.28999	0.0220217	0.281482
AT1G06457	195.189	0.327802	0.143146	2.28998	0.0220225	0.281482
AT3G18010	16.7436	-0.8255	0.360631	-2.28904	0.0220768	0.28181
AT3G01720	546.82	-0.316558	0.138351	-2.28807	0.0221334	0.28202
AT4G29740	136.814	0.362856	0.158572	2.28827	0.022122	0.28202
AT5G17420	172.373	0.487559	0.213051	2.28847	0.0221104	0.28202
ATCG00065	161.143	-0.394539	0.172459	-2.28772	0.0221539	0.282111
AT4G16807	17.9135	0.909625	0.397699	2.28722	0.0221831	0.282313
AT3G01910	1589.82	-0.162245	0.070944	-2.28694	0.0221991	0.282347
AT1G22270	230.349	0.418538	0.183034	2.28667	0.0222154	0.282384
AT3G26815	1.73873	3.32559	1.45459	2.28627	0.0222382	0.282504
AT5G49800	54.0296	0.48653	0.21288	2.28547	0.0222853	0.282762
AT5G61190	296.13	-0.632546	0.276754	-2.28559	0.0222784	0.282762
AT2G23610	840.437	-0.298835	0.130798	-2.2847	0.0223304	0.282995
AT3G46130	192.453	-0.562742	0.246296	-2.28482	0.0223236	0.282995
AT1G31580	16438.2	-0.589694	0.258278	-2.28317	0.0224201	0.28388
AT1G34770	54.1939	0.503749	0.220647	2.28306	0.0224271	0.28388
AT5G56670	893.908	0.435594	0.190827	2.28266	0.0224504	0.284004
AT4G13360	489.959	-0.26478	0.116013	-2.28233	0.0224702	0.284084
AT1G13160	203.095	0.351026	0.153843	2.28171	0.0225067	0.284206
AT3G20390	1968.79	-0.149721	0.0656144	-2.28183	0.0224993	0.284206
AT1G63980	822.766	0.209446	0.0918316	2.28076	0.0225628	0.284745
AT1G16440	3.16275	2.31041	1.01344	2.27975	0.0226223	0.284818
AT1G30330	608.007	0.223697	0.0981105	2.28005	0.0226047	0.284818
AT1G56330	1864.46	0.182643	0.0801551	2.27861	0.02269	0.284818
AT4G02420	1009.89	-0.603063	0.264636	-2.27884	0.0226767	0.284818
AT4G23800	212.093	0.467629	0.205187	2.27904	0.0226645	0.284818
AT4G30060	366.658	-0.249886	0.109662	-2.27869	0.0226852	0.284818
AT4G35950	391.186	0.309293	0.13567	2.27974	0.0226232	0.284818
AT5G64440	694.69	-0.213307	0.0935852	-2.27929	0.0226501	0.284818
AT1G02970	37.9806	0.735549	0.322797	2.27867	0.0226865	0.284818
AT3G22120	471.561	0.40954	0.17975	2.27838	0.0227038	0.284822
AT1G12244	119.379	0.428806	0.18827	2.27761	0.0227496	0.285227
AT1G03040	504.36	-0.232656	0.102194	-2.27662	0.022809	0.285249
AT1G18620	2092.2	0.410275	0.180276	2.27582	0.0228567	0.285249
AT2G04850	208.985	0.286862	0.125986	2.27693	0.0227906	0.285249
AT2G18480	18.9023	0.8519	0.374293	2.27603	0.0228444	0.285249
AT3G25870	56.0976	-0.669103	0.293928	-2.27642	0.0228211	0.285249
AT3G62930	31.254	1.03369	0.454215	2.27578	0.0228594	0.285249
AT4G13170	256.628	0.396084	0.174	2.27634	0.0228256	0.285249
AT4G25960	2039.37	0.181261	0.0796069	2.27695	0.0227892	0.285249
AT1G45160	1022.6	-0.224615	0.0987232	-2.27521	0.0228936	0.285464
AT1G53520	273.625	0.440034	0.193418	2.27504	0.0229036	0.285464
AT5G15200	3762.72	0.464698	0.204528	2.27204	0.0230838	0.287387
AT5G49510	477.211	0.203853	0.089723	2.27202	0.0230851	0.287387
AT3G26360	157.889	0.382014	0.168164	2.27168	0.0231056	0.287473
AT1G14600	87.2896	-0.525174	0.231261	-2.27092	0.0231519	0.287637
AT1G66190	36.2578	0.675234	0.297356	2.27079	0.0231597	0.287637
AT5G01240	470.921	0.310765	0.136844	2.27095	0.0231503	0.287637
AT2G45190	388.111	0.380213	0.167498	2.26996	0.0232103	0.287828
AT3G29060	4.56923	1.75358	0.772625	2.26964	0.0232296	0.287828
AT4G20040	20.0927	-1.01439	0.446916	-2.26976	0.0232224	0.287828
AT4G38340	158.933	-1.52119	0.670141	-2.26995	0.0232103	0.287828
AT3G62740	53.3003	-0.583287	0.257052	-2.26914	0.0232598	0.288035
AT5G62410	227.426	0.329015	0.145039	2.26845	0.0233017	0.288384
AT1G61780	322.036	0.265357	0.117074	2.26658	0.0234161	0.288606
AT1G72610	20597.7	0.541278	0.238693	2.26767	0.0233492	0.288606
AT2G21620	1357.66	-0.38102	0.168137	-2.26613	0.0234438	0.288606
AT2G26980	568.835	0.43	0.189697	2.26677	0.0234044	0.288606
AT2G38180	125.593	0.459808	0.202841	2.26684	0.0234002	0.288606
AT4G25630	96.04	0.822441	0.362915	2.2662	0.0234389	0.288606
AT4G32940	6332	-0.782971	0.345332	-2.2673	0.0233719	0.288606
AT5G51350	165.588	-0.363359	0.160336	-2.26624	0.0234368	0.288606
AT5G56130	219.537	0.342689	0.151226	2.26608	0.0234465	0.288606
AT5G66750	180.564	0.469539	0.207218	2.26592	0.0234562	0.288606
AT1G67460	8.29977	1.31535	0.58057	2.26562	0.0234749	0.288668
AT4G33000	408.274	0.292223	0.129003	2.26524	0.0234979	0.288782
AT4G11600	1387.38	-0.51335	0.226712	-2.26433	0.023554	0.289303
AT4G30960	3825.06	-0.315291	0.139281	-2.26371	0.0235922	0.289604
AT1G22160	374.441	-0.630471	0.278663	-2.26248	0.0236676	0.289689
AT1G49975	504.851	0.301916	0.133423	2.26285	0.023645	0.289689
AT5G42500	4.78816	-1.68866	0.746198	-2.26302	0.0236346	0.289689
AT5G56210	119.077	0.386737	0.17092	2.26268	0.0236556	0.289689
AT5G59450	442.509	-0.353742	0.15632	-2.26293	0.02364	0.289689
AT1G55050	38.2028	-0.63003	0.278527	-2.26201	0.0236968	0.28971
AT4G02410	623.055	-0.442351	0.195549	-2.2621	0.0236915	0.28971
AT2G23050	3.11882	2.30952	1.02177	2.26031	0.0238023	0.29022
AT2G45970	701.079	0.435094	0.192433	2.26101	0.0237587	0.29022
AT3G21600	31.9349	-0.640783	0.283504	-2.26023	0.0238072	0.29022
AT4G12300	437.314	-0.356077	0.157513	-2.26062	0.0237831	0.29022
AT5G20020	1424.25	0.259562	0.114809	2.26082	0.0237703	0.29022
AT3G62070	51.7617	0.664826	0.294182	2.25991	0.0238266	0.290226
AT5G09445	12.702	0.936382	0.41437	2.25978	0.0238352	0.290226
AT5G46840	339.755	0.262436	0.11626	2.25732	0.0239882	0.291921
AT1G80270	162.317	0.472094	0.209192	2.25675	0.0240235	0.292182
AT2G23930	498.226	0.375533	0.166598	2.25412	0.0241884	0.293738
AT2G42170	24.901	-0.967918	0.429413	-2.25405	0.0241931	0.293738
AT5G55580	342.843	0.432898	0.192018	2.25447	0.0241665	0.293738
AT5G40020	29.6528	0.765358	0.33959	2.25377	0.0242106	0.293781
AT3G17810	787.701	-0.381427	0.169322	-2.25267	0.0242802	0.294119
AT3G62830	941.065	-0.189088	0.0839357	-2.25277	0.0242736	0.294119
AT5G23660	101.503	-0.93004	0.412813	-2.25293	0.0242635	0.294119
AT5G07030	599.284	0.390261	0.173265	2.25239	0.0242975	0.29416
AT1G49320	72.7903	-0.672798	0.298739	-2.25212	0.0243145	0.294197
AT1G23280	224.864	0.410653	0.18241	2.25126	0.0243691	0.294392
AT1G56240	4.33699	-2.39649	1.06454	-2.2512	0.024373	0.294392
AT3G11510	2122.07	0.474928	0.21099	2.25095	0.0243887	0.294392
AT5G27520	220.415	-0.424805	0.188738	-2.25077	0.0244003	0.294392
AT5G53180	469.752	0.219651	0.0975779	2.25103	0.0243834	0.294392
AT4G14970	62.0855	0.512428	0.227704	2.25042	0.0244224	0.294491
AT2G40130	520.621	-0.652984	0.290301	-2.24933	0.0244915	0.295155
AT1G61260	67.2137	-0.687812	0.305945	-2.24815	0.0245665	0.295891
AT2G13665	54.0442	-0.496081	0.22069	-2.24786	0.0245851	0.295946
AT5G66690	5.57667	-1.78539	0.794457	-2.24731	0.0246201	0.296198
AT4G00550	315.082	-0.325686	0.144967	-2.24662	0.0246641	0.296505
AT5G13220	28.4247	-0.872007	0.388167	-2.24647	0.0246736	0.296505
AT1G55310	457.566	0.262006	0.116675	2.24561	0.0247291	0.296665
AT3G18000	773.434	0.293299	0.130604	2.24571	0.0247224	0.296665
AT5G16550	516.173	-0.315083	0.140283	-2.24605	0.0247011	0.296665
AT3G13130	2.6757	-2.76009	1.2293	-2.24524	0.0247525	0.296777
AT3G63540	973.996	0.275235	0.122614	2.24473	0.0247855	0.297004
AT3G06760	246.647	0.274004	0.12213	2.24355	0.0248613	0.297743
AT1G13460	371.52	-0.322267	0.143678	-2.24299	0.0248978	0.298012
AT4G37520	209.072	0.31438	0.140294	2.24086	0.025035	0.299485
AT2G19730	255.896	0.53787	0.24016	2.23963	0.0251151	0.300272
AT1G17700	31.1466	0.605589	0.270435	2.23931	0.0251354	0.300292
AT1G65310	158.723	0.504745	0.225416	2.23917	0.0251451	0.300292
AT1G53345	46.6094	0.510976	0.228275	2.23843	0.0251931	0.300695
AT1G76960	810.086	-0.876634	0.39177	-2.23763	0.0252455	0.300993
AT2G28810	228.607	0.277234	0.123897	2.23761	0.0252466	0.300993
AT2G38720	30.04	0.630222	0.281837	2.23612	0.0253438	0.301982
AT3G11040	43.975	-0.54186	0.242373	-2.23565	0.0253749	0.302182
AT3G03840	70.5065	0.795834	0.356051	2.23517	0.0254063	0.302385
AT1G01590	19.6924	-0.881674	0.394639	-2.23413	0.0254746	0.302833
AT2G25670	797.118	0.242966	0.108754	2.23409	0.0254771	0.302833
AT3G50970	85.3591	-1.01099	0.452557	-2.23394	0.025487	0.302833
AT1G63660	378.635	0.535731	0.239871	2.23341	0.0255218	0.303077
AT4G16210	288.946	-0.371204	0.166326	-2.23179	0.0256289	0.304007
AT5G43660	3.25295	1.99066	0.891892	2.23195	0.0256182	0.304007
AT1G47395	5.14467	1.73963	0.779664	2.23126	0.0256639	0.304116
AT3G23805	241.87	0.383794	0.172011	2.23122	0.0256669	0.304116
AT5G23760	111.291	-0.418083	0.187446	-2.23041	0.0257201	0.304575
AT4G02940	515.787	-0.280714	0.125894	-2.22975	0.0257638	0.304712
AT5G27770	1008.34	0.395325	0.177309	2.22959	0.0257749	0.304712
ATCG00510	25497.8	-0.159174	0.0713905	-2.22962	0.0257727	0.304712
AT3G08920	672.191	0.390226	0.17509	2.22872	0.0258324	0.305139
AT3G24730	55.4471	-0.471426	0.211534	-2.22861	0.0258399	0.305139
AT2G41790	1983.59	-0.16399	0.0736037	-2.22801	0.02588	0.305442
AT1G75250	85.171	0.399046	0.179147	2.22748	0.0259153	0.305687
AT1G16635	46.4607	0.677907	0.304518	2.22617	0.0260031	0.306325
AT2G37590	18.0911	0.932785	0.418959	2.22644	0.025985	0.306325
AT1G01900	265.75	0.397658	0.178641	2.22602	0.0260128	0.306325
AT4G33040	105.087	-0.62275	0.279891	-2.22497	0.0260833	0.306984
AT5G54900	791.443	0.303501	0.136436	2.22449	0.0261152	0.307188
AT3G23510	41.514	0.580456	0.260965	2.22427	0.0261303	0.307195
AT5G55810	71.9651	-0.525749	0.236445	-2.22355	0.0261785	0.307419
AT5G58310	144.189	-0.539746	0.242737	-2.22358	0.0261764	0.307419
AT5G18130	1085.64	-0.862079	0.38796	-2.22208	0.0262778	0.308372
AT1G05490	33.7601	-0.634091	0.28538	-2.22192	0.0262888	0.308372
AT1G14110	6.75586	-1.41674	0.638348	-2.21938	0.0264609	0.308676
AT1G18870	359.924	-0.430744	0.194038	-2.21989	0.0264261	0.308676
AT1G53885	90.2442	-0.924044	0.416223	-2.22007	0.026414	0.308676
AT1G53903	90.2442	-0.924044	0.416223	-2.22007	0.026414	0.308676
AT1G64760	87.679	0.518817	0.233657	2.22042	0.0263901	0.308676
AT1G74960	1209.85	0.199178	0.0897087	2.22028	0.0264	0.308676
AT2G36200	164.863	0.335295	0.151056	2.21968	0.0264408	0.308676
AT2G36660	3.72353	-1.86536	0.840452	-2.21947	0.0264546	0.308676
AT5G50810	180.917	0.376943	0.16975	2.22057	0.0263798	0.308676
AT5G57130	78.8988	0.417827	0.18817	2.22048	0.0263863	0.308676
AT2G31725	61.9472	0.485518	0.218819	2.21881	0.0264998	0.308959
AT5G18790	49.8578	0.621436	0.280109	2.21855	0.0265171	0.308991
AT3G60850	318.547	-0.23017	0.103794	-2.21757	0.0265843	0.309603
AT1G25260	533.623	0.46442	0.209489	2.21692	0.0266284	0.309775
AT4G14740	412.105	0.329089	0.148435	2.21707	0.0266186	0.309775
ATCG00080	39509.4	-0.157558	0.0710883	-2.21638	0.0266658	0.310039
AT1G76955	130.707	-0.592343	0.267374	-2.21541	0.0267321	0.310088
AT4G34290	485.239	0.539368	0.243527	2.21482	0.0267727	0.310088
AT5G11420	4122.98	0.368171	0.16622	2.21495	0.0267633	0.310088
AT5G46760	893.972	-0.296384	0.1338	-2.21513	0.0267512	0.310088
AT5G46830	128.174	-0.833556	0.376185	-2.21582	0.0267041	0.310088
AT5G61220	157.189	0.31346	0.141448	2.21607	0.0266865	0.310088
AT1G04733	170.202	0.368871	0.166533	2.215	0.02676	0.310088
AT1G29390	736.179	-0.316957	0.143193	-2.21349	0.0268638	0.310577
AT1G55920	1079.17	-0.267898	0.121056	-2.213	0.0268973	0.310577
AT3G15500	12.1113	-1.20246	0.543276	-2.21335	0.0268734	0.310577
AT3G56370	2044.92	0.366045	0.165383	2.21331	0.0268765	0.310577
AT4G31910	3.75524	-1.87334	0.846546	-2.21292	0.0269032	0.310577
ATMG00590	341.637	0.421743	0.190521	2.21363	0.0268543	0.310577
AT5G66740	115.969	0.982977	0.444328	2.21228	0.0269475	0.310919
AT4G09160	463.863	0.313848	0.141902	2.21173	0.0269855	0.311188
AT2G45960	20811.6	0.446209	0.201777	2.2114	0.0270083	0.311188
AT4G33985	13.0516	-0.956284	0.432453	-2.2113	0.027015	0.311188
AT3G10050	623.298	0.517255	0.233978	2.2107	0.0270568	0.3115
AT1G69290	75.3645	-0.417457	0.188862	-2.21038	0.0270789	0.311585
AT1G64140	863.147	-0.248117	0.112284	-2.20973	0.0271238	0.311664
AT4G32690	72.8331	-0.412267	0.186576	-2.20964	0.02713	0.311664
AT5G23900	936.256	0.449504	0.203409	2.20986	0.0271153	0.311664
AT1G31470	45.1213	-0.571952	0.258941	-2.20882	0.0271875	0.312153
AT3G06750	178.036	0.549904	0.24899	2.20854	0.0272068	0.31219
AT3G10740	714.849	0.272267	0.123325	2.20772	0.027264	0.31219
AT3G44450	464.3	-0.599387	0.271499	-2.20769	0.0272656	0.31219
AT3G54470	744.449	0.440139	0.199381	2.20753	0.0272771	0.31219
AT3G59490	208.109	-0.27386	0.124059	-2.2075	0.0272793	0.31219
AT5G01630	71.0938	0.41125	0.186255	2.20799	0.027245	0.31219
AT2G23770	163.22	-0.786746	0.356461	-2.2071	0.0273071	0.312338
AT1G63780	216.606	0.336913	0.152803	2.20489	0.027462	0.312924
AT2G19110	310.145	-0.314587	0.142641	-2.20545	0.0274225	0.312924
AT3G02250	1373.03	-0.251072	0.113862	-2.20505	0.0274509	0.312924
AT3G21260	144.957	0.30027	0.136135	2.20568	0.0274066	0.312924
AT3G48020	13.3013	-0.930222	0.421813	-2.20529	0.0274336	0.312924
AT3G51030	27.4612	0.659701	0.299071	2.20583	0.0273958	0.312924
AT4G01690	2318.72	0.282073	0.127879	2.20578	0.0273994	0.312924
AT1G21400	899.859	-0.567044	0.257275	-2.20404	0.0275215	0.313301
AT2G02050	578.918	0.202482	0.0918792	2.20378	0.0275395	0.313301
AT5G45510	2466.9	-0.651517	0.295623	-2.20388	0.0275326	0.313301
AT3G17890	28.2747	0.619209	0.281019	2.20344	0.0275635	0.313405
AT1G57860	360.373	0.40276	0.18291	2.20196	0.0276683	0.314299
AT3G10150	17.0011	-1.04263	0.473511	-2.20191	0.0276719	0.314299
AT3G51220	25.9042	0.660303	0.300028	2.2008	0.02775	0.315017
AT3G59540	791.016	0.45688	0.207628	2.20048	0.0277731	0.315109
AT1G55175	26.3684	0.692024	0.314623	2.19953	0.0278402	0.315532
AT2G46455	7.74242	1.16721	0.530659	2.19956	0.0278384	0.315532
AT1G52550	56.8246	0.562419	0.255732	2.19925	0.0278598	0.315585
AT3G51760	54.918	-0.517379	0.235312	-2.1987	0.0278995	0.315592
AT4G13530	494.52	-0.260578	0.118496	-2.19904	0.0278754	0.315592
AT5G27740	348.178	0.24486	0.11137	2.19862	0.0279052	0.315592
AT1G10657	388.19	-0.36982	0.16826	-2.19791	0.0279553	0.315625
AT1G28120	525.823	-0.201904	0.0918589	-2.19798	0.0279503	0.315625
AT1G75820	1288.51	-0.177018	0.0805288	-2.1982	0.027935	0.315625
AT2G36160	1579.91	0.448279	0.203973	2.19774	0.0279679	0.315625
AT3G58795	2.34364	-2.54316	1.15728	-2.19753	0.027983	0.315626
AT4G13577	786.228	0.46591	0.212047	2.1972	0.0280064	0.315722
AT2G33590	661.802	-0.242171	0.110242	-2.19672	0.0280403	0.315763
AT2G36370	171.838	-0.285814	0.130122	-2.19652	0.0280549	0.315763
AT3G10870	131.411	-0.469459	0.213718	-2.19662	0.0280474	0.315763
AT5G53550	499.543	-0.838015	0.381779	-2.19503	0.0281617	0.316797
AT4G15530	3415.02	-0.517773	0.235919	-2.19471	0.0281845	0.316885
AT2G32290	409.719	-0.624112	0.284405	-2.19445	0.0282032	0.316926
AT2G25970	1233.21	0.261216	0.119105	2.19317	0.0282953	0.317454
AT3G04400	3512.47	0.35449	0.161609	2.1935	0.0282714	0.317454
AT3G50610	1.44758	-3.26755	1.48982	-2.19325	0.0282893	0.317454
AT3G50530	962.78	0.163947	0.0748135	2.19141	0.0284222	0.318709
AT3G09860	630.578	0.305921	0.13962	2.19109	0.0284452	0.318797
AT1G22180	216.116	-0.457714	0.208972	-2.19031	0.0285015	0.319113
AT3G48425	90.3827	0.472126	0.215571	2.19012	0.0285157	0.319113
AT5G17920	33861.7	0.344962	0.157511	2.19008	0.0285187	0.319113
AT1G21640	1751.96	-0.17076	0.0779918	-2.18946	0.0285635	0.319292
AT4G00500	235.131	-0.296546	0.135444	-2.18944	0.0285649	0.319292
AT3G03341	5.65485	-1.64082	0.749792	-2.18837	0.0286425	0.31999
AT1G71050	57.8912	-0.558595	0.25535	-2.18756	0.0287015	0.320141
AT3G05560	1081.63	0.46929	0.214516	2.18767	0.0286935	0.320141
AT5G27600	388.864	-0.401028	0.183309	-2.18772	0.0286902	0.320141
AT3G59840	129.849	0.367882	0.1682	2.18717	0.02873	0.320291
AT2G40820	323.648	0.306412	0.140159	2.18617	0.0288032	0.320937
AT1G23020	218.458	0.556242	0.254687	2.18402	0.0289608	0.321983
AT1G31820	207.311	-0.443114	0.202905	-2.18385	0.0289733	0.321983
AT1G63295	31.7133	0.788498	0.360967	2.1844	0.0289327	0.321983
AT3G23600	2176.91	-0.312085	0.142904	-2.18388	0.0289712	0.321983
AT5G48760	537.054	0.419625	0.192081	2.18463	0.0289162	0.321983
AT2G27710	851.24	0.470659	0.215572	2.1833	0.0290134	0.322259
AT1G63640	256.158	0.255485	0.117049	2.18273	0.0290558	0.32256
AT2G08585	7.59211	1.24588	0.571084	2.18161	0.0291381	0.323304
[truncated: 30,929 more rows]

## Sheet: cdk8
Supplementary Table 4. Log2 fold differences of transcript levels in uninfected cdk8 relative to the uninfected wild-type control
[truncated: 32,834 more rows]
