# Supplementary material for: Pseudomonas syringae infectivity correlates to altered transcript and metabolite levels of Arabidopsis mediator mutants
Source: Sci Rep. 2024 Mar 21;14:6771. doi: 10.1038/s41598-024-57192-x (PMC10958028; doi:10.1038/s41598-024-57192-x)
Supplement: Supplementary file 12 — Supplementary Table 5. [file 41598_2024_57192_MOESM12_ESM.xlsx]

## Sheet: Commonly decreased metabolites 
Supplementary Table 5. Shared metabolites that have decreased levels in mutants compared to Col-0 at control conditions (mock-treated) at both timepoints. p < 0.05 and log2-fold > 0.5
	med16 24h	med16 72h		med18 24h	med18 72h		med25 24h	med25 72h		cdk8 24h	cdk8 72h		Metabolite category
med16, med18, med25 and cdk8
Glyceric acid	-1.53319	-0.773353		-1.55577	-1.45011		-1.06368	-1.27458		-0.953775	-1.22002		Carbohydrates and derivatives
Quercetin 3-[rhamnosyl-(1->2)-rhamnosyl-(1->6)-glucoside]_1	-1.91113	-1.54		-0.8387	-0.707489		-0.976325	-1.23047		-0.724164	-0.901475		Flavonoids
Kaempferol 3-gentiobioside 7-rhamnoside	-1.91668	-1.53989		-0.980843	-0.70995		-0.980843	-1.23351		-0.725159	-0.902081		Flavonoids
1-Methoxy-3-indolylmethyl glucosinolate / Neoglucobrassicin	-1.88805	-1.01442		-1.79697	-1.02059		-0.83485	-0.604224		-1.81155	-2.21932		Glucosinolates
med16, med18 and med25
Sinapoyl - Sinapoyl aldehyde - glucose	-1.269	-1.30059		-0.6589	-0.789549		-0.739244	-1.10764		n.s.	n.s.		Phenylpropanoids/Sinapic acids
1,2-di-O-sinapoyl-β-D-glucose	-1.35926	-1.27362		-0.72453	-0.69413		-0.762183	-1.19769		n.s.	n.s.		Phenylpropanoids/Sinapic acids
Kaempferol 3-gentiobioside	-2.17536	-1.83688		-0.89944	-0.739957		-1.37498	-1.40848		n.s.	-0.553708		Flavonoids
Kaempferol 3-O-b-glucopyranoside-7-O-a-rhamnopyranoside	-1.87022	-1.50596		-1.56023	-1.58264		-1.38609	-1.33139		n.s.	n.s.		Flavonoids
Luteolin-7,3'-di-O-glucoside	-1.83698	-1.39966		-0.903788	-0.820556		-1.24007	-1.28111		n.s.	n.s.		Flavonoids
Kaempferol 3-(2''-rhamnosylgalactoside) 7-rhamnoside	-1.67495	-1.25136		-1.43103	-1.35942		-0.996101	-1.03025		n.s.	n.s.		Flavonoids
Kaempferol 3-glucoside-7-rhamnoside	-1.62947	-1.20162		-1.39499	-1.29364		-1.01983	-1.05689		n.s.	n.s.		Flavonoids
Kaempferol 3,7-dirhamnoside / Kaempferitrin	-1.46028	-1.06834		-1.14327	-1.1166		-0.844822	-0.861358		n.s.	n.s.		Flavonoids
Kaempferol 3-O-a-L-rhamnofuranoside	-2.81854	-3.33432		-1.57623	-1.93533		-1.69009	-1.8153		-0.452125	n.s.		Flavonoids
med16 and cdk8
4-Methylsulphinylbutyl / Sulforaphane (fragment)	-1.64923	-1.29524		n.s.	n.s.		n.s.	n.s.		-0.7225	-1.06619		Glucosinolates
1-Isothiocyanato-4-methylsulphinylbutane / Sulforaphane	-1.3889	-1.06039		n.s.	n.s.		n.s.	n.s.		-0.560989	-0.863926		Glucosinolates
Benzyl dithiocarbamate (oxidized)	-2.41929	-2.06784		n.s.	n.s.		n.s.	n.s.		-1.09691	-1.69705		Phytoalexins
med16 and med25
Citric acid	-0.749113	-0.48691		n.s.	n.s.		-0.458969	-0.471999		n.s.	n.s.		Di- and tricarboxylic acids
Quercetin 3-[rhamnosyl-(1->2)-rhamnosyl-(1->6)-glucoside]_2	-1.2068	-0.699545		n.s.	n.s.		-0.672607	-0.601395		n.s.	n.s.		Flavonoids
med25 and cdk8
Hypoxanthine	n.s.	n.s.		n.s.	n.s.		-0.72964	-0.600094		-0.650951	-0.770782		Nucleosides and derivatives
med18 and cdk8
12-carboxyjasmonoyl-L-isoleucine / 12-COOH-JA-Ile	-1.23533	n.s.		-1.32686	-0.870586		n.s.	n.s.		-0.844722	-1.01903		Jasmonates
n.s. = No significant change in levels when comparing infected and control for each line at 24 h.

## Sheet: Commonly increased metabolites
Supplementary Table 5. Shared metabolites that have increased levels in mutants compared to Col-0 at control conditions (mock-treated) at both timepoints. p < 0.05 and log2-fold > 0.5
		med16 24h	med16 72h		med18 24h	med18 72h		med25 24h	med25 72h		cdk8 24h	cdk8 72h		Metabolite category
med16, med18 and med25
Glycine		1.53029	2.34476		1.66084	1.56932		1.75836	1.53397		n.s.	0.859032		Amino acids
4-Methylthiobutyl glucosinolate / Glucoerucin		1.93537	1.32247		3.4947	1.85754		1.36564	1.00888		n.s.	n.s.		Glucosinolates
Uric acid		0.735457	0.604073		0.630735	0.488257		0.766045	0.477465		n.s.	-0.735913		Nucleosides and derivatives
med16 and med25
L-Arginine		0.633571	0.885133		n.s.	n.s.		0.938998	1.34027		n.s.	n.s.		Amino acids
Stigmasterol		2.08944	2.34832		n.s.	n.s.		1.94859	1.77307		0.744859	n.s.		Prenol and Steroid lipids
12-hydroxyjasmonic acid / 12OH-JA / tuberonic acid		1.24051	1.93957		-1.24525	n.s.		1.16789	1.53575		0.602288	n.s.		Jasmonates
(-)-Jasmonic acid / (1R,2R)-Jasmonic acid		1.77709	1.95936		n.s.	1.24751		1.33126	1.81868		n.s.	1.2524		Jasmonates
med16 and med18
L-Proline		1.483	0.985384		1.52395	0.958866		n.s.	n.s.		n.s.	0.495032		Amino acids
L-Valine		0.861698	1.03683		0.719494	1.23418		n.s.	0.596118		n.s.	n.s.		Amino acids
LysoPC(16:0/0:0)		1.07257	0.950902		0.782519	1.03919		0.544622	n.s.		n.s.	n.s.		Glycerophospholipids
med18 and med25
L-Serine		n.s.	0.979898		1.15925	1.75967		0.717779	0.931138		n.s.	n.s.		Amino acids
D-Glutamic acid		n.s.	0.492765		0.7	1		0.6	0.9		n.s.	0.541472		Amino acids
9-(Methylthio)nonanenitrile		-0.997638	n.s.		0.719215	0.622383		0.981552	0.609321		0.683175	n.s.		Glucosinolates
med18 and cdk8
Salicylic acid_1		n.s.	0.803807		0.903593	1.31595		0.481862	n.s.		0.584831	0.464141		Benzenoids
Sinapic acid_2		n.s.	1.74792		0.809577	1.0181		0.809577	n.s.		1.27418	0.934971		Phenylpropanoids/Sinapic acids
Sinapaldehyde		n.s.	1.5714		0.802941	1.20118		0.548554	n.s.		1.021	0.989464		Phenylpropanoids/Sinapic acids
1-O-Sinapoyl-D-glucose		n.s.	n.s.		0.758517	1.25016		-0.684951	-0.58973		2.32574	2.50174		Phenylpropanoids/Sinapic acids
Cyanidin 3-glucoside / Kuromamine		n.s.	1.88227		0.802941	1.20118		0.560651	n.s.		1.14053	1.15316		Flavonoids
Indolylmethyl-desulfoglucosinolate / Desulfoglucobrassicin		n.s.	0.980124		0.856719	1.43838		-0.654413	n.s.		2.51036	2.72869		Glucosinolates
med25 and cdk8
8-(Methylthio)octanenitrile		n.s.	n.s.		n.s.	n.s.		0.80876	0.473441		0.837701	0.555318		Glucosinolates
n.s. = No significant change in levels when comparing infected and control for each line at 24 h.

## Sheet: Unique decreased metabolites
Supplementary Table 5. Metabolites that are uniquely decreased in mutants relative to Col-0 in control (mock-treated) conditions at both timepoints. p < 0.05 and log2fold > 0.5.
med16		med16 24h	med16 72h		med18 24h	med18 72h		med25 24h	med25 72h		cdk8 24h	cdk8 72h		Metabolite category
g-Aminobutyric acid (GABA)		-1.52622	-1.38798		n.s.	0.590558		n.s.	n.s.		n.s.	-0.838609		Amino acids
Fumaric acid		-1.17042	-1.42199		n.s.	n.s.		n.s.	-1.08238		-0.515232	n.s.		Di- and tricarboxylic acids
Succinic acid		-1.19981	-0.983207		-1.02975	n.s.		-0.546711	n.s.		n.s.	n.s.		Di- and tricarboxylic acids
Malic acid		-0.662405	-0.456418		n.s.	n.s.		n.s.	n.s.		n.s.	-0.49146		Hydroxy acids
Gluconic acid		-0.800481	-0.524196		-0.71584	n.s.		n.s.	n.s.		n.s.	n.s.		Carbohydrates and derivatives
D-Maltose		-1.10076	-0.705052		n.s.	0.836776		0.770806	n.s.		n.s.	n.s.		Carbohydrates and derivatives
Glucosyringic acid / Syringate-4-b-D-glucopyranoside		-1.01164	-0.471169		n.s.	0.565543		n.s.	n.s.		n.s.	n.s.		Phenylpropanoids/Sinapic acids
Syringic acid - quinic acid		-0.914226	-0.794949		n.s.	n.s.		n.s.	-1.16885		n.s.	-1.36996		Phenylpropanoids/Sinapic acids
8-Methylsulfinyloctyl isothiocyanate / Hirsutin		-1.38837	-0.917167		n.s.	n.s.		n.s.	n.s.		n.s.	-0.600425		Glucosinolates
8-Methylsulfinyloctyl isothiocyanate / Hirsutin (fragment)		-1.48185	-0.979746		n.s.	0.540719		n.s.	n.s.		n.s.	-0.676631		Glucosinolates
Indole-3-carboxaldehyde		-1.67818	-1.59632		n.s.	-0.517205		n.s.	n.s.		n.s.	n.s.		Phytoalexins
Indol-3-ylmethyl-ascorbate / Ascorbigen		-0.813367	-0.906248		n.s.	n.s.		n.s.	n.s.		n.s.	-1.15894		Phytoalexins
Brassicanal-like		-1.06247	-0.565904		n.s.	n.s.		n.s.	n.s.		n.s.	n.s.		Phytoalexins
Uracil		-0.87333	-0.973654		n.s.	n.s.		n.s.	n.s.		n.s.	n.s.		Nucleosides and derivatives
med18
Arabidopside A / MGDG(18:4;O/16:4;O) / MGDG(12-OPDA/dinor-12-OPDA)		n.s.	n.s.		-0.509298	-0.476125		n.s.	n.s.		n.s.	n.s.		Glycerolipids
MGDG(18:4;2O/16:3;O)		-0.514095	n.s.		-0.546506	-0.625567		n.s.	n.s.		n.s.	n.s.		Glycerolipids
Indole dithiocarbamate glucoside		-1.50075	n.s.		-2.47587	-2.63567		n.s.	n.s.		n.s.	n.s.		Phytoalexins
med25
Ketoleucine		n.s.	0.55279		-0.511116	n.s.		-0.616713	-0.668291		n.s.	-0.768596		Keto acids
1-O-Sinapoyl-D-glucose		n.s.	n.s.		0.758517	1.25016		-0.684951	-0.58973		2.32574	2.50174		Phenylpropanoids/Sinapic acids
Kaempferol 3-O-glucoside / Astragalin		-1.48878	n.s.		n.s.	n.s.		-0.957578	-0.57361		n.s.	0.517268		Flavonoids
Inosine		n.s.	n.s.		n.s.	n.s.		-0.623106	-1.19442		n.s.	-0.885586		Nucleosides and derivatives
cdk8
b-Alanine		n.s.	n.s.		n.s.	n.s.		-0.522877	n.s.		-0.732152	-0.829207		Amino acids
2-Hydroxyglutaric acid		-0.874518	n.s.		-0.483583	n.s.		n.s.	n.s.		-0.747259	-0.662695		Hydroxy acids
Threonic acid		-0.602944	n.s.		-1.81852	n.s.		-0.580487	n.s.		-1.06166	-0.639652		Carbohydrates and derivatives
Galactinol		-0.610333	n.s.		n.s.	0.548105		n.s.	n.s.		-0.524853	-0.525731		Carbohydrates and derivatives
myo-inositol		n.s.	n.s.		n.s.	n.s.		n.s.	n.s.		-0.464584	-0.526944		Amines and alcohols
8-(Methylsulfinyl)octylamine		-0.687426	n.s.		n.s.	0.684952		n.s.	n.s.		-0.649323	-0.587755		Glucosinolates
Unknown camalexin metabolite		n.s.	n.s.		-0.633281	n.s.		n.s.	n.s.		-0.766978	-0.653083		Phytoalexins
2-Indolecarboxylic acid_1		n.s.	n.s.		0.8929	1.08784		n.s.	n.s.		-0.584303	-0.649179		Phytoalexins
n.s. = No significant change in levels when comparing infected and control for each line at 24 h.

## Sheet: Unique increased metabolites
Supplementary Table 5. Metabolites that are uniquely increased in mutants relative to Col-0 in control (mock-treated) conditions at both timepoints. p < 0.05 and log2fold > 0.5.
med16		med16 24h	med16 72h		med18 24h	med18 72h		med25 24h	med25 72h		cdk8 24h	cdk8 72h		Metabolite category
L-Tryptophan		1.13144	1.57307		n.s.	n.s.		0.491168	n.s.		n.s.	n.s.		Amino acids
Putrescine		1.03014	0.882143		n.s.	n.s.		0.965807	n.s.		0.544334	n.s.		Amines and alcohols
LysoPC(18:3(9Z,12Z,15Z)/0:0)		0.645939	0.558955		n.s.	1.16225		n.s.	n.s.		n.s.	n.s.		Glycerophospholipids
LysoPE(16:0/0:0)		1.26673	1.34396		1.0394	n.s.		0.535485	n.s.		1.30367	n.s.		Glycerophospholipids
Butyric acid		0.458258	1.02057		n.s.	1.36241		n.s.	0.589803		n.s.	n.s.		Fatty acyls
N-Jasmonoylisoleucine / JA-Ile		1.28685	1.94551		n.s.	1.33765		n.s.	n.s.		n.s.	0.939424		Jasmonates
12-hydroxy-jasmonoyl-isoleucine / 12OH-JA-Ile		1.00619	1.59319		n.s.	1.06591		-0.562071	n.s.		n.s.	n.s.		Jasmonates
med18
Alanine		n.s.	0.674848		0.460783	0.504751		n.s.	n.s.		n.s.	n.s.		Amino acids
L-Methionine		0.961987	n.s.		3.23379	1.3425		1.02966	n.s.		2.391	n.s.		Amino acids
Aspartyl-Leucine		n.s.	1.28284		0.510488	0.969682		n.s.	n.s.		n.s.	n.s.		Amino acid peptides
Salicylic acid glycoside_1		n.s.	0.76234		0.806501	1.02918		n.s.	n.s.		n.s.	n.s.		Benzenoids
Glyceryl-glucoside		n.s.	n.s.		0.552738	0.748953		n.s.	n.s.		n.s.	n.s.		Carbohydrates and derivatives
D-Glucose		-0.67585	n.s.		0.673263	0.867321		n.s.	n.s.		n.s.	-0.594313		Carbohydrates and derivatives
Raffinose		-0.930871	n.s.		0.810438	0.914754		-0.566944	n.s.		n.s.	n.s.		Carbohydrates and derivatives
Disaccharide like galatinol		n.s.	n.s.		1.11999	1.33084		0.578369	n.s.		n.s.	n.s.		Carbohydrates and derivatives
Levoglucosan		n.s.	0.565263		0.994265	1.78817		n.s.	n.s.		n.s.	n.s.		Carbohydrates and derivatives
LysoPC(18:2(9Z,12Z)/0:0)		0.701979	n.s.		0.8458	1.06287		n.s.	n.s.		0.57528	n.s.		Glycerophospholipids
LysoPE(18:2(9Z,12Z)/0:0)		n.s.	n.s.		0.771992	0.81265		n.s.	n.s.		n.s.	n.s.		Glycerophospholipids
Citramalic acid		n.s.	n.s.		0.725047	0.929971		n.s.	-0.455573		n.s.	n.s.		Fatty acyls
Dodecanoic acid		n.s.	0.528271		0.767727	0.744023		n.s.	n.s.		n.s.	n.s.		Fatty acyls
Feruloyl malate		n.s.	n.s.		0.58501	0.779898		n.s.	n.s.		n.s.	n.s.		Phenylpropanoids/Sinapic acids
Sinapyl alcohol 4-O-glucoside / Syringin		n.s.	n.s.		0.505716	0.872597		n.s.	n.s.		n.s.	n.s.		Phenylpropanoids/Sinapic acids
8-methylthiooctyl glucosinolate		n.s.	n.s.		1.68125	0.981089		0.960866	n.s.		n.s.	-1.14076		Glucosinolates
7-methylsulfinylheptyl glucosinolate / Glucoibarin		n.s.	0.846188		1.15004	2.99953		n.s.	n.s.		-1.08031	n.s.		Glucosinolates
5-methylsulfinylpentyl glucosinolate		-1.27407	n.s.		0.992091	3.16718		n.s.	n.s.		-1.63126	n.s.		Glucosinolates
6-Methylsulfinylhexyl glucosinolate / Glucohesperalin		-1.25712	n.s.		1.43112	3.27148		-0.957459	n.s.		-0.814569	n.s.		Glucosinolates
3-Indolylmethylglucosinolate / Glucobrassicin		n.s.	1.81334		1.56169	3.40124		n.s.	n.s.		n.s.	n.s.		Glucosinolates
2-Indolecarboxylic acid_1		n.s.	n.s.		0.8929	1.08784		n.s.	n.s.		-0.584303	-0.649179		Phytoalexins
Indolylmethylthiohydroximate		n.s.	1.75178		1.59361	3.4408		n.s.	n.s.		n.s.	n.s.		Phytoalexins
Dihydrocamalexic acid / DHCA		n.s.	n.s.		2.03406	6.0019		1.51632	n.s.		n.s.	n.s.		Phytoalexins
Phytoprostane J1		n.s.	n.s.		0.68663	1.11372		n.s.	n.s.		n.s.	n.s.		Phytoprostanes
med25
1-Aminocyclopropanecarboxylic acid (ACC)		n.s.	n.s.		n.s.	0.469371		0.474085	0.591779		n.s.	n.s.		Amino acids
L-Threonine		n.s.	0.888091		n.s.	n.s.		0.761268	0.856954		n.s.	n.s.		Amino acids
4-Hydroxybenzoic acid		n.s.	1.75886		n.s.	2.10183		1.75805	2.14503		n.s.	-1.24503		Benzenoids
Salicylic acid glycoside_2		n.s.	1.83433		n.s.	2.14949		1.78477	2.19025		n.s.	-1.64389		Benzenoids
2,4-Dihydroxybenzoic acid		n.s.	1.08851		n.s.	2.35341		1.42066	2.73748		n.s.	n.s.		Benzenoids
Protocatechuic acid 3-glucoside		n.s.	2.47058		-0.954547	3.18263		2.65861	4.59024		n.s.	n.s.		Benzenoids
DGMG(18:4;O/0:0) / DGMG(12-OPDA)_2		n.s.	0.469196		n.s.	0.584692		0.820474	0.573783		n.s.	n.s.		Glycerolipids
Hydroxycamalexin Hexoside		n.s.	3.33711		n.s.	4.01038		1.68138	2.64685		n.s.	n.s.		Glucosinolates
Indole-3-carbinol (-H2O)_1		n.s.	1.91564		n.s.	2.74182		1.32476	2.30912		n.s.	-1.24503		Phytoalexins
Adenosine monophosphate		n.s.	n.s.		n.s.	n.s.		0.94684	0.49256		n.s.	n.s.		Nucleosides and derivatives
cdk8
Phytol		n.s.	n.s.		n.s.	0.607541		n.s.	n.s.		0.547621	0.829943		Prenol and Steroid lipids
n.s. = No significant change in levels when comparing infected and control for each line at 24 h.

## Sheet: Metabolit changed opposite dir.
Supplementary Table 5. Metabolites that differ in opposite directions in mutants compared to Col-0 at control conditions (mock-treated) at both timepoints. p < 0.05 and log2-fold > 0.5
Up in med18 and cdk8 and down in med25		med16 24h	med16 72h		med18 24h	med18 72h		med25 24h	med25 72h		cdk8 24h	cdk8 72h		Metabolite category
1-O-sinapoyl-D-glucose		n.s.	n.s.		0.758517	1.25016		-0.684951	-0.58973		2.32574	2.50174		Phenylpropanoids/Sinapic acids
Up in med18 and down in cdk8
2-Indolecarboxylic acid_1		n.s.	n.s.		0.8929	1.08784		n.s.	n.s.		-0.584303	-0.649179		Phytoalexins
n.s. = No significant change in levels when comparing infected and control for each line at 24 h.
