# Supplementary material for: Pseudomonas syringae infectivity correlates to altered transcript and metabolite levels of Arabidopsis mediator mutants
Source: Sci Rep. 2024 Mar 21;14:6771. doi: 10.1038/s41598-024-57192-x (PMC10958028; doi:10.1038/s41598-024-57192-x)
Supplement: Supplementary file 13 — Supplementary Table 6. [file 41598_2024_57192_MOESM13_ESM.xlsx]

## Sheet: Blad1
Supplementary Table 6. Metabolites that are decreased (log2-fold <1 and p-value <0.05) in Col-0 at 24 hours p.i., and their fold change in med16, med18, med25 and cdk8.
	Col-0	med16	med18	med25	cdk8
Glucosinolates
5-methylsulfinylpentyl glucosinolate	-2.96296	n.s.	-1.27139	-3.30522	-3.23022
3-Indolylmethylglucosinolate / Glucobrassicin	-2.76735	n.s.	-0.736365	-4.029	-4.20447
Indolylmethylthiohydroximate	-2.73685	n.s.	-0.786856	-3.9419	-4.15305
6-Methylsulfinylhexyl glucosinolate / Glucohesperalin	-2.25844	n.s.	-1.43045	-2.24565	-2.34728
7-methylsulfinylheptyl glucosinolate / Glucoibarin	-2.02443	n.s.	-1.34047	-2.63886	-2.82497
1-hydroxy-3-indolylmethyl glucosinolate / 1-hydroxyglucobrassicin	-1.15327	n.s.	n.s.	-2.84354	-3.22511
4-hydroxy-3-indolylmethyl glucosinolate / 4-Hydroxyglucobrassicin	-1.15234	n.s.	n.s.	-2.87878	-3.26177
Nucleosides and derivates
Adenosine	-1.60785	n.s.	-0.763579	-0.730024	-0.519014
Guanosine	-1.58924	n.s.	-0.974529	-0.554499	-0.852452
Uracil	-1.18941	n.s.	-0.972431	n.s.	n.s.
Inosine	-1.13695	n.s.	-1.11491	-0.521076	n.s.
Carbohydrates and derivates
Glyceric acid	-1.06092	n.s.	n.s.	n.s.	n.s.
n.s. = No significant change in levels when comparing infected and control for each line at 24 h.
Bold style indicates a log2FC>0.5
