# Supplementary material for: Pseudomonas syringae infectivity correlates to altered transcript and metabolite levels of Arabidopsis mediator mutants
Source: Sci Rep. 2024 Mar 21;14:6771. doi: 10.1038/s41598-024-57192-x (PMC10958028; doi:10.1038/s41598-024-57192-x)
Supplement: Supplementary file 14 — Supplementary Table 7. [file 41598_2024_57192_MOESM14_ESM.xlsx]

## Sheet: Blad1
Supplementary Table 7. Metabolites that are increased (log2-fold >1 and p-value <0.05) in Col-0 at 24 hours p.i., and their fold change in med16, med18, med25 and cdk8.
	Col-0	med16	med18	med25	cdk8
Amino acids
L-Leucine	1.06773	n.s.	n.s.	0.824599	n.s.
L-Phenylalanine	1.10914	0.996406	0.756924	1.20308	1.30608
L-Tryptophan	1.40919	n.s.	0.849429	1.12569	1.49679
Benzenoids
2,4-Dihydroxybenzoic acid	1.08317	1.06328	1.4506	1.3428	1.70006
4-Hydroxybenzoic acid	1.73128	1.58825	1.5884	0.994967	1.68917
Salicylic acid glycoside_2	1.73575	1.61888	1.63566	0.981789	1.74831
Salicylic acid_1	1.88295	1.67237	0.874004	1.55695	1.31709
Lipids (Oxylipins, Glycerolipids, Glycerolipids and Prenols/Steroid lipids)
MGMG(18:4;O/0:0) / MGMG(12-OPDA)_1	1.127	1.14102	n.s.	n.s.	0.767308
DGMG(18:4;O/0:0) / DGMG(12-OPDA)_1	1.1792	1.14602	n.s.	n.s.	0.76354
Stigmasterol	1.35342	0.800458	1.16053	n.s.	n.s.
LysoPC(0:0/18:1(9Z))	1.1	1.3	1	1.2	1.3
Phytoalexins
Indole-3-carbinol (-H2O)_1	1.97973	1.42449	2.01387	1.3709	1.91108
O-Malonyl Hydroxycamalexin Hexoside	2.48484	n.s.	2.52288	1.37351	n.s.
Hydroxycamalexin Hexoside	3.68004	1.64829	2.9	1.53975	1.8
Camalexin	4.50522	2.44905	1.431	n.s.	n.s.
Dihydrocamalexic acid / DHCA	5.03908	2.00843	3	3.1	1.8
Phytoprostanes
Phytoprostane E1	1.03132	0.988124	0.558437	1.1	1.1362
Phytoprostane D1 / 9-epi-9-D1t-Phytoprostane	1.16801	n.s.	0.712008	1.70587	1.69627
Phytoprostane H1	1.98132	n.s.	1.3	2.5	2.8045
Jasmonates
N-Jasmonoylisoleucine / JA-Ile	1.1399	n.s.	n.s.	n.s.	n.s.
Nucleosides and derivates
Adenosine monophosphate	1.10145	0.736027	0.786806	0.725264	0.984518
n.s. = p-value>0.05 when comparing infected and control for each line at 24 h.
