# Supplementary material for: Pseudomonas syringae infectivity correlates to altered transcript and metabolite levels of Arabidopsis mediator mutants
Source: Sci Rep. 2024 Mar 21;14:6771. doi: 10.1038/s41598-024-57192-x (PMC10958028; doi:10.1038/s41598-024-57192-x)
Supplement: Supplementary file 15 — Supplementary Table 8. [file 41598_2024_57192_MOESM15_ESM.xlsx]

## Sheet: Shared decreased metabolites
Supplementary Table 8. Shared decreased metabolites in mutants compared to Col-0 at 72h p.i. (p < 0.05 and log2-fold > 1)
	med16	med18	med25	cdk8		Metabolite category
med16 and med18
Salicylic acid_2	-0.963528	-1.44615	-0.797587	n.s.		Benzenoids
Quercetin 3-[rhamnosyl-(1->2)-rhamnosyl-(1->6)-glucoside]_1	-1.27526	-1.06858	n.s.	n.s.		Flavonoids
Indol-3-ylmethyl-ascorbate / Ascorbigen	-1.55713	-1.6561	n.s.	n.s.		Phytoalexins
med16 and cdk8
Benzyl dithiocarbamate (oxidized)	-2.03659	n.s.	n.s.	-1.20978		Phytoalexins
med16, med18 and med25
Kaempferol 3-O-b-glucopyranoside-7-O-a-rhamnopyranoside	-1.2074	-1.82958	-1.24771	0.506739		Flavonoids
Kaempferol 3-gentiobioside 7-rhamnoside	-1.28378	-1.07207	-0.952227	-0.499994		Flavonoids
Luteolin-7,3'-di-O-glucoside	-1.04622	-1.01478	-1.00061	0.431197		Flavonoids
Kaempferol 3-gentiobioside	-1.78751	-1.47729	-1.27784	n.s.		Flavonoids
med16, med18 and cdk8
L-Aspartic acid	-1.14333	-1.10843	0.861837	-1.18756		Amino acids
n.s. = p-value>0.05 when comparing log2FC for mutants and control at 72 h p.i.
Bold style indicates a log2FC>1

## Sheet: Shared increased metabolites
Supplementary Table 8. Shared increased metabolites in mutants compared to Col-0 at 72h p.i. (p < 0.05 and log2-fold > 1)
	med16	med18	med25	cdk8		Metabolite category
med16 and med18
L-Serine	1.50972	1.00978	0.704805	0.889926		Amino acids
Phenylalanylisoleucine	1.75455	1.07074	n.s.	0.544328		Amino acid peptides
O-Malonyl Hydroxycamalexin Hexoside	1.05935	0.972265	-0.437882	-0.87492		Phytoalexins
med16 and cdk8
g-Aminobutyric acid (GABA)	1.87195	0.675685	n.s.	1.3009		Amino acids
L-Leucine	1.2045	0.812778	-0.756571	1.02728		Amino acids
Norvaline	1.41951	0.906511	n.s.	1.24043		Amino acids
L-Lysine	2.21703	n.s.	n.s.	2.20914		Amino acids
Phenylalanylglutamic acid	1.4285	n.s.	n.s.	1.91281		Amino acid peptides
g-Glutamylleucine	1.64958	n.s.	-1.1238	1.87455		Amino acid peptides
Phenylalanylvaline	1.83666	0.754649	n.s.	1.1849		Amino acid peptides
Isoleucyl-Isoleucine	1.76559	0.664331	0.601877	1.25288		Amino acid peptides
g-Glutamylisoleucine	1.86245	n.s.	n.s.	1.64576		Amino acid peptides
Aspartyl-Leucine	2.00921	0.76978	n.s.	1.04082		Amino acid peptides
Sucrose	1.01131	n.s.	-0.716781	1.59992		Carbohydrates
L-Xylulose	0.999401	0.69344	-0.371766	1.38957		Carbohydrates
D-Ribose	1.26806	0.640608	-0.730041	1.79968		Carbohydrates
LysoPC(0:0/18:2(9Z,12Z))	1.38499	0.84446	n.s.	1.21248		Glycerophospholipids
LysoPC(18:1(9Z)/0:0)	1.78121	0.854134	n.s.	1.85302		Glycerophospholipids
LysoPC(0:0/18:3)	1.41747	n.s.	n.s.	1.25851		Glycerophospholipids
(-)-Jasmonic acid / (1R,2R)-Jasmonic acid	2.77909	-0.700747	n.s.	2.24733		Jasmonates
12-hydroxyjasmonic acid / 12OH-JA / tuberonic acid	1.62789	n.s.	n.s.	2.65827		Jasmonates
Guanosine	1.078	0.582097	n.s.	0.958473		Nucleosides
Inosine	0.998782	n.s.	-1.30296	0.954842		Nucleosides
Dihydrocamalexic acid / DHCA	1.80772	0.865506	-2.46634	1.43985		Phytoalexins
Putrescine	1.23066	0.49192	n.s.	1.77546		Polyamines
a-Tocopherol	1.39418	0.614318	n.s.	1.30247		Prenol and Steroid lipids
med18 and cdk8
8-(methylsulfinyl)octyl glucosinolate / Desulfoglucohirsutin	n.s.	1.32539	-0.499283	1.57299		Glucosinolates
Phytoprostane J1	0.933108	1.91541	-0.387227	1.34102		Phytoprostane
med25 and cdk8
Protocatechuic acid 3-glucoside	n.s.	n.s.	1.68999	1.23506		Benzenoids
8-methylthiooctyl glucosinolate	n.s.	n.s.	1.13965	1.93397		Glucosinolates
med16, med18 and cdk8
Glycine	2.59604	1.07588	n.s.	2.00165		Amino acids
5-Hydroxy-L-Tryptophan_2	1.58222	0.951587	-0.95537	1.26707		Amino acids
L-Methionine	1.70347	1.65347	n.s.	2.42337		Amino acids
L-Proline	1.6333	1.54277	n.s.	0.960322		Amino acids
L-Tryptophan	1.68938	1.27388	n.s.	1.62392		Amino acids
L-Valine	2.85855	1.58536	n.s.	2.15749		Amino acids
Pipecolic acid	1.65952	1.4382	0.780071	1.76889		Amino acids
Glyceryl-glucoside	1.11263	1.14783	-1.1397	2.52678		Carbohydrates
Dodecanoic acid	1.28259	1.17332	n.s.	1.08962		Fatty acyls
Butyric acid	1.65958	1.31463	0.528319	2.0358		Fatty acyls
LysoPE(0:0/18:2(9Z,12Z))	1.90636	1.03937	n.s.	1.39805		Glycerophospholipids
LysoPC(18:0/0:0)	2.25293	1.01725	n.s.	1.7506		Glycerophospholipids
LysoPC(18:2(9Z,12Z)/0:0)	2.81334	1.94258	n.s.	2.28765		Glycerophospholipids
LysoPC(18:3(9Z,12Z,15Z)/0:0)	3.25071	1.84041	n.s.	2.80668		Glycerophospholipids
LysoPE(18:2(9Z,12Z)/0:0)	2.59789	1.52302	n.s.	1.8488		Glycerophospholipids
LysoPC(16:0/0:0)	2.53875	1.42248	n.s.	2.231		Glycerophospholipids
LysoPE(16:0/0:0)	2.76585	1.26214	n.s.	2.14008		Glycerophospholipids
3-Indolylmethylglucosinolate / Glucobrassicin	1.36062	2.36934	n.s.	1.40675		Glucosinolates
N-Jasmonoylisoleucine / JA-Ile	3.36161	1.10417	n.s.	1.60378		Jasmonates
Indolylmethylthiohydroximate	1.30083	2.50294	n.s.	1.34839		Phytoalexins
Unknown camalexin metabolite	2.56051	1.50953	-1.68691	1.27354		Phytoalexins
Stigmasterol	1.36219	1.09871	-0.961968	1.3309		Prenol and Steroid lipids
g-Tocopherol	1.92249	0.996693	n.s.	1.48967		Prenol and Steroid lipids
med16, med25 and cdk8
L-Arginine	1.64731	n.s.	1.94417	1.24251		Amino acids
med16, med18, med25 and cdk8
4-Methylthiobutyl glucosinolate / Glucoerucin	1.48522	1.41262	1.64627	2.77652		Glucosinolates
n.s. = p-value>0.05 when comparing log2FC for mutants and control at 72 h p.i.
Bold style indicates a log2FC>1

## Sheet: Unique decreased metabolites
Supplementary Table 8. Uniquley decreased metabolites in mutants compared to Col-0 at 72h p.i. (p < 0.05 and log2-fold > 1)
	med16	med18	med25	cdk8		Metabolite category
med16
Gluconic acid	-1.02255	-0.440098	n.s.	0.411701		Carbohydrates
Citric acid	-1.06428	n.s.	-0.430239	0.411701		Di- and tricarboxylic acids
Fumaric acid	-1.24776	-0.448396	-0.624621	n.s.		Di- and tricarboxylic acids
1-Isothiocyanato-4-methylsulphinylbutane / Sulforaphane	-1.10451	n.s.	n.s.	-0.482706		Glucosinolates
4-Methylsulphinylbutyl / Sulforaphane (fragment)	-1.25121	n.s.	n.s.	-0.575323		Glucosinolates
8-Methylsulfinyloctyl isothiocyanate / Hirsutin	-1.44574	n.s.	0.519497	n.s.		Glucosinolates
8-Methylsulfinyloctyl isothiocyanate / Hirsutin (fragment)	-1.29223	n.s.	0.573167	n.s.		Glucosinolates
9-(Methylthio)nonanenitrile	-1.1842	n.s.	0.868543	2.22745		Glucosinolates
Malic acid	-1.32794	-0.502906	n.s.	-0.654207		Hydroxy acids
Brassicanal-like	-1.30132	n.s.	n.s.	-0.835661		Phytoalexins
Indole-3-carbinol (-H2O)_2	-1.30247	n.s.	n.s.	0.741985		Phytoalexins
Indole-3-carboxaldehyde	-2.06896	-0.659805	n.s.	0.759655		Phytoalexins
Phytoprostane H1	-0.961293	-0.758563	-0.636732	n.s.		Phytoprostanes
med18
Kaempferol 3-glucoside-7-rhamnoside	-0.861921	-1.45606	-0.901785	n.s.		Flavonoids
Kaempferol 3-(2''-rhamnosylgalactoside) 7-rhamnoside	-0.907638	-1.47317	-0.869208	n.s.		Flavonoids
Kaempferol 3,7-dirhamnoside / Kaempferitrin	-0.759675	-1.23766	-0.732038	n.s.		Flavonoids
Kaempferol 3-O-a-L-rhamnofuranoside	n.s.	-2.07844	n.s.	n.s.		Flavonoids
Peonidin 3-rutinoside	n.s.	-1.17245	n.s.	n.s.		Flavonoids
1-Methoxy-3-indolylmethyl glucosinolate / Neoglucobrassicin	0.363179	-1.17348	n.s.	-0.941082		Glucosinolates
Arabidopside B / MGDG(18:4;O/18:4;O) / MGDG(12-OPDA/12-OPDA)	n.s.	-1.00111	n.s.	n.s.		Glycerolipids
MGDG(18:4;2O/16:3;O)	-0.490002	-1.12826	n.s.	-0.422386		Glycerolipids
MGDG(18:4;3O/16:3;O)	-0.697943	-1.09084	n.s.	-0.32603		Glycerolipids
12-carboxyjasmonoyl-L-isoleucine / 12-COOH-JA-Ile	n.s.	-1.06226	n.s.	n.s.		Jasmonates
1,2-di-O-sinapoyl-β-D-glucose	-0.901697	-1.16275	-0.855754	n.s.		Phenylpropanoids/Sinapic acids
Sinapoyl - Sinapoyl aldehyde - glucose	-0.841172	-1.05231	-0.626758	0.307298		Phenylpropanoids/Sinapic acids
Dehydroascorbic acid (DHA)	n.s.	-1.01904	0.667076	n.s.		Polyamine
med25
5-Hydroxy-L-tryptophan_2	1.58222	0.951587	-0.95537	1.26707		Amino acids
g-Glutamylleucine	1.64958	n.s.	-1.1238	1.87455		Amino acid peptides
Trehalose	0.824257	n.s.	-1.43705	3.6521		Carbohydrates
D-Fructose	n.s.	0.708122	-1.25275	1.69851		Carbohydrates
Glyceryl-glucoside	1.11263	1.14783	-1.1397	2.52678		Carbohydrates
Butyric acid	1.65958	1.31463	-1.01276	2.0358		Fatty acyls
3-Hydroxyisovaleric acid	0.527025	n.s.	-1.07652	1.68876		Fatty acyls
8-(Methylsulfinyl)octylamine	n.s.	n.s.	-0.982572	1.01425		Glucosinolates
Hypoxanthine	n.s.	-0.685031	-1.78335	1.62303		Nucleosides
Inosine	0.998782	n.s.	-1.30296	0.954842		Nucleosides
Camalexin	0.837023	0.406884	-1.3724	0.657006		Phytoalexins
Unknown camalexin metabolite	2.56051	1.50953	-1.7	1.3		Phytoalexins
Dihydrocamalexic acid / DHCA	1.80772	0.865506	-2.46634	1.43985		Phytoalexins
Stigmasterol	1.36219	1.09871	-0.961968	1.3309		Prenol and Steroid lipids
n.s. = p-value>0.05 when comparing log2FC for mutants and control at 72 h p.i.
Bold style indicates a log2FC>1

## Sheet: Unique increased metabolites
Supplementary Table 8. Uniquley increased metabolites in mutants compared to Col-0 at 72h p.i. (p < 0.05 and log2-fold > 1)
	med16	med18	med25	cdk8		Metabolite category
med16
5-Hydroxy-L-tryptophan_1	1.21576	0.748354	-0.527945	0.668805		Amino acids
L-Isoleucine	0.97761	0.70413	-0.609098	0.902264		Amino acids
L-Phenylalanine	1.00212	0.604583	-0.633607	0.914001		Amino acids
L-Threonine	0.980047	0.368474	0.732684	0.585557		Amino acids
Isoleucyl-Leucine	1.71042	0.730201	n.s.	0.756459		Amino acid peptides
myo-Inositol	1.24595	n.s.	0.356502	n.s.		Amines and alcohols
Salicylic acid_1	1.51261	0.856205	0.327685	0.569404		Benzenoids
4-Deoxythreonic acid	1.83761	0.898768	-0.830546	0.389805		Carbohydrates
D-Glucuronic acid	0.985132	0.672786	0.123446	0.706543		Carbohydrates
Glutaric acid	1.01773	0.792174	-0.306188	0.813223		Di- and tricarboxylic acids
(9Z,12Z,15Z)-Octadecatrienoic acid / a-Linolenic acid	1.12936	0.430045	0.304658	0.845148		Jasmonates
12-hydroxy-jasmonoyl-isoleucine / 12OH-JA-Ile	2.26018	n.s.	n.s.	n.s.		Jasmonates
med18
Levoglucosan	0.933867	1.17484	n.s.	0.769708		Carbohydrates
7-methylsulfinylheptyl glucosinolate / Glucoibarin	0.91385	2.13852	n.s.	n.s.		Glucosinolates
5-methylsulfinylpentyl glucosinolate	n.s.	2.66918	n.s.	n.s.		Glucosinolates
6-Methylsulfinylhexyl glucosinolate / Glucohesperalin	-0.2	2.47943	n.s.	0.235442		Glucosinolates
med25
Citrulline	n.s.	-0.453637	1.9053	-0.833497		Amino acids
2,4-Dihydroxybenzoic acid	n.s.	n.s.	1.39633	0.599827		Benzenoids
cdk8
L-Tyrosine	0.929775	n.s.	-0.659867	1.48555		Amino acids
Kynurenic acid	n.s.	-0.372872	-0.345521	1.3497		Amino acids
Trehalose	0.824257	n.s.	-1.43705	3.6521		Carbohydrates
D-Glucose	n.s.	n.s.	-0.672834	0.990305		Carbohydrates
D-Maltose	n.s.	n.s.	n.s.	2.35021		Carbohydrates
D-Fructose	n.s.	0.708122	-1.25275	1.69851		Carbohydrates
Disaccharide like galatinol	n.s.	0.936939	0.379995	1.48994		Carbohydrates
2-Hydroxyhexadecanoic acid	n.s.	n.s.	n.s.	1.1084		Fatty acyls
3-Hydroxyisovaleric acid	0.527025	n.s.	-1.07652	1.68876		Fatty acyls
Cyanidin 3-glucoside / Kuromamine	0.661019	n.s.	0.288069	1.04144		Flavonoids
8-(Methylsulfinyl)octylamine	n.s.	n.s.	-0.982572	1.01425		Glucosinolates
8-(Methylthio)octanenitrile	-0.505835	-0.674342	n.s.	2.29546		Glucosinolates
9-(Methylthio)nonanenitrile	-1.1842	n.s.	0.868543	2.22745		Glucosinolates
Indolylmethyl-desulfoglucosinolate / Desulfoglucobrassicin	0.522709	n.s.	n.s.	2.59309		Glucosinolates
LysoPC(0:0/18:1(9Z))	0.799821	n.s.	n.s.	0.992337		Glycerophospholipids
12-Oxophytodienoic acid / 12-OPDA	n.s.	n.s.	-0.51292	1.39601		Jasmonates
Ketoleucine	0.786824	n.s.	-0.685197	1.51839		Keto acids
5'-Methylthioadenosine	0.792809	n.s.	n.s.	0.965797		Nucleosides
Hypoxanthine	n.s.	-0.685031	-1.78335	1.62303		Nucleosides
Phytol	0.676141	0.534502	n.s.	1.45435		Prenol and Steroid lipids
Sinapaldehyde	0.854296	n.s.	n.s.	1.21191		Phenylpropanoids/Sinapic acids
1-O-sinapoyl-D-glucose	0.479788	n.s.	n.s.	2.43328		Phenylpropanoids/Sinapic acids
Sinapic acid_2	0.8644	n.s.	n.s.	0.993636		Phenylpropanoids/Sinapic acids
Sinapyl alcohol 4-O-glucoside / Syringin	n.s.	0.271064	-0.357209	1.02766		Phenylpropanoids/Sinapic acids
Phytoprostane F1 / 9-F1-Phytoprostane	0.656919	n.s.	n.s.	1.22641		Phytoprostanes
n.s. = p-value>0.05 when comparing log2FC for mutants and control at 72 h p.i.
Bold style indicates a log2FC>1

## Sheet: Metab. changed opposite dir.
Supplementary Table 8. Metabolites that differ in opposite directions in mutants compared to Col-0 at 72h p.i. (p < 0.05 and log2-fold > 1)
	med16	med18	med25	cdk8		Metabolite category
Up in med16, med18 and cdk8, and down in med25
5-Hydroxy-L-tryptophan_2	1.58222	0.951587	-0.95537	1.26707		Amino acids and derivates
Glyceryl-glucoside	1.11263	1.14783	-1.1397	2.52678		Carbohydrates
Butyric acid	1.65958	1.31463	-1.01276	2.0358		Fatty acyls
Unknown camalexin metabolite	2.56051	1.50953	-1.68691	1.27354		Phytoalexin
Stigmasterol	1.36219	1.09871	-0.961968	1.3309		Prenol and Steroid lipid
Up in med16 and cdk8, and down in med25
g-Glutamylleucine	1.64958	n.s.	-1.1238	1.87455		Amino acid peptides
Inosine	0.998782	n.s.	-1.30296	0.954842		Nucleosides and derivates
Dihydrocamalexic acid / DHCA	1.80772	0.865506	-2.46634	1.43985		Phytoalexin
Up in cdk8 and down in med16
9-(Methylthio)nonanenitrile	-1.1842	n.s.	0.868543	2.22745		Glucosinolate
Up in cdk8 and down in med25
D-Fructose	n.s.	0.708122	-1.25275	1.69851		Carbohydrates and derivates
Trehalose	0.824257	n.s.	-1.43705	3.6521		Carbohydrates and derivates
3-Hydroxyisovaleric acid	0.527025	n.s.	-1.07652	1.68876		Fatty acyl
8-(Methylsulfinyl)octylamine	n.s.	n.s.	-0.982572	1.01425		Glucosinolate
Hypoxanthine	-0.685031	-0.685031	-1.78335	1.62303		Nucleosides and derivates
n.s. = p-value>0.05 when comparing log2FC for mutants and control at 72 h p.i.
Bold style indicates a log2FC>1
