# Supplementary material for: Pseudomonas syringae infectivity correlates to altered transcript and metabolite levels of Arabidopsis mediator mutants
Source: Sci Rep. 2024 Mar 21;14:6771. doi: 10.1038/s41598-024-57192-x (PMC10958028; doi:10.1038/s41598-024-57192-x)
Supplement: Supplementary file 16 — Supplementary Table 9. [file 41598_2024_57192_MOESM16_ESM.xlsx]

## Sheet: Blad1
Supplementary Table 9. Sequences for RT-qPCR primers.
		Fwd	Rev
ACT2	AT3G18780	GTCGTTGCACCACCTGAAAG	CCTTGGAGATCCACATCTGCT
CYP79F1	AT1G16410	CCATACCCTTTTCACATCCTACTAGTCT	GTAGATTGCCGAGGATGGGC
EDS1	AT3G48090	GGTACAGTCGATGGGAAAGAAGA	GTGCTCACTCCAAGGTCATT
ICS1	AT1G74710	GAACTCAAATCTCAACCTCC	ACTGCGACGAGAGAAGAAAC
JAZ6	AT1G72450	GACAAAAGCAACGTGGTGATTCC	TCTAGCCACAGCCCTGTCTT
JMT	AT1G19640	CTGAACGACCTCCCTAGCAA	CCGAACCCTAAACCCTCCTT
LOX2	AT3G45140	ACCTCTGCTCCCCAGAATCA	GATTAAGGCCGGCAAGTGTC
MAM1	AT5G23010	GAGAAATTGAACGCTGTCTTCTCAC	AGCCGTTAGACTTTAAACCGTTAGC
MYB29	AT5G07690	ACCGGAGATAACCAGCAGTG	GCCCTAGCTGCAACTTTGTT
MYB76	AT5G07700	ACGTTTTGGACGATCGAGCTCTAC	TGATTGAGAGAACGAGTCTGGGAGT
MYC2	AT1G32640	GGAGTTGGAAGTGAATCACG	TTGCTCTGAGCTGTTCTTGC
NIMIN1	AT1G02450	CACGGAAACGTAGACGAGAAG	CCCGTACGACACTGAGAGAA
PAD3	AT3G26830	GGAGTCGCTGGCATAACACT	ATGTCTCCTTGACCACGAGC
PAD4	AT3G52430	TATGGTCGACGCTGCCATAC	CCGGTTATCACCACCAGCTT
PR1	AT2G14610	ACACGT GCAATGGAGTTTG	TTGGCACATCCGAGTCTCACTG
RCE1	AT4G36800	CTGTTCACGGAACCCAATTC	GGAAAAAGGTCTGACCGACA
